# Supplementary material for: Effect of Ionizing Radiation on the Bacterial and Fungal Endophytes of the Halophytic Plant Kalidium schrenkianum
Source: Microorganisms. 2021 May 13;9(5):1050. doi: 10.3390/microorganisms9051050 (PMC8152737; doi:10.3390/microorganisms9051050)
Supplement: Supplementary file 1 [file microorganisms-09-01050-s001.zip › Table S1.xlsx]

## Sheet: Sheet1
Table S1. One-way ANOVA showed significant abundance shift among radioactive levels in some fungal classes.
	Df	Sum Sq	Mean Sq	F value	Pr(>F)	pFDR	significance
Overall
Leotiomycetes	3	0.00186481	0.000621602	4.92153	0.00575157	0.0287579	*
Mortierellomycetes	3	0.00336281	0.00112094	4.62172	0.00778565	0.0311426	*
Sordariomycetes	3	9.02581	3.0086	5.53354	0.00314152	0.0287579	*
Aphelidiomycota	3	0.00128993	0.000429976	5.96148	0.00207984	0.0287579	*
Rozellomycota	3	0.000523671	0.000174557	5.07038	0.0049567	0.0287579	*
Aerial tissues
Agaricomycetes	3	0.00460359	0.00153453	6.43673	0.00458225	0.0435313	*
Unassigned Fungi	3	0.119063	0.0396877	7.41737	0.00247791	0.0435313	*
Roots
Leotiomycetes	3	0.00345495	0.00115165	8.55252	0.00128259	0.0121846	*
Sordariomycetes	3	18.1632	6.05441	19.1996	1.49581e-05	0.000284203	***
Unassigned Fungi	3	9.04222	3.01407	6.09052	0.00575829	0.0364691	*
