# Supplementary material for: Effect of Ionizing Radiation on the Bacterial and Fungal Endophytes of the Halophytic Plant Kalidium schrenkianum
Source: Microorganisms. 2021 May 13;9(5):1050. doi: 10.3390/microorganisms9051050 (PMC8152737; doi:10.3390/microorganisms9051050)
Supplement: Supplementary file 1 [file microorganisms-09-01050-s001.zip › Table S2.xlsx]

## Sheet: pvalue.allB.Ge
	p.value	tax
1	3.02044e-151	Pelomonas
2	4.1141e-72	Marinilactibacillus
3	0.0518646	Allorhizobium-Neorhizobium-Pararhizobium-Rhizobium
4	0	Arthrobacter
5	0.227238	Saccharibacillus
6	1.74374e-25	Sphingomonas
7	0	Actinophytocola
8	No value	Sodalis
9	0	Kushneria
10	4.17849e-07	Rhodomicrobium
11	3.32422e-65	Modestobacter
12	6.32232e-11	Phyllobacterium
13	0.0334235	Roseomonas
14	1.05585e-18	Sinomicrobium
15	0.000140719	Agathobacter
16	1.76069e-170	Steroidobacter
17	8.86993e-87	Promicromonospora
18	0.295645	Brevibacillus
19	0.791468	Bosea
20	0.773833	Aquipuribacter
21	0	Prauserella
22	2.89572e-96	Pseudonocardia
23	4.16907e-10	Myceligenerans
24	0.00185481	Kineococcus
25	6.36301e-197	Halomonas
26	1.53602e-14	Pseudorhodoplanes
27	1.43574e-160	Devosia
28	1.00447e-15	Blastococcus
29	0.4869	Ralstonia
30	7.04612e-195	Paracoccus
31	5.0741e-05	Pseudomonas
32	2.52892e-06	Massilia
33	0	Longispora
34	3.44834e-107	Bacteroides
35	1.11815e-30	Bacillus
36	0.0121392	Coprococcus_2
37	0.139297	Thalassobaculum
38	1.3811e-49	Novosphingobium
39	0.368712	Roseburia
40	No value	Sphingobacterium
41	No value	Prevotella_7
42	No value	Bradyrhizobium
43	0.173614	Burkholderia-Caballeronia-Paraburkholderia
44	0.933831	Rikenellaceae_RC9_gut_group
45	0.360776	Microbacterium
46	0.639634	Euzebya
47	No value	Rhodovulum
48	1.20473e-10	Arsenicicoccus
49	4.61628e-244	Pseudoxanthomonas
50	9.82192e-06	Cellulomonas
51	0.000652319	Faecalibacterium
52	0.0120552	Balneola
53	0.285849	Oceanobacillus
54	7.66506e-07	Zhihengliuella
55	0.0301615	Kocuria
56	0.255587	Haloactinobacterium
57	0.00796311	Halobacillus
58	0.0384143	Peredibacter
59	No value	Actinotalea
60	0.0904741	Ruminococcus_1
61	2.14331e-193	Streptomyces
62	0.819913	Woeseia
63	0.825417	Pir4_lineage
64	5.79903e-05	Streptomonospora
65	3.89847e-07	Paenibacillus
66	1.44783e-121	Prevotella_9
67	0.474538	Barnesiella
68	0.106903	Parabacteroides
69	No value	Stenotrophomonas
70	No value	Serratia
71	No value	Ulvibacter
72	No value	Cupriavidus
73	2.00514e-22	Pedomicrobium
74	0.189794	Iamia
75	No value	Salana
76	0.00806327	Leisingera
77	0.8817	Planomicrobium
78	5.9672e-07	Parasphingopyxis
79	1.25937e-17	Glycomyces
80	No value	Cloacibacterium
81	No value	Micrococcus
82	No value	Aurantimonas
83	0.0735761	Winogradskyella
84	0.187457	Brevundimonas
85	3.70419e-07	Marinovum
86	5.79188e-09	Azoarcus
87	0	Fodinicurvata
88	5.94722e-13	Mycobacterium
89	0.000235666	Nocardioides
90	0.0282295	Staphylococcus
91	1.1827e-56	Pseudofulvimonas
92	0.871845	Streptococcus
93	0.109691	Methyloligella
94	2.90145e-07	Alistipes
95	0.0459001	Subgroup_10
96	0.0855553	Klebsiella
97	0.206317	Marinobacter
98	5.63937e-08	Frigoribacterium
99	4.22341e-110	Altererythrobacter
100	0.148792	Anaerobacillus
101	No value	Jannaschia
102	0.742092	Geodermatophilus
103	No value	Neisseria
104	0.26469	Cutibacterium
105	0.0353096	Ruminococcaceae_UCG-014
106	0.410206	Blautia
107	No value	Agrococcus
108	0.333397	Fusicatenibacter
109	0.164569	Holdemanella
110	0.00576225	Subdoligranulum
111	0.84562	Romboutsia
112	No value	Deinococcus
113	2.35581e-08	Nitratireductor
114	No value	Friedmanniella
115	No value	Delftia
116	0.225497	Odoribacter
117	0.242499	Ottowia
118	1	Marvinbryantia
119	No value	Parafrigoribacterium
120	No value	Anaerostipes
121	No value	Haliea
122	0.895075	Glutamicibacter
123	0.440923	Ruminococcaceae_UCG-010
124	0.00604451	Dorea
125	No value	Planococcus
126	No value	Tumebacillus
127	No value	Leifsonia
128	2.73343e-05	Pelagibius
129	1.83763e-12	Luteimonas
130	2.65971e-17	Subsaxibacter
131	0.526283	Maritalea
132	No value	Luteimicrobium
133	3.36627e-07	Virgisporangium
134	3.83195e-52	Phytoactinopolyspora
135	No value	Sanguibacter
136	No value	Bordetella
137	1.08112e-05	Ruminococcus_2
138	No value	Aestuariibacter
139	No value	Terrabacter
140	No value	Herbaspirillum
141	No value	Dyella
142	0.0231577	Conexibacter
143	No value	Luteibacter
144	No value	Paenarthrobacter
145	No value	Oryzihumus
146	No value	Okibacterium
147	0.240856	Sandaracinus
148	0.626037	Enterococcus
149	0.00956828	Chryseobacterium
150	No value	Streptacidiphilus
151	No value	Pandoraea
152	0.743312	Prevotella_1
153	0.950007	Ohtaekwangia
154	No value	Actinospica
155	No value	Neorhizobium
156	NaN	Rhodococcus
157	0.690601	Achromobacter
158	No value	Actinomyces
159	4.16125e-05	Acuticoccus
160	0.0559574	Isoptericola
161	0.529416	Christensenellaceae_R-7_group
162	No value	Variovorax
163	0.943248	Methyloceanibacter
164	0.948095	Pelagibacterium
165	No value	Methylobacterium
166	1.41069e-05	Constrictibacter
167	No value	Qipengyuania
168	No value	Corynebacterium
169	3.52742e-09	Sciscionella
170	0.257041	Clostridium_sensu_stricto_1
171	0.0261453	Ruminococcaceae_UCG-002
172	0.0575879	Prevotellaceae_UCG-003
173	5.68538e-15	Bifidobacterium
174	No value	Turicibacter
175	0.000971085	Fictibacillus
176	2.02274e-13	Phenylobacterium
177	No value	Gracilibacillus
178	No value	Anseongella
179	No value	Nesterenkonia
180	No value	Marmoricola
181	No value	Candidatus_Sulcia
182	0.663287	Lachnoclostridium
183	No value	Pseudohaliea
184	0.00259653	Nocardiopsis
185	No value	Proteiniphilum
186	0.131853	Lactobacillus
187	No value	Domibacillus
188	No value	Stackebrandtia
189	0.0219651	Acidibacter
190	No value	Owenweeksia
191	8.28843e-28	Actinomycetospora
192	No value	Aliifodinibius
193	0.0209594	Corynebacterium_1
194	0.512918	Pseudohongiella
195	0.539745	Mesorhizobium
196	0.853457	SM1A02
197	No value	Microbulbifer
198	0.72021	Microlunatus
199	0.508781	Raoultella
200	0.0289962	Ruminiclostridium_9
201	No value	Ammoniibacillus
202	0.878116	Chryseolinea
203	0.273032	Arsenicitalea
204	0.321495	Solirubrobacter
205	0.677686	Sutterella
206	0.237689	Aminobacter
207	No value	Demetria
208	No value	Enterobacter
209	0.356237	Salipaludibacillus
210	No value	Candidatus_Alysiosphaera
211	No value	Duganella
212	0.661306	Gemmatimonas
213	No value	Brevibacterium
214	0.12282	Lachnospira
215	0.0106481	Porphyrobacter
216	0.815178	Lachnospiraceae_UCG-004
217	0.00188991	Chelativorans
218	No value	Anaerococcus
219	No value	Formosa
220	0.18044	SN8
221	No value	Cellvibrio
222	No value	Ahrensia
223	0.210624	Butyricicoccus
224	No value	Sporosarcina
225	No value	Saccharopolyspora
226	No value	Thalassobacillus
227	No value	Amycolatopsis
228	0.0176292	Caulobacter
229	No value	Alteribacillus
230	0.00449213	BIyi10
231	No value	Actinokineospora
232	0.398026	Pajaroellobacter
233	0.0657797	Lechevalieria
234	No value	Vicinamibacter
235	No value	Phreatobacter
236	No value	Tepidamorphus
237	No value	Kribbella
238	0.0473381	Rhodoligotrophos
239	No value	Chitinophaga
240	No value	Jiangella
241	No value	Ensifer
242	No value	Phaselicystis
243	0.0882502	Haloactinopolyspora
244	No value	Allokutzneria
245	No value	Neochlamydia
246	No value	Schlegelella
247	0.0563331	Alcanivorax
248	0.0367875	Haliangium
249	No value	Agaricicola
250	No value	Caenimonas
251	No value	Glycocaulis
252	No value	AT-s3-44
253	No value	Pseudactinotalea
254	No value	Amorphus
255	No value	Pseudoclavibacter
256	No value	Methylohalomonas
257	No value	Pantoea
258	No value	Hephaestia
259	3.65352e-05	Ruminococcaceae_UCG-003
260	No value	Hoeflea
261	No value	Roseovarius
262	0.563161	Tyzzerella_3
263	No value	Leptotrichia
264	No value	Aerococcus
265	No value	Marinimicrobium
266	No value	Hydrogenophaga
267	No value	Trichococcus
268	0.312615	Shinella
269	No value	Candidatus_Caldatribacterium
270	No value	Salinimicrobium
271	No value	Lactococcus
272	No value	Syntrophobacter
273	0.0381281	Family_XIII_AD3011_group
274	0.233118	Escherichia/Shigella
275	No value	Virgibacillus
276	0.448583	Tyzzerella
277	No value	Lachnospiraceae_AC2044_group
278	0.41882	Treponema_2
279	0.578704	Ruminiclostridium_5
280	0.00101432	Lachnospiraceae_NK4A136_group
281	No value	Comamonas
282	No value	Nitrospira
283	No value	Ruminococcaceae_UCG-004
284	No value	Veillonella
285	0.392476	Desulfovibrio
286	0.998238	Eisenbergiella
287	No value	Anaeroplasma
288	No value	Mogibacterium
289	0.878311	Coprococcus_1
290	0.00512107	Lachnospiraceae_FCS020_group
291	0.0762525	Dialister
292	No value	Shuttleworthia
293	No value	Paenisporosarcina
294	1	Flavonifractor
295	0.685665	Parasutterella
296	0.00408542	Ruminococcaceae_NK4A214_group
297	No value	Tyzzerella_4
298	No value	UBA1819
299	0.331224	Lachnospiraceae_ND3007_group
300	0.42759	Bdellovibrio
301	0.691121	Oscillibacter
302	0.55453	Ruminococcaceae_UCG-013
303	No value	Fermentimonas
304	No value	Lachnospiraceae_UCG-010
305	0.987273	Fretibacterium
306	0.0351429	Coprococcus_3
307	No value	Prevotellaceae_UCG-004
308	No value	GCA-900066575
309	No value	Catenibacterium
310	No value	Rubrobacter
311	No value	Negativibacillus
312	No value	Bilophila
313	No value	Family_XIII_UCG-001
314	0.636973	Cryptosporangium
315	0.404939	Atlantibacter
316	No value	Prevotellaceae_UCG-001
317	No value	Haemophilus
318	1	Fournierella
319	No value	DTU089
320	No value	Erysipelotrichaceae_UCG-003
321	No value	Labrenzia
322	0.943887	Lachnospiraceae_UCG-001
323	No value	Leminorella
324	No value	Hungatella
325	1	Butyricimonas
326	No value	Eggerthella
327	No value	Piscinibacter
328	No value	Alloprevotella
329	No value	Psychroglaciecola
330	0.287461	Niastella
331	No value	Aggregatibacter
332	No value	Fructobacillus
333	No value	Butyrivibrio
334	No value	Craurococcus
335	No value	Mf105b01
336	No value	Sva0996_marine_group
337	3.58119e-05	Pseudorhodoferax
338	0.00312712	Reyranella
339	No value	Dietzia
340	No value	Leucobacter
341	0.153497	Amaricoccus
342	No value	Syntrophomonas
343	No value	Atopostipes
344	NaN	Methylophaga
345	No value	Gordonia
346	No value	Aeromicrobium
347	No value	Muricauda
348	No value	Maritimibacter
349	No value	Weissella
350	No value	Candidatus_Xiphinematobacter
351	No value	Cedecea
352	No value	Bythopirellula
353	No value	Hyphomicrobium
354	No value	Granulicatella
355	No value	Candidatus_Soleaferrea
356	No value	Erysipelatoclostridium
357	No value	Xanthomonas
358	No value	Gillisia
359	No value	Flavobacterium
360	No value	Crossiella
361	No value	Luteitalea
362	No value	Lawsonella
363	No value	Pseudahrensia
364	No value	Costertonia
365	No value	Asticcacaulis
366	No value	Brachybacterium
367	No value	Ornithinimicrobium
368	No value	Candidatus_Glomeribacter
369	No value	Plasticicumulans
370	No value	Tagaea
371	No value	Labrys
372	No value	Lautropia
373	No value	OM27_clade
374	No value	Ilumatobacter
375	No value	Galbitalea
376	No value	UBA6140
377	No value	Sediminicola
378	No value	Lysinimonas
379	No value	Legionella
380	No value	Methylopila
381	No value	Cucumibacter
382	No value	Bauldia
383	No value	Ellin6055
384	No value	Ammoniphilus
385	No value	Pseudorhizobium
386	No value	Oxalicibacterium
387	No value	Lachnospiraceae_NK3A20_group
388	No value	FD2005
389	No value	Terrisporobacter
390	No value	Xylophilus
391	No value	Ruminococcaceae_UCG-008
392	No value	Advenella
393	No value	Methyloversatilis
394	No value	Defluviitaleaceae_UCG-011
395	No value	Fusobacterium
396	No value	Intestinimonas
397	No value	Actinoplanes
398	No value	Methylocella
399	No value	Thermogutta
400	No value	Caldicoprobacter
401	No value	Lysobacter
402	No value	Lelliottia
403	No value	Diaphorobacter
404	No value	Paenalcaligenes
405	No value	Clostridium_sensu_stricto_3
406	No value	Geothermomicrobium
407	No value	Candidatus_Protochlamydia
408	No value	Parapedobacter
409	No value	Phascolarctobacterium
410	No value	Opitutus
411	No value	Citrobacter
412	No value	Afipia
413	No value	Clade_Ia
414	No value	Aureimonas
415	No value	Porphyromonas
416	No value	Quinella
417	No value	Oxalobacter
418	No value	Ruminococcaceae_UCG-005
419	No value	Parviterribacter
420	No value	Inquilinus
421	No value	Methylorosula
422	No value	Rickettsiella
423	No value	Pedobacter
424	No value	Ramlibacter
425	No value	Chthoniobacter
426	No value	Pseudolabrys
427	No value	Parablastomonas
428	No value	Luedemannella
429	No value	Coprobacillus
430	No value	Quadrisphaera
431	No value	Clavibacter
432	No value	Pontibacter
433	No value	E1B-B3-114

## Sheet: dis.ali.sum.ls.allB.Ge.C
dis.ali.sum.ls.allB.Ge.C	Min.	1st Qu.	Median	Mean	3rd Qu.	Max.	fact	taxa
1	0	0	0.00290698	0.00277186	0.00290698	0.0146462	dist.align.ls.allB.Ge.C	Pelomonas
2	0	0.00273786	0.00548512	0.00534411	0.00824755	0.0165811	dist.align.ls.allB.Ge.C	Marinilactibacillus
3	0	0	0.00270271	0.0300833	0.0560138	0.119694	dist.align.ls.allB.Ge.C	Allorhizobium-Neorhizobium-Pararhizobium-Rhizobium
4	0	0.00324413	0.00324676	0.00626368	0.00651475	0.0826071	dist.align.ls.allB.Ge.C	Arthrobacter
5	0	0.00806469	0.0107821	0.0124205	0.0175835	0.0299862	dist.align.ls.allB.Ge.C	Saccharibacillus
6	0	0	0	0.020668	0.0274166	0.12342	dist.align.ls.allB.Ge.C	Sphingomonas
7	0	0.00301888	0.0060515	0.00963316	0.0152143	0.0697359	dist.align.ls.allB.Ge.C	Actinophytocola
8	0	0.000666668	0.00266667	0.00428102	0.00802688	0.0107296	dist.align.ls.allB.Ge.C	Sodalis
9	0	0	0.00650147	0.00952254	0.0130589	0.158247	dist.align.ls.allB.Ge.C	Kushneria
10	0	0.00800277	0.0161084	0.022365	0.0242833	0.0755839	dist.align.ls.allB.Ge.C	Rhodomicrobium
11	0	0.00551729	0.0166733	0.019991	0.033769	0.0906293	dist.align.ls.allB.Ge.C	Modestobacter
12	0	0	0	0.00133179	0.00296737	0.0119317	dist.align.ls.allB.Ge.C	Phyllobacterium
13	0	0	0	0.0173861	0.0521584	0.0521584	dist.align.ls.allB.Ge.C	Roseomonas
14	0	0.00271003	0.0219497	0.0241193	0.0503231	0.0620352	dist.align.ls.allB.Ge.C	Sinomicrobium
15	0	0.00333692	0.00669536	0.00860714	0.013447	0.0189265	dist.align.ls.allB.Ge.C	Agathobacter
16	0	0.00304879	0.0123083	0.0129836	0.018578	0.0508652	dist.align.ls.allB.Ge.C	Steroidobacter
17	0	0	0	0.0027165	0.00555561	0.0197209	dist.align.ls.allB.Ge.C	Promicromonospora
18	0	0.00400273	0.00800546	0.00533697	0.00800546	0.00800546	dist.align.ls.allB.Ge.C	Brevibacillus
19	0	0.0106157	0.0133039	0.0138704	0.0207042	0.0240883	dist.align.ls.allB.Ge.C	Bosea
20	0	0.00803504	0.0107296	0.0109242	0.0161352	0.0161517	dist.align.ls.allB.Ge.C	Aquipuribacter
21	0	0.0183221	0.0531231	0.0439226	0.0662092	0.11735	dist.align.ls.allB.Ge.C	Prauserella
22	0	0.00869587	0.02939	0.0283098	0.0413613	0.0985249	dist.align.ls.allB.Ge.C	Pseudonocardia
23	0	0	0.0026738	0.00242382	0.0026738	0.0107821	dist.align.ls.allB.Ge.C	Myceligenerans
24	0	0	0.00283287	0.0073627	0.0142597	0.0230648	dist.align.ls.allB.Ge.C	Kineococcus
25	0	0.00556138	0.0635637	0.0445471	0.0789023	0.100882	dist.align.ls.allB.Ge.C	Halomonas
26	0	0.00263853	0.0106157	0.0208589	0.0476967	0.0548077	dist.align.ls.allB.Ge.C	Pseudorhodoplanes
27	0	0.00286534	0.00574719	0.0174088	0.0262697	0.0791745	dist.align.ls.allB.Ge.C	Devosia
28	0	0.00800008	0.0106883	0.0120167	0.0161084	0.0297914	dist.align.ls.allB.Ge.C	Blastococcus
29	0	0	0	0.00337804	0.00472029	0.0135564	dist.align.ls.allB.Ge.C	Ralstonia
30	0	0.00275483	0.00552492	0.0282278	0.0600922	0.125788	dist.align.ls.allB.Ge.C	Paracoccus
31	0	0.0107584	0.0271548	0.0248329	0.0355097	0.0817409	dist.align.ls.allB.Ge.C	Pseudomonas
32	0	0.01087	0.0500432	0.0374235	0.0645968	0.0645968	dist.align.ls.allB.Ge.C	Massilia
33	0	0.00872115	0.0294766	0.035966	0.0631003	0.0984448	dist.align.ls.allB.Ge.C	Longispora
34	0	0.0619496	0.101248	0.0816411	0.110742	0.123203	dist.align.ls.allB.Ge.C	Bacteroides
35	0	0.00280113	0.0227547	0.0185754	0.0314919	0.0522105	dist.align.ls.allB.Ge.C	Bacillus
36	0.0026649	0.00534589	0.00802688	0.00624495	0.00803497	0.00804307	dist.align.ls.allB.Ge.C	Coprococcus_2
37	0	0.0026738	0.0026738	0.00431378	0.00536198	0.0135143	dist.align.ls.allB.Ge.C	Thalassobaculum
38	0	0.00813433	0.0503122	0.0393115	0.0707491	0.0799349	dist.align.ls.allB.Ge.C	Novosphingobium
39	0.0107243	0.0202578	0.0297914	0.0271812	0.0354096	0.0410278	dist.align.ls.allB.Ge.C	Roseburia
40	NA	NA	NA	NA	NA	NA	dist.align.ls.allB.Ge.C	Sphingobacterium
41	NA	NA	NA	NA	NA	NA	dist.align.ls.allB.Ge.C	Prevotella_7
42	0	0	0	0	0	0	dist.align.ls.allB.Ge.C	Bradyrhizobium
43	0	0.013705	0.0361656	0.0349228	0.056378	0.077098	dist.align.ls.allB.Ge.C	Burkholderia-Caballeronia-Paraburkholderia
44	NA	NA	NA	NA	NA	NA	dist.align.ls.allB.Ge.C	Rikenellaceae_RC9_gut_group
45	0	0.0466336	0.0580954	0.0538403	0.0755857	0.0906021	dist.align.ls.allB.Ge.C	Microbacterium
46	0	0	0	0	0	0	dist.align.ls.allB.Ge.C	Euzebya
47	0	0	0	0	0	0	dist.align.ls.allB.Ge.C	Rhodovulum
48	0.00800008	0.00800008	0.00800008	0.00800008	0.00800008	0.00800008	dist.align.ls.allB.Ge.C	Arsenicicoccus
49	0	0	0	0.00297872	0.00556138	0.0196624	dist.align.ls.allB.Ge.C	Pseudoxanthomonas
50	0	0.00400274	0.00800548	0.00533698	0.00800548	0.00800548	dist.align.ls.allB.Ge.C	Cellulomonas
51	0	0.0193084	0.0362283	0.03472	0.0463392	0.074395	dist.align.ls.allB.Ge.C	Faecalibacterium
52	0	0	0.0420128	0.0286692	0.0420128	0.0656347	dist.align.ls.allB.Ge.C	Balneola
53	0.00265781	0.00265781	0.00265781	0.00265781	0.00265781	0.00265781	dist.align.ls.allB.Ge.C	Oceanobacillus
54	0	0.00265253	0.00265253	0.00354615	0.0053192	0.00800017	dist.align.ls.allB.Ge.C	Zhihengliuella
55	0	0	0.00802156	0.00816894	0.0161739	0.0161739	dist.align.ls.allB.Ge.C	Kocuria
56	0	0.00530509	0.00530509	0.00963535	0.017457	0.0188194	dist.align.ls.allB.Ge.C	Haloactinobacterium
57	0	0.00274726	0.0055097	0.00627745	0.0110404	0.0166271	dist.align.ls.allB.Ge.C	Halobacillus
58	0.0408045	0.0408045	0.0408045	0.0408045	0.0408045	0.0408045	dist.align.ls.allB.Ge.C	Peredibacter
59	NA	NA	NA	NA	NA	NA	dist.align.ls.allB.Ge.C	Actinotalea
60	0.0163276	0.0319021	0.0474766	0.0409643	0.0532827	0.0590888	dist.align.ls.allB.Ge.C	Ruminococcus_1
61	0	0.023636	0.060557	0.0508986	0.073714	0.0969185	dist.align.ls.allB.Ge.C	Streptomyces
62	0	0.00265958	0.00532449	0.0055106	0.00800277	0.0107009	dist.align.ls.allB.Ge.C	Woeseia
63	0	0.0600234	0.0689757	0.0539672	0.0715791	0.0774963	dist.align.ls.allB.Ge.C	Pir4_lineage
64	0	0	0	0	0	0	dist.align.ls.allB.Ge.C	Streptomonospora
65	0	0.0190062	0.0528335	0.0464796	0.079142	0.0883025	dist.align.ls.allB.Ge.C	Paenibacillus
66	0	0.00271003	0.00543484	0.00706298	0.0109051	0.0192386	dist.align.ls.allB.Ge.C	Prevotella_9
67	NA	NA	NA	NA	NA	NA	dist.align.ls.allB.Ge.C	Barnesiella
68	0	0.0053818	0.00808633	0.0272247	0.0675427	0.0734198	dist.align.ls.allB.Ge.C	Parabacteroides
69	0.00264376	0.00264376	0.00264376	0.00264376	0.00264376	0.00264376	dist.align.ls.allB.Ge.C	Stenotrophomonas
70	NA	NA	NA	NA	NA	NA	dist.align.ls.allB.Ge.C	Serratia
71	0	0	0	0	0	0	dist.align.ls.allB.Ge.C	Ulvibacter
72	0	0	0	0	0	0	dist.align.ls.allB.Ge.C	Cupriavidus
73	0	0.00273225	0.00547951	0.00895431	0.0110197	0.0597536	dist.align.ls.allB.Ge.C	Pedomicrobium
74	0.00265781	0.0248293	0.0470008	0.0331601	0.0484112	0.0498216	dist.align.ls.allB.Ge.C	Iamia
75	0.00263853	0.00263853	0.00263853	0.00263853	0.00263853	0.00263853	dist.align.ls.allB.Ge.C	Salana
76	0	0	0	0.00181655	0	0.00817447	dist.align.ls.allB.Ge.C	Leisingera
77	0	0.00266667	0.00266667	0.00434445	0.00534764	0.013447	dist.align.ls.allB.Ge.C	Planomicrobium
78	0	0	0	0	0	0	dist.align.ls.allB.Ge.C	Parasphingopyxis
79	0	0	0.00565574	0.0382398	0.0867018	0.102919	dist.align.ls.allB.Ge.C	Glycomyces
80	NA	NA	NA	NA	NA	NA	dist.align.ls.allB.Ge.C	Cloacibacterium
81	0.021472	0.021472	0.021472	0.021472	0.021472	0.021472	dist.align.ls.allB.Ge.C	Micrococcus
82	NA	NA	NA	NA	NA	NA	dist.align.ls.allB.Ge.C	Aurantimonas
83	0	0	0	0	0	0	dist.align.ls.allB.Ge.C	Winogradskyella
84	0	0.00673154	0.0134631	0.0089875	0.0134813	0.0134994	dist.align.ls.allB.Ge.C	Brevundimonas
85	0	0	0	0	0	0	dist.align.ls.allB.Ge.C	Marinovum
86	0	0	0	0.00155185	0.00276053	0.00553062	dist.align.ls.allB.Ge.C	Azoarcus
87	0	0.00276244	0.0111425	0.0211996	0.0426055	0.0815489	dist.align.ls.allB.Ge.C	Fodinicurvata
88	0	0.0148527	0.0302272	0.0299838	0.0454758	0.0711151	dist.align.ls.allB.Ge.C	Mycobacterium
89	0	0.00271003	0.0475886	0.0366301	0.0620352	0.0708956	dist.align.ls.allB.Ge.C	Nocardioides
90	0	0.00264551	0.00796296	0.00602573	0.0106439	0.0133394	dist.align.ls.allB.Ge.C	Staphylococcus
91	0	0	0.0029762	0.00933241	0.00896208	0.0586329	dist.align.ls.allB.Ge.C	Pseudofulvimonas
92	0	0	0.0438087	0.0233647	0.0438087	0.0438087	dist.align.ls.allB.Ge.C	Streptococcus
93	0	0	0.00306749	0.00892148	0.00614207	0.133608	dist.align.ls.allB.Ge.C	Methyloligella
94	0.0587144	0.0587144	0.0587144	0.0587144	0.0587144	0.0587144	dist.align.ls.allB.Ge.C	Alistipes
95	0	0	0	0	0	0	dist.align.ls.allB.Ge.C	Subgroup_10
96	NA	NA	NA	NA	NA	NA	dist.align.ls.allB.Ge.C	Klebsiella
97	0	0	0.0299326	0.0181016	0.0327259	0.035496	dist.align.ls.allB.Ge.C	Marinobacter
98	0	0	0	0	0	0	dist.align.ls.allB.Ge.C	Frigoribacterium
99	0	0.00570413	0.0143749	0.0219119	0.0408669	0.0653095	dist.align.ls.allB.Ge.C	Altererythrobacter
100	0	0.0133887	0.0189212	0.0189159	0.024951	0.0353781	dist.align.ls.allB.Ge.C	Anaerobacillus
101	NA	NA	NA	NA	NA	NA	dist.align.ls.allB.Ge.C	Jannaschia
102	0	0.00266667	0.0327058	0.0209868	0.0327058	0.0355227	dist.align.ls.allB.Ge.C	Geodermatophilus
103	NA	NA	NA	NA	NA	NA	dist.align.ls.allB.Ge.C	Neisseria
104	0	0	0.00264551	0.00158731	0.00264551	0.00264551	dist.align.ls.allB.Ge.C	Cutibacterium
105	NA	NA	NA	NA	NA	NA	dist.align.ls.allB.Ge.C	Ruminococcaceae_UCG-014
106	0.037999	0.037999	0.037999	0.037999	0.037999	0.037999	dist.align.ls.allB.Ge.C	Blautia
107	NA	NA	NA	NA	NA	NA	dist.align.ls.allB.Ge.C	Agrococcus
108	NA	NA	NA	NA	NA	NA	dist.align.ls.allB.Ge.C	Fusicatenibacter
109	0.00273225	0.00273225	0.00273225	0.00273225	0.00273225	0.00273225	dist.align.ls.allB.Ge.C	Holdemanella
110	0	0.00270866	0.0220753	0.0149124	0.0241801	0.0249359	dist.align.ls.allB.Ge.C	Subdoligranulum
111	0	0.00803269	0.0160654	0.0107246	0.016087	0.0161085	dist.align.ls.allB.Ge.C	Romboutsia
112	NA	NA	NA	NA	NA	NA	dist.align.ls.allB.Ge.C	Deinococcus
113	0	0	0.0026738	0.00725987	0.00536198	0.0412007	dist.align.ls.allB.Ge.C	Nitratireductor
114	NA	NA	NA	NA	NA	NA	dist.align.ls.allB.Ge.C	Friedmanniella
115	NA	NA	NA	NA	NA	NA	dist.align.ls.allB.Ge.C	Delftia
116	NA	NA	NA	NA	NA	NA	dist.align.ls.allB.Ge.C	Odoribacter
117	0.00269542	0.00677069	0.010846	0.00904487	0.0122196	0.0135932	dist.align.ls.allB.Ge.C	Ottowia
118	NA	NA	NA	NA	NA	NA	dist.align.ls.allB.Ge.C	Marvinbryantia
119	0.0438164	0.0438164	0.0438164	0.0438164	0.0438164	0.0438164	dist.align.ls.allB.Ge.C	Parafrigoribacterium
120	NA	NA	NA	NA	NA	NA	dist.align.ls.allB.Ge.C	Anaerostipes
121	NA	NA	NA	NA	NA	NA	dist.align.ls.allB.Ge.C	Haliea
122	0	0.0162202	0.0324404	0.021627	0.0324404	0.0324404	dist.align.ls.allB.Ge.C	Glutamicibacter
123	0.105689	0.105689	0.105689	0.105689	0.105689	0.105689	dist.align.ls.allB.Ge.C	Ruminococcaceae_UCG-010
124	0.0188406	0.0188406	0.0188406	0.0188406	0.0188406	0.0188406	dist.align.ls.allB.Ge.C	Dorea
125	NA	NA	NA	NA	NA	NA	dist.align.ls.allB.Ge.C	Planococcus
126	NA	NA	NA	NA	NA	NA	dist.align.ls.allB.Ge.C	Tumebacillus
127	0.00530509	0.00530509	0.00530509	0.00709242	0.00798608	0.0106671	dist.align.ls.allB.Ge.C	Leifsonia
128	0	0.00668279	0.0270813	0.0190832	0.0270945	0.0382549	dist.align.ls.allB.Ge.C	Pelagibius
129	0	0.00268818	0.035691	0.0227971	0.0413388	0.0527679	dist.align.ls.allB.Ge.C	Luteimonas
130	0	0.00410123	0.013775	0.0127166	0.0221698	0.0221698	dist.align.ls.allB.Ge.C	Subsaxibacter
131	0	0	0.0026596	0.0026596	0.0053192	0.0053192	dist.align.ls.allB.Ge.C	Maritalea
132	NA	NA	NA	NA	NA	NA	dist.align.ls.allB.Ge.C	Luteimicrobium
133	NA	NA	NA	NA	NA	NA	dist.align.ls.allB.Ge.C	Virgisporangium
134	0	0.00276053	0.00276244	0.00746393	0.00553255	0.0574878	dist.align.ls.allB.Ge.C	Phytoactinopolyspora
135	NA	NA	NA	NA	NA	NA	dist.align.ls.allB.Ge.C	Sanguibacter
136	NA	NA	NA	NA	NA	NA	dist.align.ls.allB.Ge.C	Bordetella
137	0	0.00134545	0.0053818	0.00649228	0.0121943	0.0135564	dist.align.ls.allB.Ge.C	Ruminococcus_2
138	NA	NA	NA	NA	NA	NA	dist.align.ls.allB.Ge.C	Aestuariibacter
139	NA	NA	NA	NA	NA	NA	dist.align.ls.allB.Ge.C	Terrabacter
140	0.00269542	0.00269542	0.00269542	0.00269542	0.00269542	0.00269542	dist.align.ls.allB.Ge.C	Herbaspirillum
141	0.00264376	0.00864515	0.013325	0.0129016	0.0180386	0.0214207	dist.align.ls.allB.Ge.C	Dyella
142	0	0.0026649	0.00266578	0.00266697	0.00266667	0.0053387	dist.align.ls.allB.Ge.C	Conexibacter
143	NA	NA	NA	NA	NA	NA	dist.align.ls.allB.Ge.C	Luteibacter
144	NA	NA	NA	NA	NA	NA	dist.align.ls.allB.Ge.C	Paenarthrobacter
145	NA	NA	NA	NA	NA	NA	dist.align.ls.allB.Ge.C	Oryzihumus
146	NA	NA	NA	NA	NA	NA	dist.align.ls.allB.Ge.C	Okibacterium
147	0	0	0	0	0	0	dist.align.ls.allB.Ge.C	Sandaracinus
148	0.0161357	0.0161357	0.0161357	0.0161357	0.0161357	0.0161357	dist.align.ls.allB.Ge.C	Enterococcus
149	0.0136675	0.0198863	0.0304581	0.0291861	0.0327917	0.0506012	dist.align.ls.allB.Ge.C	Chryseobacterium
150	0	0	0	0	0	0	dist.align.ls.allB.Ge.C	Streptacidiphilus
151	NA	NA	NA	NA	NA	NA	dist.align.ls.allB.Ge.C	Pandoraea
152	NA	NA	NA	NA	NA	NA	dist.align.ls.allB.Ge.C	Prevotella_1
153	0	0	0	0	0	0	dist.align.ls.allB.Ge.C	Ohtaekwangia
154	NA	NA	NA	NA	NA	NA	dist.align.ls.allB.Ge.C	Actinospica
155	NA	NA	NA	NA	NA	NA	dist.align.ls.allB.Ge.C	Neorhizobium
156	0	0	0	0	0	0	dist.align.ls.allB.Ge.C	Rhodococcus
157	0	0.00134771	0.00269542	0.00179695	0.00269542	0.00269542	dist.align.ls.allB.Ge.C	Achromobacter
158	NA	NA	NA	NA	NA	NA	dist.align.ls.allB.Ge.C	Actinomyces
159	0	0	0	0	0	0	dist.align.ls.allB.Ge.C	Acuticoccus
160	0.0161357	0.0161357	0.0161357	0.0161357	0.0161357	0.0161357	dist.align.ls.allB.Ge.C	Isoptericola
161	0.0523962	0.0891101	0.125824	0.107617	0.135228	0.144632	dist.align.ls.allB.Ge.C	Christensenellaceae_R-7_group
162	NA	NA	NA	NA	NA	NA	dist.align.ls.allB.Ge.C	Variovorax
163	0.00268818	0.00268818	0.00268818	0.00268818	0.00268818	0.00268818	dist.align.ls.allB.Ge.C	Methyloceanibacter
164	0	0.00266667	0.0107296	0.0111894	0.0188915	0.0327572	dist.align.ls.allB.Ge.C	Pelagibacterium
165	NA	NA	NA	NA	NA	NA	dist.align.ls.allB.Ge.C	Methylobacterium
166	0	0.00292398	0.0420076	0.0265404	0.0482577	0.0514123	dist.align.ls.allB.Ge.C	Constrictibacter
167	NA	NA	NA	NA	NA	NA	dist.align.ls.allB.Ge.C	Qipengyuania
168	NA	NA	NA	NA	NA	NA	dist.align.ls.allB.Ge.C	Corynebacterium
169	0	0	0	0	0	0	dist.align.ls.allB.Ge.C	Sciscionella
170	NA	NA	NA	NA	NA	NA	dist.align.ls.allB.Ge.C	Clostridium_sensu_stricto_1
171	NA	NA	NA	NA	NA	NA	dist.align.ls.allB.Ge.C	Ruminococcaceae_UCG-002
172	NA	NA	NA	NA	NA	NA	dist.align.ls.allB.Ge.C	Prevotellaceae_UCG-003
173	0.00264551	0.00264551	0.00264551	0.00264551	0.00264551	0.00264551	dist.align.ls.allB.Ge.C	Bifidobacterium
174	NA	NA	NA	NA	NA	NA	dist.align.ls.allB.Ge.C	Turicibacter
175	0	0.0026587	0.0353781	0.0214179	0.0381507	0.0409755	dist.align.ls.allB.Ge.C	Fictibacillus
176	0	0	0.00808633	0.006201	0.00808633	0.0190212	dist.align.ls.allB.Ge.C	Phenylobacterium
177	NA	NA	NA	NA	NA	NA	dist.align.ls.allB.Ge.C	Gracilibacillus
178	NA	NA	NA	NA	NA	NA	dist.align.ls.allB.Ge.C	Anseongella
179	NA	NA	NA	NA	NA	NA	dist.align.ls.allB.Ge.C	Nesterenkonia
180	NA	NA	NA	NA	NA	NA	dist.align.ls.allB.Ge.C	Marmoricola
181	NA	NA	NA	NA	NA	NA	dist.align.ls.allB.Ge.C	Candidatus_Sulcia
182	NA	NA	NA	NA	NA	NA	dist.align.ls.allB.Ge.C	Lachnoclostridium
183	NA	NA	NA	NA	NA	NA	dist.align.ls.allB.Ge.C	Pseudohaliea
184	0	0.00266667	0.0670171	0.0425124	0.0699933	0.0729874	dist.align.ls.allB.Ge.C	Nocardiopsis
185	NA	NA	NA	NA	NA	NA	dist.align.ls.allB.Ge.C	Proteiniphilum
186	NA	NA	NA	NA	NA	NA	dist.align.ls.allB.Ge.C	Lactobacillus
187	NA	NA	NA	NA	NA	NA	dist.align.ls.allB.Ge.C	Domibacillus
188	NA	NA	NA	NA	NA	NA	dist.align.ls.allB.Ge.C	Stackebrandtia
189	0.0326369	0.0326369	0.0326369	0.0326369	0.0326369	0.0326369	dist.align.ls.allB.Ge.C	Acidibacter
190	0	0.0310284	0.0620568	0.0413712	0.0620568	0.0620568	dist.align.ls.allB.Ge.C	Owenweeksia
191	0	0	0	0	0	0	dist.align.ls.allB.Ge.C	Actinomycetospora
192	0.00268818	0.00268818	0.00268818	0.00268818	0.00268818	0.00268818	dist.align.ls.allB.Ge.C	Aliifodinibius
193	0.00533338	0.010756	0.0161787	0.0125636	0.0161787	0.0161787	dist.align.ls.allB.Ge.C	Corynebacterium_1
194	0.0438187	0.0438187	0.0438187	0.0438187	0.0438187	0.0438187	dist.align.ls.allB.Ge.C	Pseudohongiella
195	0.0214562	0.0261196	0.0336594	0.0337361	0.0413223	0.0461585	dist.align.ls.allB.Ge.C	Mesorhizobium
196	0	0	0	0.00209631	0.00524077	0.00524077	dist.align.ls.allB.Ge.C	SM1A02
197	0	0	0	0	0	0	dist.align.ls.allB.Ge.C	Microbulbifer
198	0.0215268	0.0215268	0.0215268	0.0215268	0.0215268	0.0215268	dist.align.ls.allB.Ge.C	Microlunatus
199	NA	NA	NA	NA	NA	NA	dist.align.ls.allB.Ge.C	Raoultella
200	NA	NA	NA	NA	NA	NA	dist.align.ls.allB.Ge.C	Ruminiclostridium_9
201	NA	NA	NA	NA	NA	NA	dist.align.ls.allB.Ge.C	Ammoniibacillus
202	NA	NA	NA	NA	NA	NA	dist.align.ls.allB.Ge.C	Chryseolinea
203	0.0187397	0.0187397	0.0187397	0.0187397	0.0187397	0.0187397	dist.align.ls.allB.Ge.C	Arsenicitalea
204	0	0.0128313	0.0440419	0.0333901	0.04966	0.0554083	dist.align.ls.allB.Ge.C	Solirubrobacter
205	0.00270271	0.00270271	0.00270271	0.00270271	0.00270271	0.00270271	dist.align.ls.allB.Ge.C	Sutterella
206	NA	NA	NA	NA	NA	NA	dist.align.ls.allB.Ge.C	Aminobacter
207	NA	NA	NA	NA	NA	NA	dist.align.ls.allB.Ge.C	Demetria
208	NA	NA	NA	NA	NA	NA	dist.align.ls.allB.Ge.C	Enterobacter
209	0.0323727	0.0337796	0.0351865	0.0398418	0.0435763	0.0519661	dist.align.ls.allB.Ge.C	Salipaludibacillus
210	0	0	0	0	0	0	dist.align.ls.allB.Ge.C	Candidatus_Alysiosphaera
211	NA	NA	NA	NA	NA	NA	dist.align.ls.allB.Ge.C	Duganella
212	NA	NA	NA	NA	NA	NA	dist.align.ls.allB.Ge.C	Gemmatimonas
213	NA	NA	NA	NA	NA	NA	dist.align.ls.allB.Ge.C	Brevibacterium
214	NA	NA	NA	NA	NA	NA	dist.align.ls.allB.Ge.C	Lachnospira
215	0	0	0	0	0	0	dist.align.ls.allB.Ge.C	Porphyrobacter
216	0.0243113	0.0243113	0.0243113	0.0243113	0.0243113	0.0243113	dist.align.ls.allB.Ge.C	Lachnospiraceae_UCG-004
217	0.00530509	0.0296419	0.0365786	0.0369898	0.0450314	0.0576592	dist.align.ls.allB.Ge.C	Chelativorans
218	NA	NA	NA	NA	NA	NA	dist.align.ls.allB.Ge.C	Anaerococcus
219	NA	NA	NA	NA	NA	NA	dist.align.ls.allB.Ge.C	Formosa
220	NA	NA	NA	NA	NA	NA	dist.align.ls.allB.Ge.C	SN8
221	NA	NA	NA	NA	NA	NA	dist.align.ls.allB.Ge.C	Cellvibrio
222	0.0269002	0.0380086	0.0491171	0.0445448	0.053367	0.057617	dist.align.ls.allB.Ge.C	Ahrensia
223	NA	NA	NA	NA	NA	NA	dist.align.ls.allB.Ge.C	Butyricicoccus
224	NA	NA	NA	NA	NA	NA	dist.align.ls.allB.Ge.C	Sporosarcina
225	NA	NA	NA	NA	NA	NA	dist.align.ls.allB.Ge.C	Saccharopolyspora
226	NA	NA	NA	NA	NA	NA	dist.align.ls.allB.Ge.C	Thalassobacillus
227	0.0383598	0.0383598	0.0383598	0.0383598	0.0383598	0.0383598	dist.align.ls.allB.Ge.C	Amycolatopsis
228	NA	NA	NA	NA	NA	NA	dist.align.ls.allB.Ge.C	Caulobacter
229	NA	NA	NA	NA	NA	NA	dist.align.ls.allB.Ge.C	Alteribacillus
230	0.00530509	0.0106528	0.0160006	0.0124354	0.0160006	0.0160006	dist.align.ls.allB.Ge.C	BIyi10
231	0.0107009	0.0107009	0.0107009	0.0107009	0.0107009	0.0107009	dist.align.ls.allB.Ge.C	Actinokineospora
232	0.00791573	0.00791573	0.00791573	0.00791573	0.00791573	0.00791573	dist.align.ls.allB.Ge.C	Pajaroellobacter
233	0	0.00805418	0.0161084	0.0107389	0.0161084	0.0161084	dist.align.ls.allB.Ge.C	Lechevalieria
234	NA	NA	NA	NA	NA	NA	dist.align.ls.allB.Ge.C	Vicinamibacter
235	0	0	0	0	0	0	dist.align.ls.allB.Ge.C	Phreatobacter
236	0	0.00266667	0.0161352	0.0148199	0.0215942	0.0495226	dist.align.ls.allB.Ge.C	Tepidamorphus
237	0	0	0	0	0	0	dist.align.ls.allB.Ge.C	Kribbella
238	0	0.00132275	0.00264551	0.00176601	0.00264902	0.00265253	dist.align.ls.allB.Ge.C	Rhodoligotrophos
239	NA	NA	NA	NA	NA	NA	dist.align.ls.allB.Ge.C	Chitinophaga
240	NA	NA	NA	NA	NA	NA	dist.align.ls.allB.Ge.C	Jiangella
241	NA	NA	NA	NA	NA	NA	dist.align.ls.allB.Ge.C	Ensifer
242	NA	NA	NA	NA	NA	NA	dist.align.ls.allB.Ge.C	Phaselicystis
243	0	0.0270213	0.0271281	0.024145	0.0271281	0.0381178	dist.align.ls.allB.Ge.C	Haloactinopolyspora
244	NA	NA	NA	NA	NA	NA	dist.align.ls.allB.Ge.C	Allokutzneria
245	NA	NA	NA	NA	NA	NA	dist.align.ls.allB.Ge.C	Neochlamydia
246	NA	NA	NA	NA	NA	NA	dist.align.ls.allB.Ge.C	Schlegelella
247	0	0	0.00265253	0.00406863	0.00598944	0.0133462	dist.align.ls.allB.Ge.C	Alcanivorax
248	NA	NA	NA	NA	NA	NA	dist.align.ls.allB.Ge.C	Haliangium
249	NA	NA	NA	NA	NA	NA	dist.align.ls.allB.Ge.C	Agaricicola
250	NA	NA	NA	NA	NA	NA	dist.align.ls.allB.Ge.C	Caenimonas
251	NA	NA	NA	NA	NA	NA	dist.align.ls.allB.Ge.C	Glycocaulis
252	0	0	0	0	0	0	dist.align.ls.allB.Ge.C	AT-s3-44
253	NA	NA	NA	NA	NA	NA	dist.align.ls.allB.Ge.C	Pseudactinotalea
254	NA	NA	NA	NA	NA	NA	dist.align.ls.allB.Ge.C	Amorphus
255	NA	NA	NA	NA	NA	NA	dist.align.ls.allB.Ge.C	Pseudoclavibacter
256	NA	NA	NA	NA	NA	NA	dist.align.ls.allB.Ge.C	Methylohalomonas
257	NA	NA	NA	NA	NA	NA	dist.align.ls.allB.Ge.C	Pantoea
258	NA	NA	NA	NA	NA	NA	dist.align.ls.allB.Ge.C	Hephaestia
259	NA	NA	NA	NA	NA	NA	dist.align.ls.allB.Ge.C	Ruminococcaceae_UCG-003
260	NA	NA	NA	NA	NA	NA	dist.align.ls.allB.Ge.C	Hoeflea
261	NA	NA	NA	NA	NA	NA	dist.align.ls.allB.Ge.C	Roseovarius
262	NA	NA	NA	NA	NA	NA	dist.align.ls.allB.Ge.C	Tyzzerella_3
263	NA	NA	NA	NA	NA	NA	dist.align.ls.allB.Ge.C	Leptotrichia
264	NA	NA	NA	NA	NA	NA	dist.align.ls.allB.Ge.C	Aerococcus
265	NA	NA	NA	NA	NA	NA	dist.align.ls.allB.Ge.C	Marinimicrobium
266	NA	NA	NA	NA	NA	NA	dist.align.ls.allB.Ge.C	Hydrogenophaga
267	NA	NA	NA	NA	NA	NA	dist.align.ls.allB.Ge.C	Trichococcus
268	NA	NA	NA	NA	NA	NA	dist.align.ls.allB.Ge.C	Shinella
269	NA	NA	NA	NA	NA	NA	dist.align.ls.allB.Ge.C	Candidatus_Caldatribacterium
270	NA	NA	NA	NA	NA	NA	dist.align.ls.allB.Ge.C	Salinimicrobium
271	NA	NA	NA	NA	NA	NA	dist.align.ls.allB.Ge.C	Lactococcus
272	NA	NA	NA	NA	NA	NA	dist.align.ls.allB.Ge.C	Syntrophobacter
273	NA	NA	NA	NA	NA	NA	dist.align.ls.allB.Ge.C	Family_XIII_AD3011_group
274	NA	NA	NA	NA	NA	NA	dist.align.ls.allB.Ge.C	Escherichia/Shigella
275	NA	NA	NA	NA	NA	NA	dist.align.ls.allB.Ge.C	Virgibacillus
276	NA	NA	NA	NA	NA	NA	dist.align.ls.allB.Ge.C	Tyzzerella
277	NA	NA	NA	NA	NA	NA	dist.align.ls.allB.Ge.C	Lachnospiraceae_AC2044_group
278	NA	NA	NA	NA	NA	NA	dist.align.ls.allB.Ge.C	Treponema_2
279	NA	NA	NA	NA	NA	NA	dist.align.ls.allB.Ge.C	Ruminiclostridium_5
280	NA	NA	NA	NA	NA	NA	dist.align.ls.allB.Ge.C	Lachnospiraceae_NK4A136_group
281	NA	NA	NA	NA	NA	NA	dist.align.ls.allB.Ge.C	Comamonas
282	NA	NA	NA	NA	NA	NA	dist.align.ls.allB.Ge.C	Nitrospira
283	NA	NA	NA	NA	NA	NA	dist.align.ls.allB.Ge.C	Ruminococcaceae_UCG-004
284	NA	NA	NA	NA	NA	NA	dist.align.ls.allB.Ge.C	Veillonella
285	NA	NA	NA	NA	NA	NA	dist.align.ls.allB.Ge.C	Desulfovibrio
286	NA	NA	NA	NA	NA	NA	dist.align.ls.allB.Ge.C	Eisenbergiella
287	NA	NA	NA	NA	NA	NA	dist.align.ls.allB.Ge.C	Anaeroplasma
288	NA	NA	NA	NA	NA	NA	dist.align.ls.allB.Ge.C	Mogibacterium
289	NA	NA	NA	NA	NA	NA	dist.align.ls.allB.Ge.C	Coprococcus_1
290	NA	NA	NA	NA	NA	NA	dist.align.ls.allB.Ge.C	Lachnospiraceae_FCS020_group
291	NA	NA	NA	NA	NA	NA	dist.align.ls.allB.Ge.C	Dialister
292	NA	NA	NA	NA	NA	NA	dist.align.ls.allB.Ge.C	Shuttleworthia
293	NA	NA	NA	NA	NA	NA	dist.align.ls.allB.Ge.C	Paenisporosarcina
294	NA	NA	NA	NA	NA	NA	dist.align.ls.allB.Ge.C	Flavonifractor
295	NA	NA	NA	NA	NA	NA	dist.align.ls.allB.Ge.C	Parasutterella
296	NA	NA	NA	NA	NA	NA	dist.align.ls.allB.Ge.C	Ruminococcaceae_NK4A214_group
297	NA	NA	NA	NA	NA	NA	dist.align.ls.allB.Ge.C	Tyzzerella_4
298	NA	NA	NA	NA	NA	NA	dist.align.ls.allB.Ge.C	UBA1819
299	NA	NA	NA	NA	NA	NA	dist.align.ls.allB.Ge.C	Lachnospiraceae_ND3007_group
300	NA	NA	NA	NA	NA	NA	dist.align.ls.allB.Ge.C	Bdellovibrio
301	NA	NA	NA	NA	NA	NA	dist.align.ls.allB.Ge.C	Oscillibacter
302	NA	NA	NA	NA	NA	NA	dist.align.ls.allB.Ge.C	Ruminococcaceae_UCG-013
303	NA	NA	NA	NA	NA	NA	dist.align.ls.allB.Ge.C	Fermentimonas
304	NA	NA	NA	NA	NA	NA	dist.align.ls.allB.Ge.C	Lachnospiraceae_UCG-010
305	NA	NA	NA	NA	NA	NA	dist.align.ls.allB.Ge.C	Fretibacterium
306	NA	NA	NA	NA	NA	NA	dist.align.ls.allB.Ge.C	Coprococcus_3
307	NA	NA	NA	NA	NA	NA	dist.align.ls.allB.Ge.C	Prevotellaceae_UCG-004
308	NA	NA	NA	NA	NA	NA	dist.align.ls.allB.Ge.C	GCA-900066575
309	NA	NA	NA	NA	NA	NA	dist.align.ls.allB.Ge.C	Catenibacterium
310	NA	NA	NA	NA	NA	NA	dist.align.ls.allB.Ge.C	Rubrobacter
311	NA	NA	NA	NA	NA	NA	dist.align.ls.allB.Ge.C	Negativibacillus
312	NA	NA	NA	NA	NA	NA	dist.align.ls.allB.Ge.C	Bilophila
313	NA	NA	NA	NA	NA	NA	dist.align.ls.allB.Ge.C	Family_XIII_UCG-001
314	NA	NA	NA	NA	NA	NA	dist.align.ls.allB.Ge.C	Cryptosporangium
315	NA	NA	NA	NA	NA	NA	dist.align.ls.allB.Ge.C	Atlantibacter
316	NA	NA	NA	NA	NA	NA	dist.align.ls.allB.Ge.C	Prevotellaceae_UCG-001
317	NA	NA	NA	NA	NA	NA	dist.align.ls.allB.Ge.C	Haemophilus
318	NA	NA	NA	NA	NA	NA	dist.align.ls.allB.Ge.C	Fournierella
319	NA	NA	NA	NA	NA	NA	dist.align.ls.allB.Ge.C	DTU089
320	NA	NA	NA	NA	NA	NA	dist.align.ls.allB.Ge.C	Erysipelotrichaceae_UCG-003
321	NA	NA	NA	NA	NA	NA	dist.align.ls.allB.Ge.C	Labrenzia
322	NA	NA	NA	NA	NA	NA	dist.align.ls.allB.Ge.C	Lachnospiraceae_UCG-001
323	NA	NA	NA	NA	NA	NA	dist.align.ls.allB.Ge.C	Leminorella
324	NA	NA	NA	NA	NA	NA	dist.align.ls.allB.Ge.C	Hungatella
325	NA	NA	NA	NA	NA	NA	dist.align.ls.allB.Ge.C	Butyricimonas
326	NA	NA	NA	NA	NA	NA	dist.align.ls.allB.Ge.C	Eggerthella
327	NA	NA	NA	NA	NA	NA	dist.align.ls.allB.Ge.C	Piscinibacter
328	NA	NA	NA	NA	NA	NA	dist.align.ls.allB.Ge.C	Alloprevotella
329	NA	NA	NA	NA	NA	NA	dist.align.ls.allB.Ge.C	Psychroglaciecola
330	NA	NA	NA	NA	NA	NA	dist.align.ls.allB.Ge.C	Niastella
331	NA	NA	NA	NA	NA	NA	dist.align.ls.allB.Ge.C	Aggregatibacter
332	NA	NA	NA	NA	NA	NA	dist.align.ls.allB.Ge.C	Fructobacillus
333	NA	NA	NA	NA	NA	NA	dist.align.ls.allB.Ge.C	Butyrivibrio
334	NA	NA	NA	NA	NA	NA	dist.align.ls.allB.Ge.C	Craurococcus
335	NA	NA	NA	NA	NA	NA	dist.align.ls.allB.Ge.C	Mf105b01
336	NA	NA	NA	NA	NA	NA	dist.align.ls.allB.Ge.C	Sva0996_marine_group
337	NA	NA	NA	NA	NA	NA	dist.align.ls.allB.Ge.C	Pseudorhodoferax
338	NA	NA	NA	NA	NA	NA	dist.align.ls.allB.Ge.C	Reyranella
339	NA	NA	NA	NA	NA	NA	dist.align.ls.allB.Ge.C	Dietzia
340	NA	NA	NA	NA	NA	NA	dist.align.ls.allB.Ge.C	Leucobacter
341	NA	NA	NA	NA	NA	NA	dist.align.ls.allB.Ge.C	Amaricoccus
342	NA	NA	NA	NA	NA	NA	dist.align.ls.allB.Ge.C	Syntrophomonas
343	NA	NA	NA	NA	NA	NA	dist.align.ls.allB.Ge.C	Atopostipes
344	NA	NA	NA	NA	NA	NA	dist.align.ls.allB.Ge.C	Methylophaga
345	NA	NA	NA	NA	NA	NA	dist.align.ls.allB.Ge.C	Gordonia
346	NA	NA	NA	NA	NA	NA	dist.align.ls.allB.Ge.C	Aeromicrobium
347	NA	NA	NA	NA	NA	NA	dist.align.ls.allB.Ge.C	Muricauda
348	NA	NA	NA	NA	NA	NA	dist.align.ls.allB.Ge.C	Maritimibacter
349	NA	NA	NA	NA	NA	NA	dist.align.ls.allB.Ge.C	Weissella
350	NA	NA	NA	NA	NA	NA	dist.align.ls.allB.Ge.C	Candidatus_Xiphinematobacter
351	NA	NA	NA	NA	NA	NA	dist.align.ls.allB.Ge.C	Cedecea
352	NA	NA	NA	NA	NA	NA	dist.align.ls.allB.Ge.C	Bythopirellula
353	NA	NA	NA	NA	NA	NA	dist.align.ls.allB.Ge.C	Hyphomicrobium
354	NA	NA	NA	NA	NA	NA	dist.align.ls.allB.Ge.C	Granulicatella
355	NA	NA	NA	NA	NA	NA	dist.align.ls.allB.Ge.C	Candidatus_Soleaferrea
356	NA	NA	NA	NA	NA	NA	dist.align.ls.allB.Ge.C	Erysipelatoclostridium
357	NA	NA	NA	NA	NA	NA	dist.align.ls.allB.Ge.C	Xanthomonas
358	NA	NA	NA	NA	NA	NA	dist.align.ls.allB.Ge.C	Gillisia
359	NA	NA	NA	NA	NA	NA	dist.align.ls.allB.Ge.C	Flavobacterium
360	NA	NA	NA	NA	NA	NA	dist.align.ls.allB.Ge.C	Crossiella
361	NA	NA	NA	NA	NA	NA	dist.align.ls.allB.Ge.C	Luteitalea
362	NA	NA	NA	NA	NA	NA	dist.align.ls.allB.Ge.C	Lawsonella
363	NA	NA	NA	NA	NA	NA	dist.align.ls.allB.Ge.C	Pseudahrensia
364	NA	NA	NA	NA	NA	NA	dist.align.ls.allB.Ge.C	Costertonia
365	NA	NA	NA	NA	NA	NA	dist.align.ls.allB.Ge.C	Asticcacaulis
366	NA	NA	NA	NA	NA	NA	dist.align.ls.allB.Ge.C	Brachybacterium
367	NA	NA	NA	NA	NA	NA	dist.align.ls.allB.Ge.C	Ornithinimicrobium
368	NA	NA	NA	NA	NA	NA	dist.align.ls.allB.Ge.C	Candidatus_Glomeribacter
369	NA	NA	NA	NA	NA	NA	dist.align.ls.allB.Ge.C	Plasticicumulans
370	NA	NA	NA	NA	NA	NA	dist.align.ls.allB.Ge.C	Tagaea
371	NA	NA	NA	NA	NA	NA	dist.align.ls.allB.Ge.C	Labrys
372	NA	NA	NA	NA	NA	NA	dist.align.ls.allB.Ge.C	Lautropia
373	NA	NA	NA	NA	NA	NA	dist.align.ls.allB.Ge.C	OM27_clade
374	NA	NA	NA	NA	NA	NA	dist.align.ls.allB.Ge.C	Ilumatobacter
375	NA	NA	NA	NA	NA	NA	dist.align.ls.allB.Ge.C	Galbitalea
376	NA	NA	NA	NA	NA	NA	dist.align.ls.allB.Ge.C	UBA6140
377	NA	NA	NA	NA	NA	NA	dist.align.ls.allB.Ge.C	Sediminicola
378	NA	NA	NA	NA	NA	NA	dist.align.ls.allB.Ge.C	Lysinimonas
379	NA	NA	NA	NA	NA	NA	dist.align.ls.allB.Ge.C	Legionella
380	NA	NA	NA	NA	NA	NA	dist.align.ls.allB.Ge.C	Methylopila
381	NA	NA	NA	NA	NA	NA	dist.align.ls.allB.Ge.C	Cucumibacter
382	NA	NA	NA	NA	NA	NA	dist.align.ls.allB.Ge.C	Bauldia
383	NA	NA	NA	NA	NA	NA	dist.align.ls.allB.Ge.C	Ellin6055
384	NA	NA	NA	NA	NA	NA	dist.align.ls.allB.Ge.C	Ammoniphilus
385	NA	NA	NA	NA	NA	NA	dist.align.ls.allB.Ge.C	Pseudorhizobium
386	NA	NA	NA	NA	NA	NA	dist.align.ls.allB.Ge.C	Oxalicibacterium
387	NA	NA	NA	NA	NA	NA	dist.align.ls.allB.Ge.C	Lachnospiraceae_NK3A20_group
388	NA	NA	NA	NA	NA	NA	dist.align.ls.allB.Ge.C	FD2005
389	NA	NA	NA	NA	NA	NA	dist.align.ls.allB.Ge.C	Terrisporobacter
390	NA	NA	NA	NA	NA	NA	dist.align.ls.allB.Ge.C	Xylophilus
391	NA	NA	NA	NA	NA	NA	dist.align.ls.allB.Ge.C	Ruminococcaceae_UCG-008
392	NA	NA	NA	NA	NA	NA	dist.align.ls.allB.Ge.C	Advenella
393	NA	NA	NA	NA	NA	NA	dist.align.ls.allB.Ge.C	Methyloversatilis
394	NA	NA	NA	NA	NA	NA	dist.align.ls.allB.Ge.C	Defluviitaleaceae_UCG-011
395	NA	NA	NA	NA	NA	NA	dist.align.ls.allB.Ge.C	Fusobacterium
396	NA	NA	NA	NA	NA	NA	dist.align.ls.allB.Ge.C	Intestinimonas
397	NA	NA	NA	NA	NA	NA	dist.align.ls.allB.Ge.C	Actinoplanes
398	NA	NA	NA	NA	NA	NA	dist.align.ls.allB.Ge.C	Methylocella
399	NA	NA	NA	NA	NA	NA	dist.align.ls.allB.Ge.C	Thermogutta
400	NA	NA	NA	NA	NA	NA	dist.align.ls.allB.Ge.C	Caldicoprobacter
401	NA	NA	NA	NA	NA	NA	dist.align.ls.allB.Ge.C	Lysobacter
402	NA	NA	NA	NA	NA	NA	dist.align.ls.allB.Ge.C	Lelliottia
403	NA	NA	NA	NA	NA	NA	dist.align.ls.allB.Ge.C	Diaphorobacter
404	NA	NA	NA	NA	NA	NA	dist.align.ls.allB.Ge.C	Paenalcaligenes
405	NA	NA	NA	NA	NA	NA	dist.align.ls.allB.Ge.C	Clostridium_sensu_stricto_3
406	NA	NA	NA	NA	NA	NA	dist.align.ls.allB.Ge.C	Geothermomicrobium
407	NA	NA	NA	NA	NA	NA	dist.align.ls.allB.Ge.C	Candidatus_Protochlamydia
408	NA	NA	NA	NA	NA	NA	dist.align.ls.allB.Ge.C	Parapedobacter
409	NA	NA	NA	NA	NA	NA	dist.align.ls.allB.Ge.C	Phascolarctobacterium
410	NA	NA	NA	NA	NA	NA	dist.align.ls.allB.Ge.C	Opitutus
411	NA	NA	NA	NA	NA	NA	dist.align.ls.allB.Ge.C	Citrobacter
412	NA	NA	NA	NA	NA	NA	dist.align.ls.allB.Ge.C	Afipia
413	NA	NA	NA	NA	NA	NA	dist.align.ls.allB.Ge.C	Clade_Ia
414	NA	NA	NA	NA	NA	NA	dist.align.ls.allB.Ge.C	Aureimonas
415	NA	NA	NA	NA	NA	NA	dist.align.ls.allB.Ge.C	Porphyromonas
416	NA	NA	NA	NA	NA	NA	dist.align.ls.allB.Ge.C	Quinella
417	NA	NA	NA	NA	NA	NA	dist.align.ls.allB.Ge.C	Oxalobacter
418	NA	NA	NA	NA	NA	NA	dist.align.ls.allB.Ge.C	Ruminococcaceae_UCG-005
419	NA	NA	NA	NA	NA	NA	dist.align.ls.allB.Ge.C	Parviterribacter
420	NA	NA	NA	NA	NA	NA	dist.align.ls.allB.Ge.C	Inquilinus
421	NA	NA	NA	NA	NA	NA	dist.align.ls.allB.Ge.C	Methylorosula
422	NA	NA	NA	NA	NA	NA	dist.align.ls.allB.Ge.C	Rickettsiella
423	NA	NA	NA	NA	NA	NA	dist.align.ls.allB.Ge.C	Pedobacter
424	NA	NA	NA	NA	NA	NA	dist.align.ls.allB.Ge.C	Ramlibacter
425	NA	NA	NA	NA	NA	NA	dist.align.ls.allB.Ge.C	Chthoniobacter
426	NA	NA	NA	NA	NA	NA	dist.align.ls.allB.Ge.C	Pseudolabrys
427	NA	NA	NA	NA	NA	NA	dist.align.ls.allB.Ge.C	Parablastomonas
428	NA	NA	NA	NA	NA	NA	dist.align.ls.allB.Ge.C	Luedemannella
429	NA	NA	NA	NA	NA	NA	dist.align.ls.allB.Ge.C	Coprobacillus
430	NA	NA	NA	NA	NA	NA	dist.align.ls.allB.Ge.C	Quadrisphaera
431	NA	NA	NA	NA	NA	NA	dist.align.ls.allB.Ge.C	Clavibacter
432	NA	NA	NA	NA	NA	NA	dist.align.ls.allB.Ge.C	Pontibacter
433	NA	NA	NA	NA	NA	NA	dist.align.ls.allB.Ge.C	E1B-B3-114

## Sheet: dis.ali.sum.ls.allB.Ge.H
dis.ali.sum.ls.allB.Ge.H	Min.	1st Qu.	Median	Mean	3rd Qu.	Max.	fact	taxa
1	0	0.00289646	0.00289856	0.00369911	0.00580344	0.0116686	dist.align.ls.allB.Ge.H	Pelomonas
2	0	0	0.00271003	0.00253634	0.00271003	0.0109051	dist.align.ls.allB.Ge.H	Marinilactibacillus
3	0	0	0.00133245	0.00133245	0.0026649	0.0026649	dist.align.ls.allB.Ge.H	Allorhizobium-Neorhizobium-Pararhizobium-Rhizobium
4	0	0.00328678	0.00658712	0.0065533	0.00990113	0.0652416	dist.align.ls.allB.Ge.H	Arthrobacter
5	0	0.00804307	0.0134178	0.0138703	0.0215942	0.0411404	dist.align.ls.allB.Ge.H	Saccharibacillus
6	0	0	0	0.0278684	0.0327548	0.119091	dist.align.ls.allB.Ge.H	Sphingomonas
7	0	0.00569807	0.0172491	0.0230868	0.0438047	0.068544	dist.align.ls.allB.Ge.H	Actinophytocola
8	NA	NA	NA	NA	NA	NA	dist.align.ls.allB.Ge.H	Sodalis
9	0	0	0.00318472	0.00776177	0.00961568	0.113333	dist.align.ls.allB.Ge.H	Kushneria
10	0	0.00265958	0.0161084	0.0222877	0.0243001	0.0753297	dist.align.ls.allB.Ge.H	Rhodomicrobium
11	0	0.00809185	0.0273031	0.028022	0.0413507	0.0856155	dist.align.ls.allB.Ge.H	Modestobacter
12	0	0	0	0.000436961	0	0.00295859	dist.align.ls.allB.Ge.H	Phyllobacterium
13	0	0.0490875	0.0505515	0.0433587	0.0520155	0.0579465	dist.align.ls.allB.Ge.H	Roseomonas
14	0	0.0113558	0.0375621	0.0321512	0.0495594	0.0996182	dist.align.ls.allB.Ge.H	Sinomicrobium
15	0	0.0027174	0.00544035	0.00503292	0.00817447	0.0192917	dist.align.ls.allB.Ge.H	Agathobacter
16	0	0.00299402	0.0120555	0.0106335	0.0151527	0.0369667	dist.align.ls.allB.Ge.H	Steroidobacter
17	0	0.00285511	0.00572045	0.00689639	0.0114863	0.0441704	dist.align.ls.allB.Ge.H	Promicromonospora
18	NA	NA	NA	NA	NA	NA	dist.align.ls.allB.Ge.H	Brevibacillus
19	0.0106157	0.0106157	0.0106157	0.0106157	0.0106157	0.0106157	dist.align.ls.allB.Ge.H	Bosea
20	0.00800008	0.00936483	0.0107296	0.00981975	0.0107296	0.0107296	dist.align.ls.allB.Ge.H	Aquipuribacter
21	0	0.0135943	0.0345735	0.0370919	0.059651	0.105055	dist.align.ls.allB.Ge.H	Prauserella
22	0	0.0141311	0.0285111	0.0256913	0.0343172	0.085763	dist.align.ls.allB.Ge.H	Pseudonocardia
23	0	0	0.00265958	0.00286965	0.00265958	0.0107009	dist.align.ls.allB.Ge.H	Myceligenerans
24	0	0	0.00282287	0.00726128	0.0200165	0.0287294	dist.align.ls.allB.Ge.H	Kineococcus
25	0	0	0.00290698	0.0205206	0.0235552	0.126012	dist.align.ls.allB.Ge.H	Halomonas
26	0	0	0.00266667	0.00476419	0.00804307	0.0189265	dist.align.ls.allB.Ge.H	Pseudorhodoplanes
27	0	0.00276244	0.0268708	0.0321838	0.0637231	0.0885745	dist.align.ls.allB.Ge.H	Devosia
28	0	0.00535299	0.00804297	0.00892948	0.0134539	0.0299537	dist.align.ls.allB.Ge.H	Blastococcus
29	0	0	0	0	0	0	dist.align.ls.allB.Ge.H	Ralstonia
30	0	0.00556527	0.0576455	0.0413213	0.069643	0.126932	dist.align.ls.allB.Ge.H	Paracoccus
31	0	0.00535479	0.016223	0.0190264	0.0327085	0.038305	dist.align.ls.allB.Ge.H	Pseudomonas
32	0	0.00269542	0.0374774	0.0334417	0.0595141	0.0645968	dist.align.ls.allB.Ge.H	Massilia
33	0	0	0.00301206	0.00903918	0.00604237	0.0759055	dist.align.ls.allB.Ge.H	Longispora
34	0	0.0661412	0.0984172	0.0843513	0.111348	0.18516	dist.align.ls.allB.Ge.H	Bacteroides
35	0	0.00833926	0.0282283	0.0233947	0.0340036	0.0606167	dist.align.ls.allB.Ge.H	Bacillus
36	0	0	0.00549456	0.00779741	0.00826465	0.0568097	dist.align.ls.allB.Ge.H	Coprococcus_2
37	NA	NA	NA	NA	NA	NA	dist.align.ls.allB.Ge.H	Thalassobaculum
38	0	0.0109817	0.0508248	0.0399105	0.0684302	0.0774394	dist.align.ls.allB.Ge.H	Novosphingobium
39	0	0.0108996	0.0331165	0.045415	0.0872645	0.124374	dist.align.ls.allB.Ge.H	Roseburia
40	NA	NA	NA	NA	NA	NA	dist.align.ls.allB.Ge.H	Sphingobacterium
41	NA	NA	NA	NA	NA	NA	dist.align.ls.allB.Ge.H	Prevotella_7
42	NA	NA	NA	NA	NA	NA	dist.align.ls.allB.Ge.H	Bradyrhizobium
43	0	0.0183995	0.0359153	0.0368374	0.0567024	0.0676921	dist.align.ls.allB.Ge.H	Burkholderia-Caballeronia-Paraburkholderia
44	0	0.0190636	0.0387234	0.0530799	0.0884288	0.158161	dist.align.ls.allB.Ge.H	Rikenellaceae_RC9_gut_group
45	0	0.0495106	0.0696684	0.0616461	0.084385	0.0964503	dist.align.ls.allB.Ge.H	Microbacterium
46	0	0.00400004	0.00800008	0.00533338	0.00800008	0.00800008	dist.align.ls.allB.Ge.H	Euzebya
47	0	0	0	0	0	0	dist.align.ls.allB.Ge.H	Rhodovulum
48	0	0	0	0	0	0	dist.align.ls.allB.Ge.H	Arsenicicoccus
49	0	0.00303031	0.00303031	0.0053464	0.0060791	0.0372269	dist.align.ls.allB.Ge.H	Pseudoxanthomonas
50	0	0.00333335	0.00534317	0.00669288	0.0107151	0.0134196	dist.align.ls.allB.Ge.H	Cellulomonas
51	0	0.017199	0.0348937	0.0337068	0.0469697	0.0842716	dist.align.ls.allB.Ge.H	Faecalibacterium
52	0	0.00547011	0.0393256	0.0297918	0.0422496	0.0689557	dist.align.ls.allB.Ge.H	Balneola
53	0	0.0026649	0.00266667	0.0181112	0.0552398	0.0581383	dist.align.ls.allB.Ge.H	Oceanobacillus
54	0	0	0.00132275	0.00132275	0.00264551	0.00264551	dist.align.ls.allB.Ge.H	Zhihengliuella
55	0	0	0.00804307	0.0110848	0.0162176	0.0412045	dist.align.ls.allB.Ge.H	Kocuria
56	0	0.00265253	0.0053192	0.008479	0.0106956	0.038091	dist.align.ls.allB.Ge.H	Haloactinobacterium
57	0	0.00268097	0.00536917	0.00555367	0.00806459	0.0134902	dist.align.ls.allB.Ge.H	Halobacillus
58	0.0381866	0.0394956	0.0408045	0.0408402	0.0421669	0.0435294	dist.align.ls.allB.Ge.H	Peredibacter
59	NA	NA	NA	NA	NA	NA	dist.align.ls.allB.Ge.H	Actinotalea
60	0	0.00284901	0.0143519	0.0293038	0.0533001	0.111289	dist.align.ls.allB.Ge.H	Ruminococcus_1
61	0	0	0.0422971	0.0379946	0.0646684	0.0904155	dist.align.ls.allB.Ge.H	Streptomyces
62	0.00265253	0.00398144	0.00531035	0.00531568	0.00664725	0.00798415	dist.align.ls.allB.Ge.H	Woeseia
63	NA	NA	NA	NA	NA	NA	dist.align.ls.allB.Ge.H	Pir4_lineage
64	0	0	0.00294986	0.00286329	0.00294986	0.0209246	dist.align.ls.allB.Ge.H	Streptomonospora
65	0	0.0192678	0.0564525	0.0461981	0.0742795	0.089764	dist.align.ls.allB.Ge.H	Paenibacillus
66	0	0.00582033	0.00875289	0.0096084	0.0146462	0.0572972	dist.align.ls.allB.Ge.H	Prevotella_9
67	0	0	0.00270271	0.00425252	0.00542011	0.0247118	dist.align.ls.allB.Ge.H	Barnesiella
68	0	0.00572045	0.0595432	0.0419162	0.0688576	0.117075	dist.align.ls.allB.Ge.H	Parabacteroides
69	0.00264376	0.00264376	0.00264376	0.00264376	0.00264376	0.00264376	dist.align.ls.allB.Ge.H	Stenotrophomonas
70	NA	NA	NA	NA	NA	NA	dist.align.ls.allB.Ge.H	Serratia
71	NA	NA	NA	NA	NA	NA	dist.align.ls.allB.Ge.H	Ulvibacter
72	NA	NA	NA	NA	NA	NA	dist.align.ls.allB.Ge.H	Cupriavidus
73	0	0	0.00268818	0.00421672	0.00539089	0.0135564	dist.align.ls.allB.Ge.H	Pedomicrobium
74	NA	NA	NA	NA	NA	NA	dist.align.ls.allB.Ge.H	Iamia
75	NA	NA	NA	NA	NA	NA	dist.align.ls.allB.Ge.H	Salana
76	0	0	0	0.00140471	0.0027248	0.0109649	dist.align.ls.allB.Ge.H	Leisingera
77	0	0.00266667	0.00266667	0.00449579	0.00601745	0.013447	dist.align.ls.allB.Ge.H	Planomicrobium
78	0	0.00265781	0.00399203	0.00509581	0.00800548	0.013391	dist.align.ls.allB.Ge.H	Parasphingopyxis
79	0	0	0.00559248	0.0193901	0.0460352	0.0552751	dist.align.ls.allB.Ge.H	Glycomyces
80	NA	NA	NA	NA	NA	NA	dist.align.ls.allB.Ge.H	Cloacibacterium
81	NA	NA	NA	NA	NA	NA	dist.align.ls.allB.Ge.H	Micrococcus
82	NA	NA	NA	NA	NA	NA	dist.align.ls.allB.Ge.H	Aurantimonas
83	0	0	0	0.00271928	0.00815784	0.00815784	dist.align.ls.allB.Ge.H	Winogradskyella
84	0	0.0026738	0.0383266	0.0240973	0.0383266	0.0411594	dist.align.ls.allB.Ge.H	Brevundimonas
85	0	0	0	0.000907807	0.00270088	0.00541092	dist.align.ls.allB.Ge.H	Marinovum
86	0	0	0.00533338	0.00320003	0.00533338	0.00533338	dist.align.ls.allB.Ge.H	Azoarcus
87	0	0	0	0	0	0	dist.align.ls.allB.Ge.H	Fodinicurvata
88	0	0.0148527	0.036265	0.0310686	0.0486204	0.0710405	dist.align.ls.allB.Ge.H	Mycobacterium
89	0	0.0220314	0.0596994	0.0498983	0.0670573	0.095676	dist.align.ls.allB.Ge.H	Nocardioides
90	0	0.00264551	0.0106314	0.00914032	0.0133394	0.0160494	dist.align.ls.allB.Ge.H	Staphylococcus
91	0	0	0.00266667	0.0143655	0.0438187	0.0523175	dist.align.ls.allB.Ge.H	Pseudofulvimonas
92	0	0.0026738	0.00806469	0.022574	0.0467619	0.0582567	dist.align.ls.allB.Ge.H	Streptococcus
93	0	0	0.00271003	0.00271756	0.00271003	0.0109051	dist.align.ls.allB.Ge.H	Methyloligella
94	0	0.0165296	0.024939	0.0330567	0.0566978	0.137154	dist.align.ls.allB.Ge.H	Alistipes
95	0	0.000661377	0.00264551	0.00176367	0.00264551	0.00264551	dist.align.ls.allB.Ge.H	Subgroup_10
96	0.00266667	0.00333692	0.00938363	0.00894165	0.0134196	0.0161297	dist.align.ls.allB.Ge.H	Klebsiella
97	0	0.00536917	0.0162224	0.0174316	0.0272288	0.0526482	dist.align.ls.allB.Ge.H	Marinobacter
98	0	0	0.00266667	0.0016	0.00266667	0.00266667	dist.align.ls.allB.Ge.H	Frigoribacterium
99	0	0.00288185	0.00867694	0.0129515	0.0174491	0.0787426	dist.align.ls.allB.Ge.H	Altererythrobacter
100	0.0215268	0.0215268	0.0215268	0.0215268	0.0215268	0.0215268	dist.align.ls.allB.Ge.H	Anaerobacillus
101	NA	NA	NA	NA	NA	NA	dist.align.ls.allB.Ge.H	Jannaschia
102	0	0.00266667	0.0299046	0.0190693	0.0327058	0.0355227	dist.align.ls.allB.Ge.H	Geodermatophilus
103	NA	NA	NA	NA	NA	NA	dist.align.ls.allB.Ge.H	Neisseria
104	0	0	0	0	0	0	dist.align.ls.allB.Ge.H	Cutibacterium
105	0	0.071027	0.0922624	0.0806568	0.110911	0.153059	dist.align.ls.allB.Ge.H	Ruminococcaceae_UCG-014
106	0	0.0443141	0.0583877	0.0535529	0.0646554	0.0970586	dist.align.ls.allB.Ge.H	Blautia
107	NA	NA	NA	NA	NA	NA	dist.align.ls.allB.Ge.H	Agrococcus
108	0	0.00265958	0.00532449	0.0064834	0.0106864	0.0215564	dist.align.ls.allB.Ge.H	Fusicatenibacter
109	0	0	0	0	0	0	dist.align.ls.allB.Ge.H	Holdemanella
110	0	0.00549456	0.022215	0.0174638	0.0251506	0.0423011	dist.align.ls.allB.Ge.H	Subdoligranulum
111	0.00265781	0.00265781	0.00265781	0.00265781	0.00265781	0.00265781	dist.align.ls.allB.Ge.H	Romboutsia
112	NA	NA	NA	NA	NA	NA	dist.align.ls.allB.Ge.H	Deinococcus
113	0	0	0.0053764	0.0153239	0.0328154	0.0413142	dist.align.ls.allB.Ge.H	Nitratireductor
114	NA	NA	NA	NA	NA	NA	dist.align.ls.allB.Ge.H	Friedmanniella
115	NA	NA	NA	NA	NA	NA	dist.align.ls.allB.Ge.H	Delftia
116	0	0	0.00269542	0.00770376	0.0081711	0.0273914	dist.align.ls.allB.Ge.H	Odoribacter
117	0	0.00269542	0.00677069	0.00677933	0.010846	0.0135932	dist.align.ls.allB.Ge.H	Ottowia
118	NA	NA	NA	NA	NA	NA	dist.align.ls.allB.Ge.H	Marvinbryantia
119	NA	NA	NA	NA	NA	NA	dist.align.ls.allB.Ge.H	Parafrigoribacterium
120	NA	NA	NA	NA	NA	NA	dist.align.ls.allB.Ge.H	Anaerostipes
121	NA	NA	NA	NA	NA	NA	dist.align.ls.allB.Ge.H	Haliea
122	0	0	0.0162202	0.0162202	0.0324404	0.0324404	dist.align.ls.allB.Ge.H	Glutamicibacter
123	0	0.0865558	0.102837	0.099698	0.114062	0.156616	dist.align.ls.allB.Ge.H	Ruminococcaceae_UCG-010
124	0	0.0026738	0.0161953	0.0124754	0.021705	0.0244828	dist.align.ls.allB.Ge.H	Dorea
125	NA	NA	NA	NA	NA	NA	dist.align.ls.allB.Ge.H	Planococcus
126	NA	NA	NA	NA	NA	NA	dist.align.ls.allB.Ge.H	Tumebacillus
127	NA	NA	NA	NA	NA	NA	dist.align.ls.allB.Ge.H	Leifsonia
128	0	0	0	0.0102245	0.0215848	0.0298514	dist.align.ls.allB.Ge.H	Pelagibius
129	0	0.00539632	0.0108311	0.0225955	0.044296	0.0557989	dist.align.ls.allB.Ge.H	Luteimonas
130	0	0	0.00274726	0.00963467	0.0223557	0.0514178	dist.align.ls.allB.Ge.H	Subsaxibacter
131	0	0	0.00265958	0.00296376	0.00533338	0.0107009	dist.align.ls.allB.Ge.H	Maritalea
132	NA	NA	NA	NA	NA	NA	dist.align.ls.allB.Ge.H	Luteimicrobium
133	0	0	0.00275768	0.00275768	0.00551537	0.00551537	dist.align.ls.allB.Ge.H	Virgisporangium
134	0	0	0.0027174	0.00342667	0.00544965	0.0136842	dist.align.ls.allB.Ge.H	Phytoactinopolyspora
135	NA	NA	NA	NA	NA	NA	dist.align.ls.allB.Ge.H	Sanguibacter
136	NA	NA	NA	NA	NA	NA	dist.align.ls.allB.Ge.H	Bordetella
137	0	0.00294769	0.00888247	0.0130529	0.0148886	0.0742051	dist.align.ls.allB.Ge.H	Ruminococcus_2
138	NA	NA	NA	NA	NA	NA	dist.align.ls.allB.Ge.H	Aestuariibacter
139	NA	NA	NA	NA	NA	NA	dist.align.ls.allB.Ge.H	Terrabacter
140	NA	NA	NA	NA	NA	NA	dist.align.ls.allB.Ge.H	Herbaspirillum
141	NA	NA	NA	NA	NA	NA	dist.align.ls.allB.Ge.H	Dyella
142	0	0	0	0.000672045	0.000672045	0.00268818	dist.align.ls.allB.Ge.H	Conexibacter
143	NA	NA	NA	NA	NA	NA	dist.align.ls.allB.Ge.H	Luteibacter
144	NA	NA	NA	NA	NA	NA	dist.align.ls.allB.Ge.H	Paenarthrobacter
145	NA	NA	NA	NA	NA	NA	dist.align.ls.allB.Ge.H	Oryzihumus
146	0	0	0	0	0	0	dist.align.ls.allB.Ge.H	Okibacterium
147	NA	NA	NA	NA	NA	NA	dist.align.ls.allB.Ge.H	Sandaracinus
148	0	0	0.00670546	0.00670546	0.0134109	0.0134109	dist.align.ls.allB.Ge.H	Enterococcus
149	0	0	0	0	0	0	dist.align.ls.allB.Ge.H	Chryseobacterium
150	NA	NA	NA	NA	NA	NA	dist.align.ls.allB.Ge.H	Streptacidiphilus
151	NA	NA	NA	NA	NA	NA	dist.align.ls.allB.Ge.H	Pandoraea
152	0	0.0533883	0.0650854	0.0631535	0.0891931	0.107642	dist.align.ls.allB.Ge.H	Prevotella_1
153	NA	NA	NA	NA	NA	NA	dist.align.ls.allB.Ge.H	Ohtaekwangia
154	NA	NA	NA	NA	NA	NA	dist.align.ls.allB.Ge.H	Actinospica
155	NA	NA	NA	NA	NA	NA	dist.align.ls.allB.Ge.H	Neorhizobium
156	NA	NA	NA	NA	NA	NA	dist.align.ls.allB.Ge.H	Rhodococcus
157	NA	NA	NA	NA	NA	NA	dist.align.ls.allB.Ge.H	Achromobacter
158	NA	NA	NA	NA	NA	NA	dist.align.ls.allB.Ge.H	Actinomyces
159	0	0.0320284	0.0640567	0.0436849	0.0655273	0.0669979	dist.align.ls.allB.Ge.H	Acuticoccus
160	0	0	0	0.000666668	0.000666668	0.00266667	dist.align.ls.allB.Ge.H	Isoptericola
161	0	0.0735523	0.12342	0.10657	0.14753	0.175023	dist.align.ls.allB.Ge.H	Christensenellaceae_R-7_group
162	NA	NA	NA	NA	NA	NA	dist.align.ls.allB.Ge.H	Variovorax
163	0	0	0	0.00379826	0.00818009	0.016462	dist.align.ls.allB.Ge.H	Methyloceanibacter
164	NA	NA	NA	NA	NA	NA	dist.align.ls.allB.Ge.H	Pelagibacterium
165	0.0531103	0.0531103	0.0531103	0.0531103	0.0531103	0.0531103	dist.align.ls.allB.Ge.H	Methylobacterium
166	0	0.0152352	0.0609409	0.0406273	0.0609409	0.0609409	dist.align.ls.allB.Ge.H	Constrictibacter
167	NA	NA	NA	NA	NA	NA	dist.align.ls.allB.Ge.H	Qipengyuania
168	NA	NA	NA	NA	NA	NA	dist.align.ls.allB.Ge.H	Corynebacterium
169	0	0	0	0.00385127	0.00268818	0.0273166	dist.align.ls.allB.Ge.H	Sciscionella
170	0	0.00672349	0.013447	0.00896466	0.013447	0.013447	dist.align.ls.allB.Ge.H	Clostridium_sensu_stricto_1
171	0	0.00270271	0.0136097	0.0117828	0.0192331	0.0248039	dist.align.ls.allB.Ge.H	Ruminococcaceae_UCG-002
172	0	0.0218668	0.0361268	0.0670277	0.116047	0.129658	dist.align.ls.allB.Ge.H	Prevotellaceae_UCG-003
173	0	0.00268818	0.0531103	0.0383127	0.0647827	0.0677857	dist.align.ls.allB.Ge.H	Bifidobacterium
174	NA	NA	NA	NA	NA	NA	dist.align.ls.allB.Ge.H	Turicibacter
175	0	0	0.00266667	0.00142223	0.00266667	0.00266667	dist.align.ls.allB.Ge.H	Fictibacillus
176	0	0	0.00806459	0.00656506	0.00806459	0.0189641	dist.align.ls.allB.Ge.H	Phenylobacterium
177	0	0.00132979	0.00265958	0.00177305	0.00265958	0.00265958	dist.align.ls.allB.Ge.H	Gracilibacillus
178	0	0	0.00541092	0.0211363	0.0617756	0.116413	dist.align.ls.allB.Ge.H	Anseongella
179	NA	NA	NA	NA	NA	NA	dist.align.ls.allB.Ge.H	Nesterenkonia
180	NA	NA	NA	NA	NA	NA	dist.align.ls.allB.Ge.H	Marmoricola
181	NA	NA	NA	NA	NA	NA	dist.align.ls.allB.Ge.H	Candidatus_Sulcia
182	0	0.0336408	0.0598233	0.055691	0.075054	0.102974	dist.align.ls.allB.Ge.H	Lachnoclostridium
183	0	0	0.00278552	0.00659813	0.00558665	0.0370101	dist.align.ls.allB.Ge.H	Pseudohaliea
184	0	0.00273225	0.00273225	0.00643708	0.013813	0.016622	dist.align.ls.allB.Ge.H	Nocardiopsis
185	NA	NA	NA	NA	NA	NA	dist.align.ls.allB.Ge.H	Proteiniphilum
186	0.0613205	0.0613205	0.0613205	0.0613205	0.0613205	0.0613205	dist.align.ls.allB.Ge.H	Lactobacillus
187	NA	NA	NA	NA	NA	NA	dist.align.ls.allB.Ge.H	Domibacillus
188	0	0	0	0	0	0	dist.align.ls.allB.Ge.H	Stackebrandtia
189	NA	NA	NA	NA	NA	NA	dist.align.ls.allB.Ge.H	Acidibacter
190	NA	NA	NA	NA	NA	NA	dist.align.ls.allB.Ge.H	Owenweeksia
191	0	0	0.0027174	0.00500461	0.00544965	0.0220642	dist.align.ls.allB.Ge.H	Actinomycetospora
192	0	0	0.0248642	0.0186539	0.0305696	0.0682883	dist.align.ls.allB.Ge.H	Aliifodinibius
193	NA	NA	NA	NA	NA	NA	dist.align.ls.allB.Ge.H	Corynebacterium_1
194	0	0	0.0163543	0.0163543	0.0327086	0.0327086	dist.align.ls.allB.Ge.H	Pseudohongiella
195	NA	NA	NA	NA	NA	NA	dist.align.ls.allB.Ge.H	Mesorhizobium
196	NA	NA	NA	NA	NA	NA	dist.align.ls.allB.Ge.H	SM1A02
197	0	0	0	0.0174756	0.0436891	0.0436891	dist.align.ls.allB.Ge.H	Microbulbifer
198	0	0.00268097	0.0148535	0.0129483	0.021702	0.0244644	dist.align.ls.allB.Ge.H	Microlunatus
199	0	0.00267382	0.00534764	0.00356988	0.00535481	0.00536198	dist.align.ls.allB.Ge.H	Raoultella
200	0	0.0178749	0.0275677	0.0239756	0.0303456	0.0417746	dist.align.ls.allB.Ge.H	Ruminiclostridium_9
201	NA	NA	NA	NA	NA	NA	dist.align.ls.allB.Ge.H	Ammoniibacillus
202	NA	NA	NA	NA	NA	NA	dist.align.ls.allB.Ge.H	Chryseolinea
203	0	0.0053192	0.0106922	0.00980568	0.0160652	0.0160652	dist.align.ls.allB.Ge.H	Arsenicitalea
204	0	0.015547	0.04966	0.0387365	0.0591307	0.0641923	dist.align.ls.allB.Ge.H	Solirubrobacter
205	0	0	0.0027174	0.0114798	0.00544965	0.123717	dist.align.ls.allB.Ge.H	Sutterella
206	NA	NA	NA	NA	NA	NA	dist.align.ls.allB.Ge.H	Aminobacter
207	0.00265253	0.00265253	0.00265253	0.00265253	0.00265253	0.00265253	dist.align.ls.allB.Ge.H	Demetria
208	0	0	0	0	0	0	dist.align.ls.allB.Ge.H	Enterobacter
209	NA	NA	NA	NA	NA	NA	dist.align.ls.allB.Ge.H	Salipaludibacillus
210	NA	NA	NA	NA	NA	NA	dist.align.ls.allB.Ge.H	Candidatus_Alysiosphaera
211	NA	NA	NA	NA	NA	NA	dist.align.ls.allB.Ge.H	Duganella
212	0	0	0	0.0010575	0.00264376	0.00264376	dist.align.ls.allB.Ge.H	Gemmatimonas
213	0	0.00265958	0.0161357	0.0140368	0.0215564	0.0354258	dist.align.ls.allB.Ge.H	Brevibacterium
214	0	0.00270271	0.0430573	0.0312227	0.0532448	0.0740277	dist.align.ls.allB.Ge.H	Lachnospira
215	0	0	0.00536198	0.00306399	0.00536198	0.00536198	dist.align.ls.allB.Ge.H	Porphyrobacter
216	0	0.00802147	0.024349	0.0222988	0.0271191	0.0525086	dist.align.ls.allB.Ge.H	Lachnospiraceae_UCG-004
217	0	0	0.00400009	0.00400009	0.00800017	0.00800017	dist.align.ls.allB.Ge.H	Chelativorans
218	NA	NA	NA	NA	NA	NA	dist.align.ls.allB.Ge.H	Anaerococcus
219	NA	NA	NA	NA	NA	NA	dist.align.ls.allB.Ge.H	Formosa
220	0.00264551	0.00397178	0.00529805	0.00441387	0.00529805	0.00529805	dist.align.ls.allB.Ge.H	SN8
221	NA	NA	NA	NA	NA	NA	dist.align.ls.allB.Ge.H	Cellvibrio
222	NA	NA	NA	NA	NA	NA	dist.align.ls.allB.Ge.H	Ahrensia
223	0	0.0137975	0.0166682	0.0173751	0.0307866	0.0307866	dist.align.ls.allB.Ge.H	Butyricicoccus
224	NA	NA	NA	NA	NA	NA	dist.align.ls.allB.Ge.H	Sporosarcina
225	NA	NA	NA	NA	NA	NA	dist.align.ls.allB.Ge.H	Saccharopolyspora
226	NA	NA	NA	NA	NA	NA	dist.align.ls.allB.Ge.H	Thalassobacillus
227	NA	NA	NA	NA	NA	NA	dist.align.ls.allB.Ge.H	Amycolatopsis
228	0	0	0.00267649	0.00267649	0.00535299	0.00535299	dist.align.ls.allB.Ge.H	Caulobacter
229	NA	NA	NA	NA	NA	NA	dist.align.ls.allB.Ge.H	Alteribacillus
230	0	0.00733931	0.0214207	0.0156321	0.0234699	0.024153	dist.align.ls.allB.Ge.H	BIyi10
231	NA	NA	NA	NA	NA	NA	dist.align.ls.allB.Ge.H	Actinokineospora
232	0	0.00743986	0.0297595	0.0198396	0.0297595	0.0297595	dist.align.ls.allB.Ge.H	Pajaroellobacter
233	NA	NA	NA	NA	NA	NA	dist.align.ls.allB.Ge.H	Lechevalieria
234	NA	NA	NA	NA	NA	NA	dist.align.ls.allB.Ge.H	Vicinamibacter
235	NA	NA	NA	NA	NA	NA	dist.align.ls.allB.Ge.H	Phreatobacter
236	NA	NA	NA	NA	NA	NA	dist.align.ls.allB.Ge.H	Tepidamorphus
237	NA	NA	NA	NA	NA	NA	dist.align.ls.allB.Ge.H	Kribbella
238	0	0	0	0	0	0	dist.align.ls.allB.Ge.H	Rhodoligotrophos
239	NA	NA	NA	NA	NA	NA	dist.align.ls.allB.Ge.H	Chitinophaga
240	NA	NA	NA	NA	NA	NA	dist.align.ls.allB.Ge.H	Jiangella
241	NA	NA	NA	NA	NA	NA	dist.align.ls.allB.Ge.H	Ensifer
242	NA	NA	NA	NA	NA	NA	dist.align.ls.allB.Ge.H	Phaselicystis
243	0	0.00802156	0.0257392	0.0212114	0.0327304	0.0355553	dist.align.ls.allB.Ge.H	Haloactinopolyspora
244	NA	NA	NA	NA	NA	NA	dist.align.ls.allB.Ge.H	Allokutzneria
245	NA	NA	NA	NA	NA	NA	dist.align.ls.allB.Ge.H	Neochlamydia
246	NA	NA	NA	NA	NA	NA	dist.align.ls.allB.Ge.H	Schlegelella
247	0	0	0.00265253	0.00639324	0.0106956	0.0270082	dist.align.ls.allB.Ge.H	Alcanivorax
248	NA	NA	NA	NA	NA	NA	dist.align.ls.allB.Ge.H	Haliangium
249	NA	NA	NA	NA	NA	NA	dist.align.ls.allB.Ge.H	Agaricicola
250	NA	NA	NA	NA	NA	NA	dist.align.ls.allB.Ge.H	Caenimonas
251	NA	NA	NA	NA	NA	NA	dist.align.ls.allB.Ge.H	Glycocaulis
252	NA	NA	NA	NA	NA	NA	dist.align.ls.allB.Ge.H	AT-s3-44
253	NA	NA	NA	NA	NA	NA	dist.align.ls.allB.Ge.H	Pseudactinotalea
254	NA	NA	NA	NA	NA	NA	dist.align.ls.allB.Ge.H	Amorphus
255	NA	NA	NA	NA	NA	NA	dist.align.ls.allB.Ge.H	Pseudoclavibacter
256	NA	NA	NA	NA	NA	NA	dist.align.ls.allB.Ge.H	Methylohalomonas
257	NA	NA	NA	NA	NA	NA	dist.align.ls.allB.Ge.H	Pantoea
258	NA	NA	NA	NA	NA	NA	dist.align.ls.allB.Ge.H	Hephaestia
259	0	0	0.00543484	0.00775498	0.0163998	0.0332081	dist.align.ls.allB.Ge.H	Ruminococcaceae_UCG-003
260	NA	NA	NA	NA	NA	NA	dist.align.ls.allB.Ge.H	Hoeflea
261	NA	NA	NA	NA	NA	NA	dist.align.ls.allB.Ge.H	Roseovarius
262	0	0.00134319	0.00268637	0.00179333	0.00268999	0.00269361	dist.align.ls.allB.Ge.H	Tyzzerella_3
263	NA	NA	NA	NA	NA	NA	dist.align.ls.allB.Ge.H	Leptotrichia
264	NA	NA	NA	NA	NA	NA	dist.align.ls.allB.Ge.H	Aerococcus
265	NA	NA	NA	NA	NA	NA	dist.align.ls.allB.Ge.H	Marinimicrobium
266	0	0	0	0	0	0	dist.align.ls.allB.Ge.H	Hydrogenophaga
267	NA	NA	NA	NA	NA	NA	dist.align.ls.allB.Ge.H	Trichococcus
268	NA	NA	NA	NA	NA	NA	dist.align.ls.allB.Ge.H	Shinella
269	NA	NA	NA	NA	NA	NA	dist.align.ls.allB.Ge.H	Candidatus_Caldatribacterium
270	NA	NA	NA	NA	NA	NA	dist.align.ls.allB.Ge.H	Salinimicrobium
271	0.0327572	0.0327572	0.0327572	0.0327572	0.0327572	0.0327572	dist.align.ls.allB.Ge.H	Lactococcus
272	NA	NA	NA	NA	NA	NA	dist.align.ls.allB.Ge.H	Syntrophobacter
273	0	0.0488612	0.067304	0.0565018	0.0731956	0.0881049	dist.align.ls.allB.Ge.H	Family_XIII_AD3011_group
274	0	0	0.00268097	0.00178852	0.00268097	0.0053764	dist.align.ls.allB.Ge.H	Escherichia/Shigella
275	0.00533338	0.00533338	0.00533338	0.00533338	0.00533338	0.00533338	dist.align.ls.allB.Ge.H	Virgibacillus
276	0.00268818	0.032013	0.070297	0.0544336	0.077836	0.0860293	dist.align.ls.allB.Ge.H	Tyzzerella
277	NA	NA	NA	NA	NA	NA	dist.align.ls.allB.Ge.H	Lachnospiraceae_AC2044_group
278	0.0585335	0.0900438	0.114599	0.11413	0.137127	0.178241	dist.align.ls.allB.Ge.H	Treponema_2
279	0.0274258	0.0274258	0.0274258	0.0274258	0.0274258	0.0274258	dist.align.ls.allB.Ge.H	Ruminiclostridium_5
280	0	0	0.00275483	0.00297638	0.00275483	0.0166909	dist.align.ls.allB.Ge.H	Lachnospiraceae_NK4A136_group
281	0	0	0	0	0	0	dist.align.ls.allB.Ge.H	Comamonas
282	NA	NA	NA	NA	NA	NA	dist.align.ls.allB.Ge.H	Nitrospira
283	0	0	0	0	0	0	dist.align.ls.allB.Ge.H	Ruminococcaceae_UCG-004
284	NA	NA	NA	NA	NA	NA	dist.align.ls.allB.Ge.H	Veillonella
285	0	0.00266667	0.00266667	0.00409593	0.00534764	0.00802688	dist.align.ls.allB.Ge.H	Desulfovibrio
286	0	0.0191254	0.0382507	0.0273759	0.0410638	0.0438769	dist.align.ls.allB.Ge.H	Eisenbergiella
287	NA	NA	NA	NA	NA	NA	dist.align.ls.allB.Ge.H	Anaeroplasma
288	NA	NA	NA	NA	NA	NA	dist.align.ls.allB.Ge.H	Mogibacterium
289	0	0.0161074	0.0521879	0.0381256	0.0608141	0.0637017	dist.align.ls.allB.Ge.H	Coprococcus_1
290	0	0	0.0676527	0.0405916	0.0676527	0.0676527	dist.align.ls.allB.Ge.H	Lachnospiraceae_FCS020_group
291	0.00264551	0.0033104	0.0203334	0.0203885	0.0374804	0.0381866	dist.align.ls.allB.Ge.H	Dialister
292	NA	NA	NA	NA	NA	NA	dist.align.ls.allB.Ge.H	Shuttleworthia
293	NA	NA	NA	NA	NA	NA	dist.align.ls.allB.Ge.H	Paenisporosarcina
294	NA	NA	NA	NA	NA	NA	dist.align.ls.allB.Ge.H	Flavonifractor
295	0	0.0027248	0.00546454	0.0410917	0.0963509	0.0995561	dist.align.ls.allB.Ge.H	Parasutterella
296	0	0.0027248	0.00546454	0.00607549	0.0095855	0.0137217	dist.align.ls.allB.Ge.H	Ruminococcaceae_NK4A214_group
297	0.0437208	0.0437208	0.0437208	0.0437208	0.0437208	0.0437208	dist.align.ls.allB.Ge.H	Tyzzerella_4
298	NA	NA	NA	NA	NA	NA	dist.align.ls.allB.Ge.H	UBA1819
299	0	0.00265253	0.00531035	0.00478375	0.00531213	0.010658	dist.align.ls.allB.Ge.H	Lachnospiraceae_ND3007_group
300	0.0981098	0.0981098	0.0981098	0.0981098	0.0981098	0.0981098	dist.align.ls.allB.Ge.H	Bdellovibrio
301	0	0.00268818	0.00811208	0.0085798	0.0155964	0.0162832	dist.align.ls.allB.Ge.H	Oscillibacter
302	0	0.0304424	0.0608847	0.0406462	0.0609693	0.0610538	dist.align.ls.allB.Ge.H	Ruminococcaceae_UCG-013
303	NA	NA	NA	NA	NA	NA	dist.align.ls.allB.Ge.H	Fermentimonas
304	NA	NA	NA	NA	NA	NA	dist.align.ls.allB.Ge.H	Lachnospiraceae_UCG-010
305	NA	NA	NA	NA	NA	NA	dist.align.ls.allB.Ge.H	Fretibacterium
306	0	0.000668004	0.0524702	0.0326108	0.0546239	0.0553418	dist.align.ls.allB.Ge.H	Coprococcus_3
307	0.0162392	0.0162392	0.0162392	0.0162392	0.0162392	0.0162392	dist.align.ls.allB.Ge.H	Prevotellaceae_UCG-004
308	NA	NA	NA	NA	NA	NA	dist.align.ls.allB.Ge.H	GCA-900066575
309	NA	NA	NA	NA	NA	NA	dist.align.ls.allB.Ge.H	Catenibacterium
310	NA	NA	NA	NA	NA	NA	dist.align.ls.allB.Ge.H	Rubrobacter
311	0	0	0	0	0	0	dist.align.ls.allB.Ge.H	Negativibacillus
312	0	0	0	0	0	0	dist.align.ls.allB.Ge.H	Bilophila
313	0	0	0	0	0	0	dist.align.ls.allB.Ge.H	Family_XIII_UCG-001
314	0	0.00133334	0.00266667	0.00178016	0.00267024	0.0026738	dist.align.ls.allB.Ge.H	Cryptosporangium
315	0	0.00134409	0.00268818	0.00179453	0.0026918	0.00269542	dist.align.ls.allB.Ge.H	Atlantibacter
316	NA	NA	NA	NA	NA	NA	dist.align.ls.allB.Ge.H	Prevotellaceae_UCG-001
317	NA	NA	NA	NA	NA	NA	dist.align.ls.allB.Ge.H	Haemophilus
318	0.00271003	0.0165553	0.0304006	0.0221201	0.0318251	0.0332496	dist.align.ls.allB.Ge.H	Fournierella
319	NA	NA	NA	NA	NA	NA	dist.align.ls.allB.Ge.H	DTU089
320	0	0	0	0	0	0	dist.align.ls.allB.Ge.H	Erysipelotrichaceae_UCG-003
321	NA	NA	NA	NA	NA	NA	dist.align.ls.allB.Ge.H	Labrenzia
322	NA	NA	NA	NA	NA	NA	dist.align.ls.allB.Ge.H	Lachnospiraceae_UCG-001
323	NA	NA	NA	NA	NA	NA	dist.align.ls.allB.Ge.H	Leminorella
324	NA	NA	NA	NA	NA	NA	dist.align.ls.allB.Ge.H	Hungatella
325	NA	NA	NA	NA	NA	NA	dist.align.ls.allB.Ge.H	Butyricimonas
326	NA	NA	NA	NA	NA	NA	dist.align.ls.allB.Ge.H	Eggerthella
327	0.0135653	0.0135653	0.0135653	0.0135653	0.0135653	0.0135653	dist.align.ls.allB.Ge.H	Piscinibacter
328	NA	NA	NA	NA	NA	NA	dist.align.ls.allB.Ge.H	Alloprevotella
329	NA	NA	NA	NA	NA	NA	dist.align.ls.allB.Ge.H	Psychroglaciecola
330	0	0	0	0	0	0	dist.align.ls.allB.Ge.H	Niastella
331	NA	NA	NA	NA	NA	NA	dist.align.ls.allB.Ge.H	Aggregatibacter
332	NA	NA	NA	NA	NA	NA	dist.align.ls.allB.Ge.H	Fructobacillus
333	NA	NA	NA	NA	NA	NA	dist.align.ls.allB.Ge.H	Butyrivibrio
334	NA	NA	NA	NA	NA	NA	dist.align.ls.allB.Ge.H	Craurococcus
335	NA	NA	NA	NA	NA	NA	dist.align.ls.allB.Ge.H	Mf105b01
336	NA	NA	NA	NA	NA	NA	dist.align.ls.allB.Ge.H	Sva0996_marine_group
337	NA	NA	NA	NA	NA	NA	dist.align.ls.allB.Ge.H	Pseudorhodoferax
338	0	0	0	0.00106101	0.00265253	0.00265253	dist.align.ls.allB.Ge.H	Reyranella
339	NA	NA	NA	NA	NA	NA	dist.align.ls.allB.Ge.H	Dietzia
340	NA	NA	NA	NA	NA	NA	dist.align.ls.allB.Ge.H	Leucobacter
341	0.00802156	0.0245547	0.0410878	0.0310154	0.0425123	0.0439368	dist.align.ls.allB.Ge.H	Amaricoccus
342	NA	NA	NA	NA	NA	NA	dist.align.ls.allB.Ge.H	Syntrophomonas
343	NA	NA	NA	NA	NA	NA	dist.align.ls.allB.Ge.H	Atopostipes
344	0	0	0	0	0	0	dist.align.ls.allB.Ge.H	Methylophaga
345	0	0	0	0	0	0	dist.align.ls.allB.Ge.H	Gordonia
346	NA	NA	NA	NA	NA	NA	dist.align.ls.allB.Ge.H	Aeromicrobium
347	NA	NA	NA	NA	NA	NA	dist.align.ls.allB.Ge.H	Muricauda
348	NA	NA	NA	NA	NA	NA	dist.align.ls.allB.Ge.H	Maritimibacter
349	NA	NA	NA	NA	NA	NA	dist.align.ls.allB.Ge.H	Weissella
350	NA	NA	NA	NA	NA	NA	dist.align.ls.allB.Ge.H	Candidatus_Xiphinematobacter
351	NA	NA	NA	NA	NA	NA	dist.align.ls.allB.Ge.H	Cedecea
352	NA	NA	NA	NA	NA	NA	dist.align.ls.allB.Ge.H	Bythopirellula
353	NA	NA	NA	NA	NA	NA	dist.align.ls.allB.Ge.H	Hyphomicrobium
354	NA	NA	NA	NA	NA	NA	dist.align.ls.allB.Ge.H	Granulicatella
355	NA	NA	NA	NA	NA	NA	dist.align.ls.allB.Ge.H	Candidatus_Soleaferrea
356	NA	NA	NA	NA	NA	NA	dist.align.ls.allB.Ge.H	Erysipelatoclostridium
357	NA	NA	NA	NA	NA	NA	dist.align.ls.allB.Ge.H	Xanthomonas
358	0	0	0	0	0	0	dist.align.ls.allB.Ge.H	Gillisia
359	NA	NA	NA	NA	NA	NA	dist.align.ls.allB.Ge.H	Flavobacterium
360	NA	NA	NA	NA	NA	NA	dist.align.ls.allB.Ge.H	Crossiella
361	NA	NA	NA	NA	NA	NA	dist.align.ls.allB.Ge.H	Luteitalea
362	NA	NA	NA	NA	NA	NA	dist.align.ls.allB.Ge.H	Lawsonella
363	NA	NA	NA	NA	NA	NA	dist.align.ls.allB.Ge.H	Pseudahrensia
364	NA	NA	NA	NA	NA	NA	dist.align.ls.allB.Ge.H	Costertonia
365	NA	NA	NA	NA	NA	NA	dist.align.ls.allB.Ge.H	Asticcacaulis
366	0.00800008	0.00800008	0.00800008	0.00800008	0.00800008	0.00800008	dist.align.ls.allB.Ge.H	Brachybacterium
367	NA	NA	NA	NA	NA	NA	dist.align.ls.allB.Ge.H	Ornithinimicrobium
368	NA	NA	NA	NA	NA	NA	dist.align.ls.allB.Ge.H	Candidatus_Glomeribacter
369	NA	NA	NA	NA	NA	NA	dist.align.ls.allB.Ge.H	Plasticicumulans
370	NA	NA	NA	NA	NA	NA	dist.align.ls.allB.Ge.H	Tagaea
371	NA	NA	NA	NA	NA	NA	dist.align.ls.allB.Ge.H	Labrys
372	NA	NA	NA	NA	NA	NA	dist.align.ls.allB.Ge.H	Lautropia
373	NA	NA	NA	NA	NA	NA	dist.align.ls.allB.Ge.H	OM27_clade
374	NA	NA	NA	NA	NA	NA	dist.align.ls.allB.Ge.H	Ilumatobacter
375	NA	NA	NA	NA	NA	NA	dist.align.ls.allB.Ge.H	Galbitalea
376	NA	NA	NA	NA	NA	NA	dist.align.ls.allB.Ge.H	UBA6140
377	NA	NA	NA	NA	NA	NA	dist.align.ls.allB.Ge.H	Sediminicola
378	NA	NA	NA	NA	NA	NA	dist.align.ls.allB.Ge.H	Lysinimonas
379	NA	NA	NA	NA	NA	NA	dist.align.ls.allB.Ge.H	Legionella
380	NA	NA	NA	NA	NA	NA	dist.align.ls.allB.Ge.H	Methylopila
381	NA	NA	NA	NA	NA	NA	dist.align.ls.allB.Ge.H	Cucumibacter
382	NA	NA	NA	NA	NA	NA	dist.align.ls.allB.Ge.H	Bauldia
383	NA	NA	NA	NA	NA	NA	dist.align.ls.allB.Ge.H	Ellin6055
384	NA	NA	NA	NA	NA	NA	dist.align.ls.allB.Ge.H	Ammoniphilus
385	NA	NA	NA	NA	NA	NA	dist.align.ls.allB.Ge.H	Pseudorhizobium
386	NA	NA	NA	NA	NA	NA	dist.align.ls.allB.Ge.H	Oxalicibacterium
387	NA	NA	NA	NA	NA	NA	dist.align.ls.allB.Ge.H	Lachnospiraceae_NK3A20_group
388	NA	NA	NA	NA	NA	NA	dist.align.ls.allB.Ge.H	FD2005
389	NA	NA	NA	NA	NA	NA	dist.align.ls.allB.Ge.H	Terrisporobacter
390	NA	NA	NA	NA	NA	NA	dist.align.ls.allB.Ge.H	Xylophilus
391	NA	NA	NA	NA	NA	NA	dist.align.ls.allB.Ge.H	Ruminococcaceae_UCG-008
392	NA	NA	NA	NA	NA	NA	dist.align.ls.allB.Ge.H	Advenella
393	NA	NA	NA	NA	NA	NA	dist.align.ls.allB.Ge.H	Methyloversatilis
394	NA	NA	NA	NA	NA	NA	dist.align.ls.allB.Ge.H	Defluviitaleaceae_UCG-011
395	NA	NA	NA	NA	NA	NA	dist.align.ls.allB.Ge.H	Fusobacterium
396	NA	NA	NA	NA	NA	NA	dist.align.ls.allB.Ge.H	Intestinimonas
397	NA	NA	NA	NA	NA	NA	dist.align.ls.allB.Ge.H	Actinoplanes
398	NA	NA	NA	NA	NA	NA	dist.align.ls.allB.Ge.H	Methylocella
399	NA	NA	NA	NA	NA	NA	dist.align.ls.allB.Ge.H	Thermogutta
400	NA	NA	NA	NA	NA	NA	dist.align.ls.allB.Ge.H	Caldicoprobacter
401	NA	NA	NA	NA	NA	NA	dist.align.ls.allB.Ge.H	Lysobacter
402	NA	NA	NA	NA	NA	NA	dist.align.ls.allB.Ge.H	Lelliottia
403	NA	NA	NA	NA	NA	NA	dist.align.ls.allB.Ge.H	Diaphorobacter
404	NA	NA	NA	NA	NA	NA	dist.align.ls.allB.Ge.H	Paenalcaligenes
405	NA	NA	NA	NA	NA	NA	dist.align.ls.allB.Ge.H	Clostridium_sensu_stricto_3
406	NA	NA	NA	NA	NA	NA	dist.align.ls.allB.Ge.H	Geothermomicrobium
407	NA	NA	NA	NA	NA	NA	dist.align.ls.allB.Ge.H	Candidatus_Protochlamydia
408	NA	NA	NA	NA	NA	NA	dist.align.ls.allB.Ge.H	Parapedobacter
409	NA	NA	NA	NA	NA	NA	dist.align.ls.allB.Ge.H	Phascolarctobacterium
410	NA	NA	NA	NA	NA	NA	dist.align.ls.allB.Ge.H	Opitutus
411	NA	NA	NA	NA	NA	NA	dist.align.ls.allB.Ge.H	Citrobacter
412	NA	NA	NA	NA	NA	NA	dist.align.ls.allB.Ge.H	Afipia
413	NA	NA	NA	NA	NA	NA	dist.align.ls.allB.Ge.H	Clade_Ia
414	NA	NA	NA	NA	NA	NA	dist.align.ls.allB.Ge.H	Aureimonas
415	NA	NA	NA	NA	NA	NA	dist.align.ls.allB.Ge.H	Porphyromonas
416	NA	NA	NA	NA	NA	NA	dist.align.ls.allB.Ge.H	Quinella
417	NA	NA	NA	NA	NA	NA	dist.align.ls.allB.Ge.H	Oxalobacter
418	NA	NA	NA	NA	NA	NA	dist.align.ls.allB.Ge.H	Ruminococcaceae_UCG-005
419	NA	NA	NA	NA	NA	NA	dist.align.ls.allB.Ge.H	Parviterribacter
420	NA	NA	NA	NA	NA	NA	dist.align.ls.allB.Ge.H	Inquilinus
421	NA	NA	NA	NA	NA	NA	dist.align.ls.allB.Ge.H	Methylorosula
422	NA	NA	NA	NA	NA	NA	dist.align.ls.allB.Ge.H	Rickettsiella
423	NA	NA	NA	NA	NA	NA	dist.align.ls.allB.Ge.H	Pedobacter
424	NA	NA	NA	NA	NA	NA	dist.align.ls.allB.Ge.H	Ramlibacter
425	NA	NA	NA	NA	NA	NA	dist.align.ls.allB.Ge.H	Chthoniobacter
426	NA	NA	NA	NA	NA	NA	dist.align.ls.allB.Ge.H	Pseudolabrys
427	NA	NA	NA	NA	NA	NA	dist.align.ls.allB.Ge.H	Parablastomonas
428	NA	NA	NA	NA	NA	NA	dist.align.ls.allB.Ge.H	Luedemannella
429	NA	NA	NA	NA	NA	NA	dist.align.ls.allB.Ge.H	Coprobacillus
430	NA	NA	NA	NA	NA	NA	dist.align.ls.allB.Ge.H	Quadrisphaera
431	NA	NA	NA	NA	NA	NA	dist.align.ls.allB.Ge.H	Clavibacter
432	NA	NA	NA	NA	NA	NA	dist.align.ls.allB.Ge.H	Pontibacter
433	NA	NA	NA	NA	NA	NA	dist.align.ls.allB.Ge.H	E1B-B3-114

## Sheet: dis.ali.sum.ls.allB.Ge.L
dis.ali.sum.ls.allB.Ge.L	Min.	1st Qu.	Median	Mean	3rd Qu.	Max.	fact	taxa
1	0	0	0	0.00137025	0.00292398	0.0117542	dist.align.ls.allB.Ge.L	Pelomonas
2	0	0	0.00547011	0.00473065	0.00821926	0.0193365	dist.align.ls.allB.Ge.L	Marinilactibacillus
3	0	0	0.00270088	0.0198953	0.00270271	0.0887389	dist.align.ls.allB.Ge.L	Allorhizobium-Neorhizobium-Pararhizobium-Rhizobium
4	0	0	0.00310319	0.00921209	0.00621846	0.0856287	dist.align.ls.allB.Ge.L	Arthrobacter
5	0.00265253	0.00932997	0.0106956	0.0115909	0.0147354	0.0214985	dist.align.ls.allB.Ge.L	Saccharibacillus
6	0	0	0	0.0169967	0.0330253	0.104063	dist.align.ls.allB.Ge.L	Sphingomonas
7	0	0.00559248	0.00840345	0.0113988	0.0140692	0.0550303	dist.align.ls.allB.Ge.L	Actinophytocola
8	NA	NA	NA	NA	NA	NA	dist.align.ls.allB.Ge.L	Sodalis
9	0	0.00298508	0.0059881	0.00829275	0.0120192	0.102096	dist.align.ls.allB.Ge.L	Kushneria
10	0	0.00903625	0.0120919	0.0161706	0.0243818	0.053014	dist.align.ls.allB.Ge.L	Rhodomicrobium
11	0	0.0053405	0.0134178	0.016852	0.0243265	0.0640586	dist.align.ls.allB.Ge.L	Modestobacter
12	0	0	0	0.00109218	0	0.0182936	dist.align.ls.allB.Ge.L	Phyllobacterium
13	0	0	0	0	0	0	dist.align.ls.allB.Ge.L	Roseomonas
14	0	0.00269542	0.0330583	0.0249456	0.0415431	0.044425	dist.align.ls.allB.Ge.L	Sinomicrobium
15	0	0	0.00284901	0.00443582	0.00571435	0.0231986	dist.align.ls.allB.Ge.L	Agathobacter
16	0	0.00322582	0.0130301	0.0105599	0.0163413	0.0504093	dist.align.ls.allB.Ge.L	Steroidobacter
17	0	0.00279917	0.00280113	0.00661578	0.0112599	0.0462899	dist.align.ls.allB.Ge.L	Promicromonospora
18	0.00533338	0.00800546	0.00800546	0.00846638	0.0100446	0.0107243	dist.align.ls.allB.Ge.L	Brevibacillus
19	0	0.00798415	0.0106723	0.0144634	0.01879	0.0408639	dist.align.ls.allB.Ge.L	Bosea
20	NA	NA	NA	NA	NA	NA	dist.align.ls.allB.Ge.L	Aquipuribacter
21	0	0	0.0412401	0.0307396	0.0544859	0.0748205	dist.align.ls.allB.Ge.L	Prauserella
22	0	0.00882376	0.0297394	0.0239219	0.0358557	0.0864832	dist.align.ls.allB.Ge.L	Pseudonocardia
23	0	0	0.00277778	0.00428923	0.00557109	0.0398904	dist.align.ls.allB.Ge.L	Myceligenerans
24	0	0	0.00265958	0.00585979	0.0106955	0.0133837	dist.align.ls.allB.Ge.L	Kineococcus
25	0	0.00556138	0.0168074	0.0310184	0.0696428	0.107128	dist.align.ls.allB.Ge.L	Halomonas
26	0	0.0026738	0.0134832	0.0131753	0.016223	0.0554987	dist.align.ls.allB.Ge.L	Pseudorhodoplanes
27	0	0.00602417	0.0305743	0.0240714	0.0371755	0.076341	dist.align.ls.allB.Ge.L	Devosia
28	0	0.0107169	0.0161352	0.0182001	0.0271191	0.0353974	dist.align.ls.allB.Ge.L	Blastococcus
29	0	0	0	0.00360554	0.0108166	0.0108166	dist.align.ls.allB.Ge.L	Ralstonia
30	0	0.00541092	0.0589565	0.0502691	0.0830833	0.11656	dist.align.ls.allB.Ge.L	Paracoccus
31	0	0.00829315	0.0251481	0.0224906	0.0366099	0.045342	dist.align.ls.allB.Ge.L	Pseudomonas
32	0	0.00540546	0.0163276	0.0241767	0.0558572	0.0645968	dist.align.ls.allB.Ge.L	Massilia
33	0	0.0053764	0.0355932	0.0322825	0.0526053	0.0788902	dist.align.ls.allB.Ge.L	Longispora
34	0	0.0666964	0.102334	0.0871354	0.115758	0.179813	dist.align.ls.allB.Ge.L	Bacteroides
35	0	0.00284092	0.023047	0.0192764	0.0319494	0.0560041	dist.align.ls.allB.Ge.L	Bacillus
36	0	0	0.00833926	0.00692073	0.00833926	0.0282283	dist.align.ls.allB.Ge.L	Coprococcus_2
37	0	0.00264551	0.00797889	0.0060314	0.00932298	0.0106671	dist.align.ls.allB.Ge.L	Thalassobaculum
38	0	0.01649	0.0537739	0.0422465	0.0652593	0.083454	dist.align.ls.allB.Ge.L	Novosphingobium
39	0	0.0111116	0.0310186	0.0412013	0.0762616	0.104191	dist.align.ls.allB.Ge.L	Roseburia
40	NA	NA	NA	NA	NA	NA	dist.align.ls.allB.Ge.L	Sphingobacterium
41	NA	NA	NA	NA	NA	NA	dist.align.ls.allB.Ge.L	Prevotella_7
42	0	0.00263853	0.0106157	0.00743475	0.0106157	0.0133039	dist.align.ls.allB.Ge.L	Bradyrhizobium
43	0	0.00540546	0.0246843	0.0280481	0.0515746	0.0676921	dist.align.ls.allB.Ge.L	Burkholderia-Caballeronia-Paraburkholderia
44	0	0.0218824	0.0359467	0.0495338	0.0766052	0.15992	dist.align.ls.allB.Ge.L	Rikenellaceae_RC9_gut_group
45	0	0	0	0	0	0	dist.align.ls.allB.Ge.L	Microbacterium
46	0	0	0.00275483	0.0027598	0.00551537	0.0110865	dist.align.ls.allB.Ge.L	Euzebya
47	NA	NA	NA	NA	NA	NA	dist.align.ls.allB.Ge.L	Rhodovulum
48	0	0	0	0	0	0	dist.align.ls.allB.Ge.L	Arsenicicoccus
49	0	0	0	0.00197866	0.00284092	0.0143025	dist.align.ls.allB.Ge.L	Pseudoxanthomonas
50	0.00265781	0.00800948	0.00935401	0.00935645	0.0127094	0.0133837	dist.align.ls.allB.Ge.L	Cellulomonas
51	0	0.0172674	0.0350545	0.0339196	0.0471912	0.0846471	dist.align.ls.allB.Ge.L	Faecalibacterium
52	0	0	0.00542011	0.0210476	0.0417786	0.0446856	dist.align.ls.allB.Ge.L	Balneola
53	0.00265781	0.00332581	0.030206	0.0302737	0.0572232	0.0579777	dist.align.ls.allB.Ge.L	Oceanobacillus
54	0	0.0027248	0.00821936	0.0126973	0.016536	0.0686476	dist.align.ls.allB.Ge.L	Zhihengliuella
55	0	0	0.0148714	0.0148714	0.0297429	0.0297429	dist.align.ls.allB.Ge.L	Kocuria
56	0.00264551	0.0033104	0.00664199	0.00692084	0.00999503	0.0133698	dist.align.ls.allB.Ge.L	Haloactinobacterium
57	0	0.00276817	0.00554596	0.00474273	0.00555561	0.0167664	dist.align.ls.allB.Ge.L	Halobacillus
58	0	0	0.026863	0.0173156	0.0296309	0.0351505	dist.align.ls.allB.Ge.L	Peredibacter
59	NA	NA	NA	NA	NA	NA	dist.align.ls.allB.Ge.L	Actinotalea
60	0	0	0.0176743	0.0357422	0.0836811	0.11412	dist.align.ls.allB.Ge.L	Ruminococcus_1
61	0	0.0288287	0.0453783	0.0422575	0.0587985	0.0869153	dist.align.ls.allB.Ge.L	Streptomyces
62	0	0	0.00401344	0.00401344	0.00802688	0.00802688	dist.align.ls.allB.Ge.L	Woeseia
63	0	0.0474165	0.0715791	0.0563134	0.0786446	0.0859315	dist.align.ls.allB.Ge.L	Pir4_lineage
64	0	0.0028389	0.00284092	0.00403913	0.00568791	0.0200976	dist.align.ls.allB.Ge.L	Streptomonospora
65	0	0.0253791	0.0606355	0.0533112	0.0790648	0.101079	dist.align.ls.allB.Ge.L	Paenibacillus
66	0	0.00590627	0.00888247	0.0104341	0.0118765	0.0808824	dist.align.ls.allB.Ge.L	Prevotella_9
67	0	0	0	0.00180537	0.00270271	0.00815235	dist.align.ls.allB.Ge.L	Barnesiella
68	0	0.00547951	0.050749	0.0423298	0.0687466	0.0995492	dist.align.ls.allB.Ge.L	Parabacteroides
69	0.00264376	0.00264376	0.00264376	0.00264376	0.00264376	0.00264376	dist.align.ls.allB.Ge.L	Stenotrophomonas
70	NA	NA	NA	NA	NA	NA	dist.align.ls.allB.Ge.L	Serratia
71	0	0	0	0	0	0	dist.align.ls.allB.Ge.L	Ulvibacter
72	0	0	0	0	0	0	dist.align.ls.allB.Ge.L	Cupriavidus
73	0	0.0053818	0.00809183	0.0187997	0.0386165	0.0856155	dist.align.ls.allB.Ge.L	Pedomicrobium
74	0	0	0.00268637	0.0071954	0.0108166	0.0329754	dist.align.ls.allB.Ge.L	Iamia
75	NA	NA	NA	NA	NA	NA	dist.align.ls.allB.Ge.L	Salana
76	NA	NA	NA	NA	NA	NA	dist.align.ls.allB.Ge.L	Leisingera
77	NA	NA	NA	NA	NA	NA	dist.align.ls.allB.Ge.L	Planomicrobium
78	0	0	0.00397095	0.00397095	0.0079419	0.0079419	dist.align.ls.allB.Ge.L	Parasphingopyxis
79	0	0.00277586	0.00556138	0.031913	0.0789653	0.0915213	dist.align.ls.allB.Ge.L	Glycomyces
80	NA	NA	NA	NA	NA	NA	dist.align.ls.allB.Ge.L	Cloacibacterium
81	0.00264376	0.0120579	0.021472	0.0160988	0.0228263	0.0241806	dist.align.ls.allB.Ge.L	Micrococcus
82	NA	NA	NA	NA	NA	NA	dist.align.ls.allB.Ge.L	Aurantimonas
83	NA	NA	NA	NA	NA	NA	dist.align.ls.allB.Ge.L	Winogradskyella
84	0	0	0.0108405	0.0145956	0.0245769	0.0413866	dist.align.ls.allB.Ge.L	Brevundimonas
85	0	0	0	0	0	0	dist.align.ls.allB.Ge.L	Marinovum
86	0	0	0.00278358	0.00257302	0.00278552	0.0111969	dist.align.ls.allB.Ge.L	Azoarcus
87	0	0	0	0	0	0	dist.align.ls.allB.Ge.L	Fodinicurvata
88	0	0.0110501	0.027927	0.0258423	0.0365338	0.0719162	dist.align.ls.allB.Ge.L	Mycobacterium
89	0	0.041935	0.0657091	0.057533	0.0772381	0.115145	dist.align.ls.allB.Ge.L	Nocardioides
90	0	0.00198939	0.00265253	0.00341671	0.00531389	0.0106598	dist.align.ls.allB.Ge.L	Staphylococcus
91	0	0.00297398	0.0029762	0.00904441	0.00597022	0.0816453	dist.align.ls.allB.Ge.L	Pseudofulvimonas
92	0	0.00268097	0.0053764	0.0214419	0.0468909	0.0585179	dist.align.ls.allB.Ge.L	Streptococcus
93	NA	NA	NA	NA	NA	NA	dist.align.ls.allB.Ge.L	Methyloligella
94	0	0.0165753	0.0278492	0.0329147	0.053919	0.137565	dist.align.ls.allB.Ge.L	Alistipes
95	NA	NA	NA	NA	NA	NA	dist.align.ls.allB.Ge.L	Subgroup_10
96	NA	NA	NA	NA	NA	NA	dist.align.ls.allB.Ge.L	Klebsiella
97	0	0.0026738	0.0299326	0.0231298	0.035496	0.0582258	dist.align.ls.allB.Ge.L	Marinobacter
98	NA	NA	NA	NA	NA	NA	dist.align.ls.allB.Ge.L	Frigoribacterium
99	0	0.00852282	0.0171499	0.023858	0.0436169	0.0618628	dist.align.ls.allB.Ge.L	Altererythrobacter
100	0	0.00798415	0.0160924	0.0168107	0.0215719	0.0353295	dist.align.ls.allB.Ge.L	Anaerobacillus
101	NA	NA	NA	NA	NA	NA	dist.align.ls.allB.Ge.L	Jannaschia
102	0.00266667	0.0135032	0.0313527	0.0245279	0.0347953	0.0382995	dist.align.ls.allB.Ge.L	Geodermatophilus
103	NA	NA	NA	NA	NA	NA	dist.align.ls.allB.Ge.L	Neisseria
104	0	0.000661377	0.00264551	0.00176367	0.00264551	0.00264551	dist.align.ls.allB.Ge.L	Cutibacterium
105	0	0.0760775	0.0952921	0.0825579	0.110774	0.133471	dist.align.ls.allB.Ge.L	Ruminococcaceae_UCG-014
106	0	0.0443174	0.0557788	0.0526309	0.0650156	0.100523	dist.align.ls.allB.Ge.L	Blautia
107	NA	NA	NA	NA	NA	NA	dist.align.ls.allB.Ge.L	Agrococcus
108	0	0.00266667	0.0053387	0.00561777	0.0080269	0.0216147	dist.align.ls.allB.Ge.L	Fusicatenibacter
109	0	0	0	0.000913244	0.00273973	0.00273973	dist.align.ls.allB.Ge.L	Holdemanella
110	0	0.0055097	0.0222768	0.018	0.0252863	0.0452537	dist.align.ls.allB.Ge.L	Subdoligranulum
111	0	0.00265781	0.00938317	0.00939406	0.0161085	0.0188317	dist.align.ls.allB.Ge.L	Romboutsia
112	NA	NA	NA	NA	NA	NA	dist.align.ls.allB.Ge.L	Deinococcus
113	0	0	0.00268097	0.00352246	0.0053764	0.0190294	dist.align.ls.allB.Ge.L	Nitratireductor
114	NA	NA	NA	NA	NA	NA	dist.align.ls.allB.Ge.L	Friedmanniella
115	0.00536198	0.00536198	0.00536198	0.00536198	0.00536198	0.00536198	dist.align.ls.allB.Ge.L	Delftia
116	0	0	0.00269542	0.00770376	0.0081711	0.0273914	dist.align.ls.allB.Ge.L	Odoribacter
117	NA	NA	NA	NA	NA	NA	dist.align.ls.allB.Ge.L	Ottowia
118	0.0215268	0.0558659	0.090205	0.0723562	0.097771	0.105337	dist.align.ls.allB.Ge.L	Marvinbryantia
119	NA	NA	NA	NA	NA	NA	dist.align.ls.allB.Ge.L	Parafrigoribacterium
120	0.00800546	0.00800546	0.00800546	0.00889972	0.00934686	0.0106883	dist.align.ls.allB.Ge.L	Anaerostipes
121	0	0	0	0.00217986	0.00544965	0.00544965	dist.align.ls.allB.Ge.L	Haliea
122	0	0	0.0328851	0.0175912	0.0328851	0.0357179	dist.align.ls.allB.Ge.L	Glutamicibacter
123	0	0.0859695	0.101578	0.0933528	0.11478	0.144949	dist.align.ls.allB.Ge.L	Ruminococcaceae_UCG-010
124	0	0.00538407	0.0190335	0.0174259	0.0301949	0.0415471	dist.align.ls.allB.Ge.L	Dorea
125	NA	NA	NA	NA	NA	NA	dist.align.ls.allB.Ge.L	Planococcus
126	NA	NA	NA	NA	NA	NA	dist.align.ls.allB.Ge.L	Tumebacillus
127	NA	NA	NA	NA	NA	NA	dist.align.ls.allB.Ge.L	Leifsonia
128	0	0.00405774	0.0274919	0.021441	0.0330869	0.0532448	dist.align.ls.allB.Ge.L	Pelagibius
129	0	0.00269542	0.0357893	0.0234457	0.0414711	0.0586955	dist.align.ls.allB.Ge.L	Luteimonas
130	0	0.0027933	0.0169566	0.0148853	0.0226901	0.0344209	dist.align.ls.allB.Ge.L	Subsaxibacter
131	0	0	0	0.00228727	0.00800546	0.00800546	dist.align.ls.allB.Ge.L	Maritalea
132	NA	NA	NA	NA	NA	NA	dist.align.ls.allB.Ge.L	Luteimicrobium
133	0	0	0.00279917	0.0023021	0.00280113	0.0141089	dist.align.ls.allB.Ge.L	Virgisporangium
134	0	0	0.00265958	0.0104065	0.0215879	0.0243503	dist.align.ls.allB.Ge.L	Phytoactinopolyspora
135	NA	NA	NA	NA	NA	NA	dist.align.ls.allB.Ge.L	Sanguibacter
136	NA	NA	NA	NA	NA	NA	dist.align.ls.allB.Ge.L	Bordetella
137	0	0	0.00590627	0.0102878	0.0148886	0.0613132	dist.align.ls.allB.Ge.L	Ruminococcus_2
138	NA	NA	NA	NA	NA	NA	dist.align.ls.allB.Ge.L	Aestuariibacter
139	NA	NA	NA	NA	NA	NA	dist.align.ls.allB.Ge.L	Terrabacter
140	NA	NA	NA	NA	NA	NA	dist.align.ls.allB.Ge.L	Herbaspirillum
141	NA	NA	NA	NA	NA	NA	dist.align.ls.allB.Ge.L	Dyella
142	0	0	0.00672349	0.00672349	0.013447	0.013447	dist.align.ls.allB.Ge.L	Conexibacter
143	NA	NA	NA	NA	NA	NA	dist.align.ls.allB.Ge.L	Luteibacter
144	NA	NA	NA	NA	NA	NA	dist.align.ls.allB.Ge.L	Paenarthrobacter
145	NA	NA	NA	NA	NA	NA	dist.align.ls.allB.Ge.L	Oryzihumus
146	NA	NA	NA	NA	NA	NA	dist.align.ls.allB.Ge.L	Okibacterium
147	0	0	0	0.0242609	0.0727828	0.0727828	dist.align.ls.allB.Ge.L	Sandaracinus
148	0.00265958	0.00803525	0.0134109	0.0107354	0.0147733	0.0161357	dist.align.ls.allB.Ge.L	Enterococcus
149	0	0	0	0.00843016	0.00843016	0.0337206	dist.align.ls.allB.Ge.L	Chryseobacterium
150	NA	NA	NA	NA	NA	NA	dist.align.ls.allB.Ge.L	Streptacidiphilus
151	NA	NA	NA	NA	NA	NA	dist.align.ls.allB.Ge.L	Pandoraea
152	0	0.0562701	0.0682767	0.0674913	0.0901134	0.110786	dist.align.ls.allB.Ge.L	Prevotella_1
153	0	0.0103633	0.0414531	0.0582921	0.109946	0.128723	dist.align.ls.allB.Ge.L	Ohtaekwangia
154	NA	NA	NA	NA	NA	NA	dist.align.ls.allB.Ge.L	Actinospica
155	NA	NA	NA	NA	NA	NA	dist.align.ls.allB.Ge.L	Neorhizobium
156	0	0	0	0	0	0	dist.align.ls.allB.Ge.L	Rhodococcus
157	0	0	0.00271003	0.00137965	0.00271003	0.00271003	dist.align.ls.allB.Ge.L	Achromobacter
158	NA	NA	NA	NA	NA	NA	dist.align.ls.allB.Ge.L	Actinomyces
159	0	0.00268818	0.0328879	0.0302402	0.0441737	0.0765379	dist.align.ls.allB.Ge.L	Acuticoccus
160	0	0	0	0.00645429	0.0161357	0.0161357	dist.align.ls.allB.Ge.L	Isoptericola
161	0	0.0771953	0.110658	0.105663	0.141824	0.177214	dist.align.ls.allB.Ge.L	Christensenellaceae_R-7_group
162	NA	NA	NA	NA	NA	NA	dist.align.ls.allB.Ge.L	Variovorax
163	0	0	0	0.00363144	0.0054256	0.0164169	dist.align.ls.allB.Ge.L	Methyloceanibacter
164	0	0.00268097	0.00536735	0.00857943	0.0135197	0.0301122	dist.align.ls.allB.Ge.L	Pelagibacterium
165	NA	NA	NA	NA	NA	NA	dist.align.ls.allB.Ge.L	Methylobacterium
166	0	0.00267202	0.00804297	0.0112145	0.0107584	0.0643225	dist.align.ls.allB.Ge.L	Constrictibacter
167	NA	NA	NA	NA	NA	NA	dist.align.ls.allB.Ge.L	Qipengyuania
168	NA	NA	NA	NA	NA	NA	dist.align.ls.allB.Ge.L	Corynebacterium
169	NA	NA	NA	NA	NA	NA	dist.align.ls.allB.Ge.L	Sciscionella
170	0.0026649	0.0141232	0.0175031	0.0161716	0.0209022	0.0243265	dist.align.ls.allB.Ge.L	Clostridium_sensu_stricto_1
171	0	0.0027174	0.00544965	0.0095117	0.0172116	0.0248483	dist.align.ls.allB.Ge.L	Ruminococcaceae_UCG-002
172	0	0.0941405	0.106401	0.0982473	0.131721	0.139297	dist.align.ls.allB.Ge.L	Prevotellaceae_UCG-003
173	0	0.00269542	0.0474766	0.0351141	0.0590888	0.0650769	dist.align.ls.allB.Ge.L	Bifidobacterium
174	NA	NA	NA	NA	NA	NA	dist.align.ls.allB.Ge.L	Turicibacter
175	0	0	0.0026738	0.00219509	0.0026738	0.00536198	dist.align.ls.allB.Ge.L	Fictibacillus
176	0	0.00542011	0.0108755	0.0180935	0.035902	0.0678837	dist.align.ls.allB.Ge.L	Phenylobacterium
177	NA	NA	NA	NA	NA	NA	dist.align.ls.allB.Ge.L	Gracilibacillus
178	NA	NA	NA	NA	NA	NA	dist.align.ls.allB.Ge.L	Anseongella
179	NA	NA	NA	NA	NA	NA	dist.align.ls.allB.Ge.L	Nesterenkonia
180	NA	NA	NA	NA	NA	NA	dist.align.ls.allB.Ge.L	Marmoricola
181	0	0	0	0	0	0	dist.align.ls.allB.Ge.L	Candidatus_Sulcia
182	0	0.0272761	0.0615523	0.0552566	0.0816907	0.105941	dist.align.ls.allB.Ge.L	Lachnoclostridium
183	0	0	0	0	0	0	dist.align.ls.allB.Ge.L	Pseudohaliea
184	0	0.00204919	0.00273225	0.00443015	0.00547951	0.013813	dist.align.ls.allB.Ge.L	Nocardiopsis
185	0	0	0	0	0	0	dist.align.ls.allB.Ge.L	Proteiniphilum
186	0	0.00265781	0.0726847	0.0501437	0.0861532	0.0937407	dist.align.ls.allB.Ge.L	Lactobacillus
187	NA	NA	NA	NA	NA	NA	dist.align.ls.allB.Ge.L	Domibacillus
188	0	0	0	0	0	0	dist.align.ls.allB.Ge.L	Stackebrandtia
189	0.00266667	0.0271751	0.035438	0.0415307	0.0647238	0.0785707	dist.align.ls.allB.Ge.L	Acidibacter
190	0	0	0	0	0	0	dist.align.ls.allB.Ge.L	Owenweeksia
191	NA	NA	NA	NA	NA	NA	dist.align.ls.allB.Ge.L	Actinomycetospora
192	0	0	0	0	0	0	dist.align.ls.allB.Ge.L	Aliifodinibius
193	0	0.0243924	0.0413941	0.031368	0.0413941	0.0496593	dist.align.ls.allB.Ge.L	Corynebacterium_1
194	0	0.00539621	0.0215848	0.0325953	0.0638433	0.0696684	dist.align.ls.allB.Ge.L	Pseudohongiella
195	0.0160223	0.0194266	0.0323757	0.0311035	0.0420681	0.0463174	dist.align.ls.allB.Ge.L	Mesorhizobium
196	0	0	0	0.0465555	0.153633	0.153633	dist.align.ls.allB.Ge.L	SM1A02
197	NA	NA	NA	NA	NA	NA	dist.align.ls.allB.Ge.L	Microbulbifer
198	NA	NA	NA	NA	NA	NA	dist.align.ls.allB.Ge.L	Microlunatus
199	0	0.00132891	0.00265781	0.00177424	0.00266135	0.0026649	dist.align.ls.allB.Ge.L	Raoultella
200	0	0.0275286	0.0505212	0.0442836	0.0619496	0.079862	dist.align.ls.allB.Ge.L	Ruminiclostridium_9
201	NA	NA	NA	NA	NA	NA	dist.align.ls.allB.Ge.L	Ammoniibacillus
202	0.00271555	0.0220004	0.0505952	0.0433998	0.0594975	0.0743494	dist.align.ls.allB.Ge.L	Chryseolinea
203	0	0.0053192	0.00800017	0.00693782	0.0100217	0.0106956	dist.align.ls.allB.Ge.L	Arsenicitalea
204	0	0.00806459	0.0189641	0.0294204	0.0527214	0.0702761	dist.align.ls.allB.Ge.L	Solirubrobacter
205	0	0	0.0027174	0.00996831	0.00544965	0.123717	dist.align.ls.allB.Ge.L	Sutterella
206	0	0	0.00533338	0.00621814	0.0107243	0.0243503	dist.align.ls.allB.Ge.L	Aminobacter
207	NA	NA	NA	NA	NA	NA	dist.align.ls.allB.Ge.L	Demetria
208	0	0	0	0	0	0	dist.align.ls.allB.Ge.L	Enterobacter
209	0.0187742	0.0255735	0.0323727	0.0306198	0.0365426	0.0407124	dist.align.ls.allB.Ge.L	Salipaludibacillus
210	0	0	0	0	0	0	dist.align.ls.allB.Ge.L	Candidatus_Alysiosphaera
211	NA	NA	NA	NA	NA	NA	dist.align.ls.allB.Ge.L	Duganella
212	0	0	0.00265077	0.00159046	0.00265077	0.00265077	dist.align.ls.allB.Ge.L	Gemmatimonas
213	NA	NA	NA	NA	NA	NA	dist.align.ls.allB.Ge.L	Brevibacterium
214	0	0.00544035	0.0477223	0.0343728	0.056439	0.0774169	dist.align.ls.allB.Ge.L	Lachnospira
215	0	0	0	0	0	0	dist.align.ls.allB.Ge.L	Porphyrobacter
216	0	0.00804843	0.0244151	0.0228067	0.0299862	0.0498216	dist.align.ls.allB.Ge.L	Lachnospiraceae_UCG-004
217	0	0.0120719	0.0436482	0.0296126	0.0436482	0.046444	dist.align.ls.allB.Ge.L	Chelativorans
218	NA	NA	NA	NA	NA	NA	dist.align.ls.allB.Ge.L	Anaerococcus
219	NA	NA	NA	NA	NA	NA	dist.align.ls.allB.Ge.L	Formosa
220	0.00529805	0.0626625	0.120027	0.0827972	0.121547	0.123067	dist.align.ls.allB.Ge.L	SN8
221	NA	NA	NA	NA	NA	NA	dist.align.ls.allB.Ge.L	Cellvibrio
222	NA	NA	NA	NA	NA	NA	dist.align.ls.allB.Ge.L	Ahrensia
223	0	0.0151864	0.0195011	0.0232784	0.0307866	0.0538424	dist.align.ls.allB.Ge.L	Butyricicoccus
224	NA	NA	NA	NA	NA	NA	dist.align.ls.allB.Ge.L	Sporosarcina
225	NA	NA	NA	NA	NA	NA	dist.align.ls.allB.Ge.L	Saccharopolyspora
226	NA	NA	NA	NA	NA	NA	dist.align.ls.allB.Ge.L	Thalassobacillus
227	NA	NA	NA	NA	NA	NA	dist.align.ls.allB.Ge.L	Amycolatopsis
228	NA	NA	NA	NA	NA	NA	dist.align.ls.allB.Ge.L	Caulobacter
229	NA	NA	NA	NA	NA	NA	dist.align.ls.allB.Ge.L	Alteribacillus
230	0.00264551	0.020062	0.0296103	0.0299005	0.0378826	0.0547216	dist.align.ls.allB.Ge.L	BIyi10
231	NA	NA	NA	NA	NA	NA	dist.align.ls.allB.Ge.L	Actinokineospora
232	0	0.00265254	0.0242192	0.016194	0.0297595	0.0297595	dist.align.ls.allB.Ge.L	Pajaroellobacter
233	NA	NA	NA	NA	NA	NA	dist.align.ls.allB.Ge.L	Lechevalieria
234	NA	NA	NA	NA	NA	NA	dist.align.ls.allB.Ge.L	Vicinamibacter
235	0	0	0	0	0	0	dist.align.ls.allB.Ge.L	Phreatobacter
236	NA	NA	NA	NA	NA	NA	dist.align.ls.allB.Ge.L	Tepidamorphus
237	0	0	0	0	0	0	dist.align.ls.allB.Ge.L	Kribbella
238	0.0106439	0.0119773	0.0133106	0.0160358	0.0187318	0.024153	dist.align.ls.allB.Ge.L	Rhodoligotrophos
239	NA	NA	NA	NA	NA	NA	dist.align.ls.allB.Ge.L	Chitinophaga
240	NA	NA	NA	NA	NA	NA	dist.align.ls.allB.Ge.L	Jiangella
241	NA	NA	NA	NA	NA	NA	dist.align.ls.allB.Ge.L	Ensifer
242	NA	NA	NA	NA	NA	NA	dist.align.ls.allB.Ge.L	Phaselicystis
243	0.013447	0.013447	0.013447	0.013447	0.013447	0.013447	dist.align.ls.allB.Ge.L	Haloactinopolyspora
244	NA	NA	NA	NA	NA	NA	dist.align.ls.allB.Ge.L	Allokutzneria
245	0	0	0	0	0	0	dist.align.ls.allB.Ge.L	Neochlamydia
246	NA	NA	NA	NA	NA	NA	dist.align.ls.allB.Ge.L	Schlegelella
247	NA	NA	NA	NA	NA	NA	dist.align.ls.allB.Ge.L	Alcanivorax
248	0	0	0	0	0	0	dist.align.ls.allB.Ge.L	Haliangium
249	NA	NA	NA	NA	NA	NA	dist.align.ls.allB.Ge.L	Agaricicola
250	NA	NA	NA	NA	NA	NA	dist.align.ls.allB.Ge.L	Caenimonas
251	NA	NA	NA	NA	NA	NA	dist.align.ls.allB.Ge.L	Glycocaulis
252	NA	NA	NA	NA	NA	NA	dist.align.ls.allB.Ge.L	AT-s3-44
253	NA	NA	NA	NA	NA	NA	dist.align.ls.allB.Ge.L	Pseudactinotalea
254	NA	NA	NA	NA	NA	NA	dist.align.ls.allB.Ge.L	Amorphus
255	NA	NA	NA	NA	NA	NA	dist.align.ls.allB.Ge.L	Pseudoclavibacter
256	NA	NA	NA	NA	NA	NA	dist.align.ls.allB.Ge.L	Methylohalomonas
257	NA	NA	NA	NA	NA	NA	dist.align.ls.allB.Ge.L	Pantoea
258	NA	NA	NA	NA	NA	NA	dist.align.ls.allB.Ge.L	Hephaestia
259	0	0	0	0.00298996	0	0.0164448	dist.align.ls.allB.Ge.L	Ruminococcaceae_UCG-003
260	0	0.00334376	0.013375	0.0209063	0.0422344	0.0436482	dist.align.ls.allB.Ge.L	Hoeflea
261	NA	NA	NA	NA	NA	NA	dist.align.ls.allB.Ge.L	Roseovarius
262	0	0.00269361	0.00269361	0.00269543	0.00269361	0.00539815	dist.align.ls.allB.Ge.L	Tyzzerella_3
263	NA	NA	NA	NA	NA	NA	dist.align.ls.allB.Ge.L	Leptotrichia
264	NA	NA	NA	NA	NA	NA	dist.align.ls.allB.Ge.L	Aerococcus
265	NA	NA	NA	NA	NA	NA	dist.align.ls.allB.Ge.L	Marinimicrobium
266	0	0	0	0	0	0	dist.align.ls.allB.Ge.L	Hydrogenophaga
267	NA	NA	NA	NA	NA	NA	dist.align.ls.allB.Ge.L	Trichococcus
268	0	0	0.00265253	0.00624407	0.0160652	0.01879	dist.align.ls.allB.Ge.L	Shinella
269	NA	NA	NA	NA	NA	NA	dist.align.ls.allB.Ge.L	Candidatus_Caldatribacterium
270	0	0.0353935	0.070787	0.0471913	0.070787	0.070787	dist.align.ls.allB.Ge.L	Salinimicrobium
271	0	0	0.0163786	0.0163786	0.0327572	0.0327572	dist.align.ls.allB.Ge.L	Lactococcus
272	0	0	0.00263679	0.00207288	0.00263679	0.00528406	dist.align.ls.allB.Ge.L	Syntrophobacter
273	0.00268097	0.032235	0.0598225	0.0513733	0.0702012	0.0789602	dist.align.ls.allB.Ge.L	Family_XIII_AD3011_group
274	0	0	0.00268097	0.00256729	0.00268097	0.00808643	dist.align.ls.allB.Ge.L	Escherichia/Shigella
275	NA	NA	NA	NA	NA	NA	dist.align.ls.allB.Ge.L	Virgibacillus
276	0.00269542	0.0531716	0.0646456	0.055731	0.0706951	0.0866187	dist.align.ls.allB.Ge.L	Tyzzerella
277	NA	NA	NA	NA	NA	NA	dist.align.ls.allB.Ge.L	Lachnospiraceae_AC2044_group
278	0.0381907	0.0692327	0.103284	0.0961229	0.111598	0.158748	dist.align.ls.allB.Ge.L	Treponema_2
279	0	0.0301177	0.0472623	0.0411225	0.0571575	0.0588303	dist.align.ls.allB.Ge.L	Ruminiclostridium_5
280	0	0.00282287	0.00282487	0.00568085	0.00566578	0.0405845	dist.align.ls.allB.Ge.L	Lachnospiraceae_NK4A136_group
281	NA	NA	NA	NA	NA	NA	dist.align.ls.allB.Ge.L	Comamonas
282	NA	NA	NA	NA	NA	NA	dist.align.ls.allB.Ge.L	Nitrospira
283	NA	NA	NA	NA	NA	NA	dist.align.ls.allB.Ge.L	Ruminococcaceae_UCG-004
284	NA	NA	NA	NA	NA	NA	dist.align.ls.allB.Ge.L	Veillonella
285	0	0.00266667	0.00266667	0.00373835	0.0053387	0.00802688	dist.align.ls.allB.Ge.L	Desulfovibrio
286	0	0.00802156	0.0410278	0.0273606	0.0438769	0.0438769	dist.align.ls.allB.Ge.L	Eisenbergiella
287	NA	NA	NA	NA	NA	NA	dist.align.ls.allB.Ge.L	Anaeroplasma
288	NA	NA	NA	NA	NA	NA	dist.align.ls.allB.Ge.L	Mogibacterium
289	0.00533338	0.0208582	0.0550615	0.0435476	0.0629846	0.0695668	dist.align.ls.allB.Ge.L	Coprococcus_1
290	0	0	0	0	0	0	dist.align.ls.allB.Ge.L	Lachnospiraceae_FCS020_group
291	0.00264551	0.00264551	0.00264551	0.00353204	0.0039753	0.00530509	dist.align.ls.allB.Ge.L	Dialister
292	NA	NA	NA	NA	NA	NA	dist.align.ls.allB.Ge.L	Shuttleworthia
293	NA	NA	NA	NA	NA	NA	dist.align.ls.allB.Ge.L	Paenisporosarcina
294	0	0.00134772	0.00539089	0.00359393	0.00539089	0.00539089	dist.align.ls.allB.Ge.L	Flavonifractor
295	0	0.0027248	0.0962053	0.0536568	0.0978756	0.0995561	dist.align.ls.allB.Ge.L	Parasutterella
296	0	0.00273973	0.00826465	0.0175138	0.0137975	0.0719166	dist.align.ls.allB.Ge.L	Ruminococcaceae_NK4A214_group
297	0.0437208	0.0437208	0.0437208	0.0437208	0.0437208	0.0437208	dist.align.ls.allB.Ge.L	Tyzzerella_4
298	NA	NA	NA	NA	NA	NA	dist.align.ls.allB.Ge.L	UBA1819
299	0	0.0027933	0.00840345	0.0067606	0.00842717	0.0140692	dist.align.ls.allB.Ge.L	Lachnospiraceae_ND3007_group
300	0.0470035	0.0786645	0.0881065	0.08298	0.0958688	0.10069	dist.align.ls.allB.Ge.L	Bdellovibrio
301	0	0.00268818	0.013536	0.00975222	0.0155964	0.0162832	dist.align.ls.allB.Ge.L	Oscillibacter
302	0	0.0610538	0.0610538	0.0638708	0.0726183	0.124628	dist.align.ls.allB.Ge.L	Ruminococcaceae_UCG-013
303	NA	NA	NA	NA	NA	NA	dist.align.ls.allB.Ge.L	Fermentimonas
304	0.00267917	0.0135718	0.0244644	0.0181241	0.0258466	0.0272288	dist.align.ls.allB.Ge.L	Lachnospiraceae_UCG-010
305	0	0.0276551	0.0553101	0.0368734	0.0553101	0.0553101	dist.align.ls.allB.Ge.L	Fretibacterium
306	0	0.00400627	0.0523155	0.0304501	0.0537502	0.0551891	dist.align.ls.allB.Ge.L	Coprococcus_3
307	0.0162392	0.0162392	0.0162392	0.0162392	0.0162392	0.0162392	dist.align.ls.allB.Ge.L	Prevotellaceae_UCG-004
308	0.00265958	0.00265958	0.00265958	0.00265958	0.00265958	0.00265958	dist.align.ls.allB.Ge.L	GCA-900066575
309	NA	NA	NA	NA	NA	NA	dist.align.ls.allB.Ge.L	Catenibacterium
310	NA	NA	NA	NA	NA	NA	dist.align.ls.allB.Ge.L	Rubrobacter
311	0	0	0	0	0	0	dist.align.ls.allB.Ge.L	Negativibacillus
312	0	0	0	0	0	0	dist.align.ls.allB.Ge.L	Bilophila
313	NA	NA	NA	NA	NA	NA	dist.align.ls.allB.Ge.L	Family_XIII_UCG-001
314	NA	NA	NA	NA	NA	NA	dist.align.ls.allB.Ge.L	Cryptosporangium
315	0	0.00269542	0.00269542	0.00323889	0.00472795	0.00540546	dist.align.ls.allB.Ge.L	Atlantibacter
316	NA	NA	NA	NA	NA	NA	dist.align.ls.allB.Ge.L	Prevotellaceae_UCG-001
317	NA	NA	NA	NA	NA	NA	dist.align.ls.allB.Ge.L	Haemophilus
318	0.00271003	0.0165553	0.0304006	0.0221201	0.0318251	0.0332496	dist.align.ls.allB.Ge.L	Fournierella
319	NA	NA	NA	NA	NA	NA	dist.align.ls.allB.Ge.L	DTU089
320	0	0	0	0	0	0	dist.align.ls.allB.Ge.L	Erysipelotrichaceae_UCG-003
321	0.00266667	0.00266667	0.00266667	0.00266667	0.00266667	0.00266667	dist.align.ls.allB.Ge.L	Labrenzia
322	0.00265253	0.0288174	0.0549822	0.0385024	0.0564273	0.0578724	dist.align.ls.allB.Ge.L	Lachnospiraceae_UCG-001
323	NA	NA	NA	NA	NA	NA	dist.align.ls.allB.Ge.L	Leminorella
324	0	0.00945269	0.0189054	0.0162253	0.024338	0.0297706	dist.align.ls.allB.Ge.L	Hungatella
325	0	0.0164862	0.0329723	0.0219816	0.0329723	0.0329723	dist.align.ls.allB.Ge.L	Butyricimonas
326	NA	NA	NA	NA	NA	NA	dist.align.ls.allB.Ge.L	Eggerthella
327	NA	NA	NA	NA	NA	NA	dist.align.ls.allB.Ge.L	Piscinibacter
328	0.013492	0.013492	0.013492	0.013492	0.013492	0.013492	dist.align.ls.allB.Ge.L	Alloprevotella
329	NA	NA	NA	NA	NA	NA	dist.align.ls.allB.Ge.L	Psychroglaciecola
330	0	0	0.00671625	0.00671625	0.0134325	0.0134325	dist.align.ls.allB.Ge.L	Niastella
331	NA	NA	NA	NA	NA	NA	dist.align.ls.allB.Ge.L	Aggregatibacter
332	NA	NA	NA	NA	NA	NA	dist.align.ls.allB.Ge.L	Fructobacillus
333	NA	NA	NA	NA	NA	NA	dist.align.ls.allB.Ge.L	Butyrivibrio
334	NA	NA	NA	NA	NA	NA	dist.align.ls.allB.Ge.L	Craurococcus
335	NA	NA	NA	NA	NA	NA	dist.align.ls.allB.Ge.L	Mf105b01
336	NA	NA	NA	NA	NA	NA	dist.align.ls.allB.Ge.L	Sva0996_marine_group
337	0	0	0	0	0	0	dist.align.ls.allB.Ge.L	Pseudorhodoferax
338	0	0	0.0133394	0.0140434	0.026863	0.026863	dist.align.ls.allB.Ge.L	Reyranella
339	NA	NA	NA	NA	NA	NA	dist.align.ls.allB.Ge.L	Dietzia
340	NA	NA	NA	NA	NA	NA	dist.align.ls.allB.Ge.L	Leucobacter
341	NA	NA	NA	NA	NA	NA	dist.align.ls.allB.Ge.L	Amaricoccus
342	NA	NA	NA	NA	NA	NA	dist.align.ls.allB.Ge.L	Syntrophomonas
343	0	0.00536198	0.0107584	0.0238913	0.0414816	0.0472788	dist.align.ls.allB.Ge.L	Atopostipes
344	0	0	0	0	0	0	dist.align.ls.allB.Ge.L	Methylophaga
345	NA	NA	NA	NA	NA	NA	dist.align.ls.allB.Ge.L	Gordonia
346	0.0055002	0.0055002	0.0055002	0.0055002	0.0055002	0.0055002	dist.align.ls.allB.Ge.L	Aeromicrobium
347	NA	NA	NA	NA	NA	NA	dist.align.ls.allB.Ge.L	Muricauda
348	NA	NA	NA	NA	NA	NA	dist.align.ls.allB.Ge.L	Maritimibacter
349	NA	NA	NA	NA	NA	NA	dist.align.ls.allB.Ge.L	Weissella
350	0	0	0	0	0	0	dist.align.ls.allB.Ge.L	Candidatus_Xiphinematobacter
351	NA	NA	NA	NA	NA	NA	dist.align.ls.allB.Ge.L	Cedecea
352	NA	NA	NA	NA	NA	NA	dist.align.ls.allB.Ge.L	Bythopirellula
353	0	0.00132979	0.00265958	0.00177542	0.00266313	0.00266667	dist.align.ls.allB.Ge.L	Hyphomicrobium
354	NA	NA	NA	NA	NA	NA	dist.align.ls.allB.Ge.L	Granulicatella
355	NA	NA	NA	NA	NA	NA	dist.align.ls.allB.Ge.L	Candidatus_Soleaferrea
356	NA	NA	NA	NA	NA	NA	dist.align.ls.allB.Ge.L	Erysipelatoclostridium
357	NA	NA	NA	NA	NA	NA	dist.align.ls.allB.Ge.L	Xanthomonas
358	NA	NA	NA	NA	NA	NA	dist.align.ls.allB.Ge.L	Gillisia
359	0	0	0.023897	0.023897	0.0477941	0.0477941	dist.align.ls.allB.Ge.L	Flavobacterium
360	NA	NA	NA	NA	NA	NA	dist.align.ls.allB.Ge.L	Crossiella
361	0	0	0	0	0	0	dist.align.ls.allB.Ge.L	Luteitalea
362	NA	NA	NA	NA	NA	NA	dist.align.ls.allB.Ge.L	Lawsonella
363	NA	NA	NA	NA	NA	NA	dist.align.ls.allB.Ge.L	Pseudahrensia
364	NA	NA	NA	NA	NA	NA	dist.align.ls.allB.Ge.L	Costertonia
365	NA	NA	NA	NA	NA	NA	dist.align.ls.allB.Ge.L	Asticcacaulis
366	0	0.00802147	0.00938728	0.010204	0.0127585	0.0188915	dist.align.ls.allB.Ge.L	Brachybacterium
367	NA	NA	NA	NA	NA	NA	dist.align.ls.allB.Ge.L	Ornithinimicrobium
368	NA	NA	NA	NA	NA	NA	dist.align.ls.allB.Ge.L	Candidatus_Glomeribacter
369	0	0.0026738	0.00536198	0.00354094	0.00536198	0.00536198	dist.align.ls.allB.Ge.L	Plasticicumulans
370	NA	NA	NA	NA	NA	NA	dist.align.ls.allB.Ge.L	Tagaea
371	NA	NA	NA	NA	NA	NA	dist.align.ls.allB.Ge.L	Labrys
372	0	0.00542298	0.010846	0.00723064	0.010846	0.010846	dist.align.ls.allB.Ge.L	Lautropia
373	NA	NA	NA	NA	NA	NA	dist.align.ls.allB.Ge.L	OM27_clade
374	0	0	0	0	0	0	dist.align.ls.allB.Ge.L	Ilumatobacter
375	NA	NA	NA	NA	NA	NA	dist.align.ls.allB.Ge.L	Galbitalea
376	0	0	0	0	0	0	dist.align.ls.allB.Ge.L	UBA6140
377	NA	NA	NA	NA	NA	NA	dist.align.ls.allB.Ge.L	Sediminicola
378	NA	NA	NA	NA	NA	NA	dist.align.ls.allB.Ge.L	Lysinimonas
379	0	0	0	0	0	0	dist.align.ls.allB.Ge.L	Legionella
380	NA	NA	NA	NA	NA	NA	dist.align.ls.allB.Ge.L	Methylopila
381	NA	NA	NA	NA	NA	NA	dist.align.ls.allB.Ge.L	Cucumibacter
382	NA	NA	NA	NA	NA	NA	dist.align.ls.allB.Ge.L	Bauldia
383	0.032353	0.032353	0.032353	0.032353	0.032353	0.032353	dist.align.ls.allB.Ge.L	Ellin6055
384	0	0	0	0	0	0	dist.align.ls.allB.Ge.L	Ammoniphilus
385	NA	NA	NA	NA	NA	NA	dist.align.ls.allB.Ge.L	Pseudorhizobium
386	0.0444871	0.0444871	0.0444871	0.0444871	0.0444871	0.0444871	dist.align.ls.allB.Ge.L	Oxalicibacterium
387	NA	NA	NA	NA	NA	NA	dist.align.ls.allB.Ge.L	Lachnospiraceae_NK3A20_group
388	NA	NA	NA	NA	NA	NA	dist.align.ls.allB.Ge.L	FD2005
389	NA	NA	NA	NA	NA	NA	dist.align.ls.allB.Ge.L	Terrisporobacter
390	NA	NA	NA	NA	NA	NA	dist.align.ls.allB.Ge.L	Xylophilus
391	0.0609632	0.0609632	0.0609632	0.0609632	0.0609632	0.0609632	dist.align.ls.allB.Ge.L	Ruminococcaceae_UCG-008
392	0.0188545	0.0188545	0.0188545	0.0188545	0.0188545	0.0188545	dist.align.ls.allB.Ge.L	Advenella
393	NA	NA	NA	NA	NA	NA	dist.align.ls.allB.Ge.L	Methyloversatilis
394	NA	NA	NA	NA	NA	NA	dist.align.ls.allB.Ge.L	Defluviitaleaceae_UCG-011
395	NA	NA	NA	NA	NA	NA	dist.align.ls.allB.Ge.L	Fusobacterium
396	NA	NA	NA	NA	NA	NA	dist.align.ls.allB.Ge.L	Intestinimonas
397	0.00800008	0.00800008	0.00800008	0.00800008	0.00800008	0.00800008	dist.align.ls.allB.Ge.L	Actinoplanes
398	0	0	0	0	0	0	dist.align.ls.allB.Ge.L	Methylocella
399	0	0	0	0	0	0	dist.align.ls.allB.Ge.L	Thermogutta
400	0	0	0	0	0	0	dist.align.ls.allB.Ge.L	Caldicoprobacter
401	0.00264376	0.00264376	0.00264376	0.00264376	0.00264376	0.00264376	dist.align.ls.allB.Ge.L	Lysobacter
402	0	0	0	0	0	0	dist.align.ls.allB.Ge.L	Lelliottia
403	NA	NA	NA	NA	NA	NA	dist.align.ls.allB.Ge.L	Diaphorobacter
404	0	0	0	0	0	0	dist.align.ls.allB.Ge.L	Paenalcaligenes
405	NA	NA	NA	NA	NA	NA	dist.align.ls.allB.Ge.L	Clostridium_sensu_stricto_3
406	NA	NA	NA	NA	NA	NA	dist.align.ls.allB.Ge.L	Geothermomicrobium
407	NA	NA	NA	NA	NA	NA	dist.align.ls.allB.Ge.L	Candidatus_Protochlamydia
408	NA	NA	NA	NA	NA	NA	dist.align.ls.allB.Ge.L	Parapedobacter
409	NA	NA	NA	NA	NA	NA	dist.align.ls.allB.Ge.L	Phascolarctobacterium
410	NA	NA	NA	NA	NA	NA	dist.align.ls.allB.Ge.L	Opitutus
411	NA	NA	NA	NA	NA	NA	dist.align.ls.allB.Ge.L	Citrobacter
412	0	0	0	0	0	0	dist.align.ls.allB.Ge.L	Afipia
413	NA	NA	NA	NA	NA	NA	dist.align.ls.allB.Ge.L	Clade_Ia
414	NA	NA	NA	NA	NA	NA	dist.align.ls.allB.Ge.L	Aureimonas
415	NA	NA	NA	NA	NA	NA	dist.align.ls.allB.Ge.L	Porphyromonas
416	NA	NA	NA	NA	NA	NA	dist.align.ls.allB.Ge.L	Quinella
417	NA	NA	NA	NA	NA	NA	dist.align.ls.allB.Ge.L	Oxalobacter
418	NA	NA	NA	NA	NA	NA	dist.align.ls.allB.Ge.L	Ruminococcaceae_UCG-005
419	NA	NA	NA	NA	NA	NA	dist.align.ls.allB.Ge.L	Parviterribacter
420	NA	NA	NA	NA	NA	NA	dist.align.ls.allB.Ge.L	Inquilinus
421	NA	NA	NA	NA	NA	NA	dist.align.ls.allB.Ge.L	Methylorosula
422	NA	NA	NA	NA	NA	NA	dist.align.ls.allB.Ge.L	Rickettsiella
423	NA	NA	NA	NA	NA	NA	dist.align.ls.allB.Ge.L	Pedobacter
424	NA	NA	NA	NA	NA	NA	dist.align.ls.allB.Ge.L	Ramlibacter
425	NA	NA	NA	NA	NA	NA	dist.align.ls.allB.Ge.L	Chthoniobacter
426	NA	NA	NA	NA	NA	NA	dist.align.ls.allB.Ge.L	Pseudolabrys
427	NA	NA	NA	NA	NA	NA	dist.align.ls.allB.Ge.L	Parablastomonas
428	NA	NA	NA	NA	NA	NA	dist.align.ls.allB.Ge.L	Luedemannella
429	NA	NA	NA	NA	NA	NA	dist.align.ls.allB.Ge.L	Coprobacillus
430	NA	NA	NA	NA	NA	NA	dist.align.ls.allB.Ge.L	Quadrisphaera
431	NA	NA	NA	NA	NA	NA	dist.align.ls.allB.Ge.L	Clavibacter
432	NA	NA	NA	NA	NA	NA	dist.align.ls.allB.Ge.L	Pontibacter
433	NA	NA	NA	NA	NA	NA	dist.align.ls.allB.Ge.L	E1B-B3-114

## Sheet: dis.ali.sum.ls.allB.Ge.M
dis.ali.sum.ls.allB.Ge.M	Min.	1st Qu.	Median	Mean	3rd Qu.	Max.	fact	taxa
1	0	0	0	0.00204958	0.00290698	0.0146701	dist.align.ls.allB.Ge.M	Pelomonas
2	0.00265958	0.00533252	0.00800546	0.00712197	0.00935317	0.0107009	dist.align.ls.allB.Ge.M	Marinilactibacillus
3	0	0	0.00271555	0.0263096	0.0504643	0.104582	dist.align.ls.allB.Ge.M	Allorhizobium-Neorhizobium-Pararhizobium-Rhizobium
4	0	0	0	0.00365502	0.00321545	0.0709703	dist.align.ls.allB.Ge.M	Arthrobacter
5	0	0.0053764	0.0108112	0.0132712	0.018994	0.0413142	dist.align.ls.allB.Ge.M	Saccharibacillus
6	0	0	0.0551922	0.0546743	0.0947587	0.143593	dist.align.ls.allB.Ge.M	Sphingomonas
7	0	0.00845091	0.0141089	0.0199479	0.0285507	0.0964835	dist.align.ls.allB.Ge.M	Actinophytocola
8	NA	NA	NA	NA	NA	NA	dist.align.ls.allB.Ge.M	Sodalis
9	0	0.00317461	0.0128212	0.0144196	0.0193573	0.136114	dist.align.ls.allB.Ge.M	Kushneria
10	0	0.00305811	0.0122986	0.0145852	0.027961	0.0671295	dist.align.ls.allB.Ge.M	Rhodomicrobium
11	0	0.0168135	0.0253607	0.0273725	0.0398545	0.0917413	dist.align.ls.allB.Ge.M	Modestobacter
12	0	0	0	0.0012294	0.00298508	0.0120033	dist.align.ls.allB.Ge.M	Phyllobacterium
13	0	0.00270271	0.0501828	0.034909	0.0531809	0.0856714	dist.align.ls.allB.Ge.M	Roseomonas
14	0	0.00271003	0.0191642	0.0193711	0.0396026	0.0474822	dist.align.ls.allB.Ge.M	Sinomicrobium
15	0	0.0028389	0.00568791	0.00416622	0.00569807	0.0114618	dist.align.ls.allB.Ge.M	Agathobacter
16	0	0.00633668	0.0127802	0.012067	0.016027	0.0527479	dist.align.ls.allB.Ge.M	Steroidobacter
17	0	0	0.00563386	0.00634982	0.0112917	0.0286848	dist.align.ls.allB.Ge.M	Promicromonospora
18	0	0.00269361	0.00540546	0.00557528	0.00811372	0.0218223	dist.align.ls.allB.Ge.M	Brevibacillus
19	0	0.00532449	0.0107009	0.0130826	0.0208715	0.0467422	dist.align.ls.allB.Ge.M	Bosea
20	0	0.00803767	0.0107413	0.0118103	0.0161393	0.0216147	dist.align.ls.allB.Ge.M	Aquipuribacter
21	0	0.0182663	0.0497108	0.041172	0.059515	0.109819	dist.align.ls.allB.Ge.M	Prauserella
22	0	0.00885625	0.0148821	0.0186784	0.0268962	0.0939788	dist.align.ls.allB.Ge.M	Pseudonocardia
23	0	0	0.00269542	0.003768	0.00540546	0.0190731	dist.align.ls.allB.Ge.M	Myceligenerans
24	0	0	0.0113964	0.00933171	0.0142763	0.0318074	dist.align.ls.allB.Ge.M	Kineococcus
25	0	0.00544222	0.0740055	0.050001	0.089103	0.101611	dist.align.ls.allB.Ge.M	Halomonas
26	0	0.00268818	0.0108166	0.00999943	0.0163112	0.0274258	dist.align.ls.allB.Ge.M	Pseudorhodoplanes
27	0	0.00862704	0.0355179	0.0353121	0.0535279	0.0921179	dist.align.ls.allB.Ge.M	Devosia
28	0	0.00542745	0.00815786	0.00913751	0.0136374	0.0247334	dist.align.ls.allB.Ge.M	Blastococcus
29	0	0	0	0	0	0	dist.align.ls.allB.Ge.M	Ralstonia
30	0	0.00276244	0.00553062	0.0200803	0.0111173	0.103258	dist.align.ls.allB.Ge.M	Paracoccus
31	0	0.00798415	0.0269354	0.021569	0.0338339	0.0408233	dist.align.ls.allB.Ge.M	Pseudomonas
32	0	0	0.00542011	0.0123892	0.0136097	0.0589549	dist.align.ls.allB.Ge.M	Massilia
33	0	0.00534764	0.0354746	0.0303981	0.0495646	0.0610024	dist.align.ls.allB.Ge.M	Longispora
34	0	0.0730059	0.10262	0.0876092	0.115919	0.186881	dist.align.ls.allB.Ge.M	Bacteroides
35	0	0.00273225	0.0364186	0.0234059	0.0393256	0.0451907	dist.align.ls.allB.Ge.M	Bacillus
36	0	0.00277586	0.00557109	0.00854897	0.00838008	0.0609779	dist.align.ls.allB.Ge.M	Coprococcus_2
37	0.00797889	0.00797889	0.00797889	0.00797889	0.00797889	0.00797889	dist.align.ls.allB.Ge.M	Thalassobaculum
38	0	0.00281691	0.0141788	0.0292837	0.0675987	0.0959623	dist.align.ls.allB.Ge.M	Novosphingobium
39	0	0.0110502	0.0307405	0.0438543	0.081466	0.119949	dist.align.ls.allB.Ge.M	Roseburia
40	NA	NA	NA	NA	NA	NA	dist.align.ls.allB.Ge.M	Sphingobacterium
41	NA	NA	NA	NA	NA	NA	dist.align.ls.allB.Ge.M	Prevotella_7
42	0	0	0	0	0	0	dist.align.ls.allB.Ge.M	Bradyrhizobium
43	0.00540546	0.0277612	0.0501169	0.0371624	0.0530409	0.0559649	dist.align.ls.allB.Ge.M	Burkholderia-Caballeronia-Paraburkholderia
44	0	0.0246598	0.035902	0.0457844	0.0532448	0.132376	dist.align.ls.allB.Ge.M	Rikenellaceae_RC9_gut_group
45	0.0215286	0.0383955	0.0552624	0.0487215	0.062318	0.0693736	dist.align.ls.allB.Ge.M	Microbacterium
46	0	0	0.00268818	0.00359557	0.00606475	0.013536	dist.align.ls.allB.Ge.M	Euzebya
47	NA	NA	NA	NA	NA	NA	dist.align.ls.allB.Ge.M	Rhodovulum
48	0	0	0.00267202	0.00309254	0.00804297	0.0107457	dist.align.ls.allB.Ge.M	Arsenicicoccus
49	0	0	0	0.00273665	0.00300301	0.0368835	dist.align.ls.allB.Ge.M	Pseudoxanthomonas
50	0	0	0.0026649	0.0030511	0.0053405	0.0134196	dist.align.ls.allB.Ge.M	Cellulomonas
51	0	0.0172178	0.0377805	0.034706	0.0499678	0.0875289	dist.align.ls.allB.Ge.M	Faecalibacterium
52	0	0.00545519	0.0392154	0.0306759	0.0421308	0.0658227	dist.align.ls.allB.Ge.M	Balneola
53	0	0.00132979	0.00265958	0.00177305	0.00265958	0.00265958	dist.align.ls.allB.Ge.M	Oceanobacillus
54	0	0.00533354	0.0106671	0.00711138	0.0106671	0.0106671	dist.align.ls.allB.Ge.M	Zhihengliuella
55	0	0.00266667	0.0134269	0.0148401	0.0271096	0.0583396	dist.align.ls.allB.Ge.M	Kocuria
56	0	0.0026738	0.00536198	0.0117716	0.0114652	0.0411299	dist.align.ls.allB.Ge.M	Haloactinobacterium
57	0	0	0.00274726	0.00464742	0.00826455	0.0166271	dist.align.ls.allB.Ge.M	Halobacillus
58	0.00529629	0.0160797	0.026863	0.0205967	0.028247	0.0296309	dist.align.ls.allB.Ge.M	Peredibacter
59	0	0	0.0026649	0.0043146	0.00266667	0.0215848	dist.align.ls.allB.Ge.M	Actinotalea
60	0	0.00288966	0.0175195	0.0367485	0.0927994	0.11655	dist.align.ls.allB.Ge.M	Ruminococcus_1
61	0	0.00911879	0.0502605	0.0393988	0.0597022	0.0834354	dist.align.ls.allB.Ge.M	Streptomyces
62	0.00265077	0.00398498	0.0053192	0.00531804	0.00665168	0.00798415	dist.align.ls.allB.Ge.M	Woeseia
63	0.0744255	0.0744255	0.0744255	0.0744255	0.0744255	0.0744255	dist.align.ls.allB.Ge.M	Pir4_lineage
64	0	0	0.00274537	0.00207702	0.00274537	0.00826455	dist.align.ls.allB.Ge.M	Streptomonospora
65	0	0.0189547	0.0384101	0.0438901	0.0731381	0.0879266	dist.align.ls.allB.Ge.M	Paenibacillus
66	0	0.00583732	0.00879788	0.0111046	0.0147133	0.0798871	dist.align.ls.allB.Ge.M	Prevotella_9
67	0	0	0	0.00576921	0.00542011	0.0331165	dist.align.ls.allB.Ge.M	Barnesiella
68	0	0.00572045	0.0625284	0.0441885	0.0688576	0.104311	dist.align.ls.allB.Ge.M	Parabacteroides
69	NA	NA	NA	NA	NA	NA	dist.align.ls.allB.Ge.M	Stenotrophomonas
70	NA	NA	NA	NA	NA	NA	dist.align.ls.allB.Ge.M	Serratia
71	NA	NA	NA	NA	NA	NA	dist.align.ls.allB.Ge.M	Ulvibacter
72	NA	NA	NA	NA	NA	NA	dist.align.ls.allB.Ge.M	Cupriavidus
73	0	0.00273973	0.00549456	0.00998689	0.0137878	0.0658955	dist.align.ls.allB.Ge.M	Pedomicrobium
74	0	0	0.0245099	0.0149596	0.0273032	0.04996	dist.align.ls.allB.Ge.M	Iamia
75	NA	NA	NA	NA	NA	NA	dist.align.ls.allB.Ge.M	Salana
76	0	0	0	0.00229982	0.00553062	0.0139126	dist.align.ls.allB.Ge.M	Leisingera
77	NA	NA	NA	NA	NA	NA	dist.align.ls.allB.Ge.M	Planomicrobium
78	0	0	0	0.000757865	0.00265253	0.00265253	dist.align.ls.allB.Ge.M	Parasphingopyxis
79	0	0.00275293	0.00275483	0.0157516	0.00551537	0.0937938	dist.align.ls.allB.Ge.M	Glycomyces
80	NA	NA	NA	NA	NA	NA	dist.align.ls.allB.Ge.M	Cloacibacterium
81	0.021472	0.021472	0.021472	0.021472	0.021472	0.021472	dist.align.ls.allB.Ge.M	Micrococcus
82	0	0.0026738	0.00535389	0.00887594	0.0189184	0.0244828	dist.align.ls.allB.Ge.M	Aurantimonas
83	0	0	0	0	0	0	dist.align.ls.allB.Ge.M	Winogradskyella
84	0	0.0027174	0.0220101	0.0171927	0.0305302	0.0389668	dist.align.ls.allB.Ge.M	Brevundimonas
85	0	0	0.00269361	0.00159114	0.00269361	0.00539632	dist.align.ls.allB.Ge.M	Marinovum
86	0	0	0	0	0	0	dist.align.ls.allB.Ge.M	Azoarcus
87	0	0	0	0	0	0	dist.align.ls.allB.Ge.M	Fodinicurvata
88	0	0.0175581	0.0284225	0.0313142	0.0458252	0.0638598	dist.align.ls.allB.Ge.M	Mycobacterium
89	0	0.0275288	0.0502353	0.0450298	0.0620263	0.0772095	dist.align.ls.allB.Ge.M	Nocardioides
90	0	0.00333484	0.0133394	0.0088929	0.0133394	0.0133394	dist.align.ls.allB.Ge.M	Staphylococcus
91	0	0.00270271	0.0330691	0.0283036	0.041568	0.0825507	dist.align.ls.allB.Ge.M	Pseudofulvimonas
92	0	0.00268097	0.0053764	0.02094	0.0468909	0.0585179	dist.align.ls.allB.Ge.M	Streptococcus
93	0	0.0095626	0.0191252	0.0127501	0.0191252	0.0191252	dist.align.ls.allB.Ge.M	Methyloligella
94	0	0.0194843	0.0395169	0.0379308	0.0542443	0.0906293	dist.align.ls.allB.Ge.M	Alistipes
95	0	0.00264551	0.052669	0.0527539	0.102693	0.105847	dist.align.ls.allB.Ge.M	Subgroup_10
96	0.00265958	0.00266313	0.00266667	0.00355797	0.00400716	0.00534764	dist.align.ls.allB.Ge.M	Klebsiella
97	0	0.0026738	0.0216526	0.0150887	0.0243924	0.0271548	dist.align.ls.allB.Ge.M	Marinobacter
98	0	0	0	0	0	0	dist.align.ls.allB.Ge.M	Frigoribacterium
99	0	0.0108996	0.0219107	0.0242013	0.0387189	0.0858063	dist.align.ls.allB.Ge.M	Altererythrobacter
100	0.013391	0.0222521	0.027112	0.0262426	0.0299461	0.0383178	dist.align.ls.allB.Ge.M	Anaerobacillus
101	NA	NA	NA	NA	NA	NA	dist.align.ls.allB.Ge.M	Jannaschia
102	0	0.00265958	0.0175785	0.0174237	0.0326168	0.0354258	dist.align.ls.allB.Ge.M	Geodermatophilus
103	NA	NA	NA	NA	NA	NA	dist.align.ls.allB.Ge.M	Neisseria
104	0	0.00132275	0.00264551	0.00176367	0.00264551	0.00264551	dist.align.ls.allB.Ge.M	Cutibacterium
105	0	0.0653313	0.0924253	0.0761998	0.105003	0.137091	dist.align.ls.allB.Ge.M	Ruminococcaceae_UCG-014
106	0	0.0443483	0.056168	0.0538471	0.0675839	0.0974926	dist.align.ls.allB.Ge.M	Blautia
107	NA	NA	NA	NA	NA	NA	dist.align.ls.allB.Ge.M	Agrococcus
108	0	0.00266667	0.00266667	0.00515614	0.00534764	0.0162176	dist.align.ls.allB.Ge.M	Fusicatenibacter
109	0	0	0	0	0	0	dist.align.ls.allB.Ge.M	Holdemanella
110	0	0.00549456	0.0194525	0.0166292	0.0250974	0.0422454	dist.align.ls.allB.Ge.M	Subdoligranulum
111	NA	NA	NA	NA	NA	NA	dist.align.ls.allB.Ge.M	Romboutsia
112	NA	NA	NA	NA	NA	NA	dist.align.ls.allB.Ge.M	Deinococcus
113	0	0	0.00536198	0.00938803	0.0189054	0.0383598	dist.align.ls.allB.Ge.M	Nitratireductor
114	NA	NA	NA	NA	NA	NA	dist.align.ls.allB.Ge.M	Friedmanniella
115	NA	NA	NA	NA	NA	NA	dist.align.ls.allB.Ge.M	Delftia
116	0	0	0.00268818	0.00161291	0.00268818	0.00268818	dist.align.ls.allB.Ge.M	Odoribacter
117	0	0.00134771	0.00269542	0.00179695	0.00269542	0.00269542	dist.align.ls.allB.Ge.M	Ottowia
118	0.0215268	0.0558659	0.090205	0.0723562	0.097771	0.105337	dist.align.ls.allB.Ge.M	Marvinbryantia
119	0	0	0	0	0	0	dist.align.ls.allB.Ge.M	Parafrigoribacterium
120	NA	NA	NA	NA	NA	NA	dist.align.ls.allB.Ge.M	Anaerostipes
121	NA	NA	NA	NA	NA	NA	dist.align.ls.allB.Ge.M	Haliea
122	0.0324404	0.0324404	0.0324404	0.0324404	0.0324404	0.0324404	dist.align.ls.allB.Ge.M	Glutamicibacter
123	0	0.0849604	0.100376	0.0950592	0.120602	0.143792	dist.align.ls.allB.Ge.M	Ruminococcaceae_UCG-010
124	0	0.00536198	0.0216733	0.0183964	0.0300081	0.0384609	dist.align.ls.allB.Ge.M	Dorea
125	NA	NA	NA	NA	NA	NA	dist.align.ls.allB.Ge.M	Planococcus
126	NA	NA	NA	NA	NA	NA	dist.align.ls.allB.Ge.M	Tumebacillus
127	NA	NA	NA	NA	NA	NA	dist.align.ls.allB.Ge.M	Leifsonia
128	0	0	0	0.0149211	0.0327259	0.0327259	dist.align.ls.allB.Ge.M	Pelagibius
129	0	0.00268637	0.00539089	0.014664	0.0217705	0.0527679	dist.align.ls.allB.Ge.M	Luteimonas
130	0	0.0221086	0.0234784	0.0274702	0.0421205	0.0478779	dist.align.ls.allB.Ge.M	Subsaxibacter
131	0	0	0.00265958	0.00355668	0.00533338	0.0107009	dist.align.ls.allB.Ge.M	Maritalea
132	NA	NA	NA	NA	NA	NA	dist.align.ls.allB.Ge.M	Luteimicrobium
133	0	0	0.00280113	0.0052469	0.00561804	0.0464631	dist.align.ls.allB.Ge.M	Virgisporangium
134	0	0	0.00273038	0.00499067	0.00547011	0.0335284	dist.align.ls.allB.Ge.M	Phytoactinopolyspora
135	NA	NA	NA	NA	NA	NA	dist.align.ls.allB.Ge.M	Sanguibacter
136	NA	NA	NA	NA	NA	NA	dist.align.ls.allB.Ge.M	Bordetella
137	0	0	0.00586517	0.00778226	0.0147567	0.0207809	dist.align.ls.allB.Ge.M	Ruminococcus_2
138	NA	NA	NA	NA	NA	NA	dist.align.ls.allB.Ge.M	Aestuariibacter
139	NA	NA	NA	NA	NA	NA	dist.align.ls.allB.Ge.M	Terrabacter
140	NA	NA	NA	NA	NA	NA	dist.align.ls.allB.Ge.M	Herbaspirillum
141	NA	NA	NA	NA	NA	NA	dist.align.ls.allB.Ge.M	Dyella
142	0	0	0.00268637	0.00321821	0.00268818	0.0163112	dist.align.ls.allB.Ge.M	Conexibacter
143	NA	NA	NA	NA	NA	NA	dist.align.ls.allB.Ge.M	Luteibacter
144	NA	NA	NA	NA	NA	NA	dist.align.ls.allB.Ge.M	Paenarthrobacter
145	NA	NA	NA	NA	NA	NA	dist.align.ls.allB.Ge.M	Oryzihumus
146	NA	NA	NA	NA	NA	NA	dist.align.ls.allB.Ge.M	Okibacterium
147	0	0	0.0699933	0.041996	0.0699933	0.0699933	dist.align.ls.allB.Ge.M	Sandaracinus
148	0	0.00534741	0.0134109	0.0102921	0.0154545	0.0161357	dist.align.ls.allB.Ge.M	Enterococcus
149	NA	NA	NA	NA	NA	NA	dist.align.ls.allB.Ge.M	Chryseobacterium
150	NA	NA	NA	NA	NA	NA	dist.align.ls.allB.Ge.M	Streptacidiphilus
151	NA	NA	NA	NA	NA	NA	dist.align.ls.allB.Ge.M	Pandoraea
152	0	0.0562935	0.0683546	0.0664558	0.0922357	0.110786	dist.align.ls.allB.Ge.M	Prevotella_1
153	0	0.00338069	0.0888928	0.0568915	0.0943188	0.0981552	dist.align.ls.allB.Ge.M	Ohtaekwangia
154	NA	NA	NA	NA	NA	NA	dist.align.ls.allB.Ge.M	Actinospica
155	0	0	0.00269542	0.0123338	0.01087	0.0706951	dist.align.ls.allB.Ge.M	Neorhizobium
156	NA	NA	NA	NA	NA	NA	dist.align.ls.allB.Ge.M	Rhodococcus
157	NA	NA	NA	NA	NA	NA	dist.align.ls.allB.Ge.M	Achromobacter
158	NA	NA	NA	NA	NA	NA	dist.align.ls.allB.Ge.M	Actinomyces
159	0	0.0162832	0.0591442	0.0478145	0.0733446	0.109987	dist.align.ls.allB.Ge.M	Acuticoccus
160	NA	NA	NA	NA	NA	NA	dist.align.ls.allB.Ge.M	Isoptericola
161	0	0.0817603	0.110252	0.109781	0.146747	0.183524	dist.align.ls.allB.Ge.M	Christensenellaceae_R-7_group
162	NA	NA	NA	NA	NA	NA	dist.align.ls.allB.Ge.M	Variovorax
163	0	0.00269542	0.00269542	0.00353969	0.00539632	0.00811372	dist.align.ls.allB.Ge.M	Methyloceanibacter
164	0.00264551	0.0033104	0.0120224	0.0120466	0.0207889	0.021472	dist.align.ls.allB.Ge.M	Pelagibacterium
165	NA	NA	NA	NA	NA	NA	dist.align.ls.allB.Ge.M	Methylobacterium
166	0	0.0107243	0.0466736	0.0414052	0.0670276	0.0670276	dist.align.ls.allB.Ge.M	Constrictibacter
167	NA	NA	NA	NA	NA	NA	dist.align.ls.allB.Ge.M	Qipengyuania
168	NA	NA	NA	NA	NA	NA	dist.align.ls.allB.Ge.M	Corynebacterium
169	NA	NA	NA	NA	NA	NA	dist.align.ls.allB.Ge.M	Sciscionella
170	0.0026649	0.0026649	0.0026649	0.0026649	0.0026649	0.0026649	dist.align.ls.allB.Ge.M	Clostridium_sensu_stricto_1
171	0	0.0027174	0.013705	0.0113167	0.0192917	0.0334608	dist.align.ls.allB.Ge.M	Ruminococcaceae_UCG-002
172	0	0.0882331	0.103343	0.0930551	0.119492	0.128557	dist.align.ls.allB.Ge.M	Prevotellaceae_UCG-003
173	0	0.00266667	0.0439976	0.0339221	0.0584306	0.0643478	dist.align.ls.allB.Ge.M	Bifidobacterium
174	NA	NA	NA	NA	NA	NA	dist.align.ls.allB.Ge.M	Turicibacter
175	0	0.00265958	0.0381507	0.0218095	0.0395631	0.0409755	dist.align.ls.allB.Ge.M	Fictibacillus
176	0	0.00541092	0.00813572	0.0142838	0.0163551	0.0502569	dist.align.ls.allB.Ge.M	Phenylobacterium
177	NA	NA	NA	NA	NA	NA	dist.align.ls.allB.Ge.M	Gracilibacillus
178	NA	NA	NA	NA	NA	NA	dist.align.ls.allB.Ge.M	Anseongella
179	NA	NA	NA	NA	NA	NA	dist.align.ls.allB.Ge.M	Nesterenkonia
180	NA	NA	NA	NA	NA	NA	dist.align.ls.allB.Ge.M	Marmoricola
181	NA	NA	NA	NA	NA	NA	dist.align.ls.allB.Ge.M	Candidatus_Sulcia
182	0	0.0376074	0.0641129	0.0580823	0.0815109	0.0995178	dist.align.ls.allB.Ge.M	Lachnoclostridium
183	NA	NA	NA	NA	NA	NA	dist.align.ls.allB.Ge.M	Pseudohaliea
184	0	0	0.00806522	0.00806522	0.0161304	0.0161304	dist.align.ls.allB.Ge.M	Nocardiopsis
185	NA	NA	NA	NA	NA	NA	dist.align.ls.allB.Ge.M	Proteiniphilum
186	0.0638087	0.0654182	0.0670276	0.0679412	0.0700075	0.0729874	dist.align.ls.allB.Ge.M	Lactobacillus
187	NA	NA	NA	NA	NA	NA	dist.align.ls.allB.Ge.M	Domibacillus
188	NA	NA	NA	NA	NA	NA	dist.align.ls.allB.Ge.M	Stackebrandtia
189	0	0.0189426	0.0299862	0.0312747	0.0440578	0.0729327	dist.align.ls.allB.Ge.M	Acidibacter
190	NA	NA	NA	NA	NA	NA	dist.align.ls.allB.Ge.M	Owenweeksia
191	NA	NA	NA	NA	NA	NA	dist.align.ls.allB.Ge.M	Actinomycetospora
192	NA	NA	NA	NA	NA	NA	dist.align.ls.allB.Ge.M	Aliifodinibius
193	NA	NA	NA	NA	NA	NA	dist.align.ls.allB.Ge.M	Corynebacterium_1
194	0	0	0.0262381	0.0262381	0.0524763	0.0524763	dist.align.ls.allB.Ge.M	Pseudohongiella
195	0.0159635	0.0227135	0.0281794	0.0279358	0.0337064	0.0377938	dist.align.ls.allB.Ge.M	Mesorhizobium
196	0	0	0	0.0221848	0.0436482	0.143712	dist.align.ls.allB.Ge.M	SM1A02
197	NA	NA	NA	NA	NA	NA	dist.align.ls.allB.Ge.M	Microbulbifer
198	0	0.0120364	0.0160864	0.0143188	0.0201667	0.0215268	dist.align.ls.allB.Ge.M	Microlunatus
199	0	0.00267202	0.004017	0.0040194	0.00536198	0.00804841	dist.align.ls.allB.Ge.M	Raoultella
200	0	0.0103678	0.0414713	0.0376843	0.0616025	0.0676218	dist.align.ls.allB.Ge.M	Ruminiclostridium_9
201	NA	NA	NA	NA	NA	NA	dist.align.ls.allB.Ge.M	Ammoniibacillus
202	0.0220036	0.0303868	0.0419201	0.0449599	0.0556135	0.0771953	dist.align.ls.allB.Ge.M	Chryseolinea
203	0.00530509	0.00934348	0.0133819	0.0125012	0.0160993	0.0188167	dist.align.ls.allB.Ge.M	Arsenicitalea
204	0	0.0107966	0.0527214	0.0356478	0.0584195	0.0731662	dist.align.ls.allB.Ge.M	Solirubrobacter
205	0	0	0.0027174	0.0112055	0.00544965	0.123717	dist.align.ls.allB.Ge.M	Sutterella
206	0	0	0.0026738	0.00519373	0.00804841	0.0218018	dist.align.ls.allB.Ge.M	Aminobacter
207	NA	NA	NA	NA	NA	NA	dist.align.ls.allB.Ge.M	Demetria
208	0	0	0	0	0	0	dist.align.ls.allB.Ge.M	Enterobacter
209	0.0351505	0.0351505	0.0351505	0.0351505	0.0351505	0.0351505	dist.align.ls.allB.Ge.M	Salipaludibacillus
210	NA	NA	NA	NA	NA	NA	dist.align.ls.allB.Ge.M	Candidatus_Alysiosphaera
211	NA	NA	NA	NA	NA	NA	dist.align.ls.allB.Ge.M	Duganella
212	0	0	0.00265781	0.00142383	0.00265781	0.00265781	dist.align.ls.allB.Ge.M	Gemmatimonas
213	0	0	0	0	0	0	dist.align.ls.allB.Ge.M	Brevibacterium
214	0	0.00539632	0.0473941	0.0331128	0.0559649	0.0768661	dist.align.ls.allB.Ge.M	Lachnospira
215	0	0	0	0	0	0	dist.align.ls.allB.Ge.M	Porphyrobacter
216	0	0.00802147	0.0188794	0.0214065	0.0326656	0.049684	dist.align.ls.allB.Ge.M	Lachnospiraceae_UCG-004
217	0	0.00737184	0.0229072	0.0199845	0.0269335	0.0436482	dist.align.ls.allB.Ge.M	Chelativorans
218	NA	NA	NA	NA	NA	NA	dist.align.ls.allB.Ge.M	Anaerococcus
219	NA	NA	NA	NA	NA	NA	dist.align.ls.allB.Ge.M	Formosa
220	NA	NA	NA	NA	NA	NA	dist.align.ls.allB.Ge.M	SN8
221	0.0187663	0.0187663	0.0187663	0.0187663	0.0187663	0.0187663	dist.align.ls.allB.Ge.M	Cellvibrio
222	NA	NA	NA	NA	NA	NA	dist.align.ls.allB.Ge.M	Ahrensia
223	0	0.0137975	0.0194525	0.0224854	0.0307866	0.0538424	dist.align.ls.allB.Ge.M	Butyricicoccus
224	NA	NA	NA	NA	NA	NA	dist.align.ls.allB.Ge.M	Sporosarcina
225	NA	NA	NA	NA	NA	NA	dist.align.ls.allB.Ge.M	Saccharopolyspora
226	NA	NA	NA	NA	NA	NA	dist.align.ls.allB.Ge.M	Thalassobacillus
227	NA	NA	NA	NA	NA	NA	dist.align.ls.allB.Ge.M	Amycolatopsis
228	0	0	0.00536735	0.010359	0.0244587	0.0327979	dist.align.ls.allB.Ge.M	Caulobacter
229	NA	NA	NA	NA	NA	NA	dist.align.ls.allB.Ge.M	Alteribacillus
230	0	0	0.00265958	0.0136307	0.0270081	0.0297706	dist.align.ls.allB.Ge.M	BIyi10
231	NA	NA	NA	NA	NA	NA	dist.align.ls.allB.Ge.M	Actinokineospora
232	0	0.0147622	0.0297595	0.0233324	0.0298298	0.0438847	dist.align.ls.allB.Ge.M	Pajaroellobacter
233	0	0.00870255	0.0410468	0.0284896	0.0438877	0.0468022	dist.align.ls.allB.Ge.M	Lechevalieria
234	NA	NA	NA	NA	NA	NA	dist.align.ls.allB.Ge.M	Vicinamibacter
235	NA	NA	NA	NA	NA	NA	dist.align.ls.allB.Ge.M	Phreatobacter
236	NA	NA	NA	NA	NA	NA	dist.align.ls.allB.Ge.M	Tepidamorphus
237	NA	NA	NA	NA	NA	NA	dist.align.ls.allB.Ge.M	Kribbella
238	0	0.00398944	0.00934788	0.00962407	0.0133462	0.0214985	dist.align.ls.allB.Ge.M	Rhodoligotrophos
239	NA	NA	NA	NA	NA	NA	dist.align.ls.allB.Ge.M	Chitinophaga
240	NA	NA	NA	NA	NA	NA	dist.align.ls.allB.Ge.M	Jiangella
241	NA	NA	NA	NA	NA	NA	dist.align.ls.allB.Ge.M	Ensifer
242	0	0	0	0	0	0	dist.align.ls.allB.Ge.M	Phaselicystis
243	0.013447	0.0258343	0.0328199	0.0314842	0.0383275	0.0438877	dist.align.ls.allB.Ge.M	Haloactinopolyspora
244	NA	NA	NA	NA	NA	NA	dist.align.ls.allB.Ge.M	Allokutzneria
245	NA	NA	NA	NA	NA	NA	dist.align.ls.allB.Ge.M	Neochlamydia
246	NA	NA	NA	NA	NA	NA	dist.align.ls.allB.Ge.M	Schlegelella
247	0	0.00398944	0.010658	0.0090857	0.0106956	0.0214985	dist.align.ls.allB.Ge.M	Alcanivorax
248	0	0	0	0.00106031	0.00265077	0.00265077	dist.align.ls.allB.Ge.M	Haliangium
249	NA	NA	NA	NA	NA	NA	dist.align.ls.allB.Ge.M	Agaricicola
250	NA	NA	NA	NA	NA	NA	dist.align.ls.allB.Ge.M	Caenimonas
251	NA	NA	NA	NA	NA	NA	dist.align.ls.allB.Ge.M	Glycocaulis
252	NA	NA	NA	NA	NA	NA	dist.align.ls.allB.Ge.M	AT-s3-44
253	0	0	0.00134409	0.00134409	0.00268818	0.00268818	dist.align.ls.allB.Ge.M	Pseudactinotalea
254	NA	NA	NA	NA	NA	NA	dist.align.ls.allB.Ge.M	Amorphus
255	NA	NA	NA	NA	NA	NA	dist.align.ls.allB.Ge.M	Pseudoclavibacter
256	NA	NA	NA	NA	NA	NA	dist.align.ls.allB.Ge.M	Methylohalomonas
257	NA	NA	NA	NA	NA	NA	dist.align.ls.allB.Ge.M	Pantoea
258	NA	NA	NA	NA	NA	NA	dist.align.ls.allB.Ge.M	Hephaestia
259	0	0	0.0027174	0.00589205	0.0136842	0.0304513	dist.align.ls.allB.Ge.M	Ruminococcaceae_UCG-003
260	NA	NA	NA	NA	NA	NA	dist.align.ls.allB.Ge.M	Hoeflea
261	NA	NA	NA	NA	NA	NA	dist.align.ls.allB.Ge.M	Roseovarius
262	0	0.000673402	0.00269361	0.00179574	0.00269361	0.00269361	dist.align.ls.allB.Ge.M	Tyzzerella_3
263	NA	NA	NA	NA	NA	NA	dist.align.ls.allB.Ge.M	Leptotrichia
264	NA	NA	NA	NA	NA	NA	dist.align.ls.allB.Ge.M	Aerococcus
265	NA	NA	NA	NA	NA	NA	dist.align.ls.allB.Ge.M	Marinimicrobium
266	NA	NA	NA	NA	NA	NA	dist.align.ls.allB.Ge.M	Hydrogenophaga
267	NA	NA	NA	NA	NA	NA	dist.align.ls.allB.Ge.M	Trichococcus
268	0	0	0.00265253	0.00399478	0.00665434	0.0133552	dist.align.ls.allB.Ge.M	Shinella
269	NA	NA	NA	NA	NA	NA	dist.align.ls.allB.Ge.M	Candidatus_Caldatribacterium
270	NA	NA	NA	NA	NA	NA	dist.align.ls.allB.Ge.M	Salinimicrobium
271	0.0327572	0.0327572	0.0327572	0.0327572	0.0327572	0.0327572	dist.align.ls.allB.Ge.M	Lactococcus
272	NA	NA	NA	NA	NA	NA	dist.align.ls.allB.Ge.M	Syntrophobacter
273	0	0.0108292	0.0216584	0.0144389	0.0216584	0.0216584	dist.align.ls.allB.Ge.M	Family_XIII_AD3011_group
274	0	0	0.0026738	0.00223017	0.0026738	0.00536198	dist.align.ls.allB.Ge.M	Escherichia/Shigella
275	NA	NA	NA	NA	NA	NA	dist.align.ls.allB.Ge.M	Virgibacillus
276	0.00269542	0.0149744	0.061647	0.0439816	0.0662014	0.079613	dist.align.ls.allB.Ge.M	Tyzzerella
277	NA	NA	NA	NA	NA	NA	dist.align.ls.allB.Ge.M	Lachnospiraceae_AC2044_group
278	0.0610538	0.0791629	0.0972721	0.0901762	0.104737	0.112203	dist.align.ls.allB.Ge.M	Treponema_2
279	0.0274258	0.0344039	0.0500079	0.0458358	0.0571575	0.0588303	dist.align.ls.allB.Ge.M	Ruminiclostridium_5
280	0	0.00272295	0.0027248	0.00515925	0.0054566	0.0391101	dist.align.ls.allB.Ge.M	Lachnospiraceae_NK4A136_group
281	0	0	0	0	0	0	dist.align.ls.allB.Ge.M	Comamonas
282	NA	NA	NA	NA	NA	NA	dist.align.ls.allB.Ge.M	Nitrospira
283	0	0	0	0	0	0	dist.align.ls.allB.Ge.M	Ruminococcaceae_UCG-004
284	NA	NA	NA	NA	NA	NA	dist.align.ls.allB.Ge.M	Veillonella
285	0.00265958	0.00332581	0.00532893	0.00533132	0.00733744	0.00800546	dist.align.ls.allB.Ge.M	Desulfovibrio
286	0	0.0204579	0.0409159	0.0281844	0.0422766	0.0436374	dist.align.ls.allB.Ge.M	Eisenbergiella
287	0.0572468	0.0572468	0.0572468	0.0572468	0.0572468	0.0572468	dist.align.ls.allB.Ge.M	Anaeroplasma
288	NA	NA	NA	NA	NA	NA	dist.align.ls.allB.Ge.M	Mogibacterium
289	0	0.0120486	0.0507873	0.039474	0.0666816	0.0784168	dist.align.ls.allB.Ge.M	Coprococcus_1
290	0.0614921	0.0614921	0.0614921	0.0614921	0.0614921	0.0614921	dist.align.ls.allB.Ge.M	Lachnospiraceae_FCS020_group
291	0.00264551	0.00264551	0.00264551	0.00264551	0.00264551	0.00264551	dist.align.ls.allB.Ge.M	Dialister
292	NA	NA	NA	NA	NA	NA	dist.align.ls.allB.Ge.M	Shuttleworthia
293	NA	NA	NA	NA	NA	NA	dist.align.ls.allB.Ge.M	Paenisporosarcina
294	0	0.00134772	0.00539089	0.00359393	0.00539089	0.00539089	dist.align.ls.allB.Ge.M	Flavonifractor
295	0	0.0027248	0.0962781	0.0598641	0.0994002	0.0995561	dist.align.ls.allB.Ge.M	Parasutterella
296	0	0.0027248	0.00546454	0.00607549	0.0095855	0.0137217	dist.align.ls.allB.Ge.M	Ruminococcaceae_NK4A214_group
297	0.0437208	0.0437648	0.0438087	0.0446818	0.0451623	0.0465159	dist.align.ls.allB.Ge.M	Tyzzerella_4
298	NA	NA	NA	NA	NA	NA	dist.align.ls.allB.Ge.M	UBA1819
299	0	0.00419289	0.00840345	0.00652719	0.00842717	0.0140692	dist.align.ls.allB.Ge.M	Lachnospiraceae_ND3007_group
300	0.0766858	0.0839481	0.0912104	0.0987591	0.109796	0.128381	dist.align.ls.allB.Ge.M	Bdellovibrio
301	0	0.00268818	0.00268818	0.00703911	0.013536	0.0162832	dist.align.ls.allB.Ge.M	Oscillibacter
302	0	0.0610538	0.066836	0.073997	0.111626	0.124628	dist.align.ls.allB.Ge.M	Ruminococcaceae_UCG-013
303	NA	NA	NA	NA	NA	NA	dist.align.ls.allB.Ge.M	Fermentimonas
304	NA	NA	NA	NA	NA	NA	dist.align.ls.allB.Ge.M	Lachnospiraceae_UCG-010
305	0	0.0337995	0.038067	0.0365219	0.0509993	0.0553101	dist.align.ls.allB.Ge.M	Fretibacterium
306	0	0	0.00133601	0.00133601	0.00267202	0.00267202	dist.align.ls.allB.Ge.M	Coprococcus_3
307	0.0134994	0.0134994	0.0134994	0.0134994	0.0134994	0.0134994	dist.align.ls.allB.Ge.M	Prevotellaceae_UCG-004
308	0.00265958	0.00265958	0.00265958	0.00265958	0.00265958	0.00265958	dist.align.ls.allB.Ge.M	GCA-900066575
309	NA	NA	NA	NA	NA	NA	dist.align.ls.allB.Ge.M	Catenibacterium
310	NA	NA	NA	NA	NA	NA	dist.align.ls.allB.Ge.M	Rubrobacter
311	0	0	0	0	0	0	dist.align.ls.allB.Ge.M	Negativibacillus
312	0	0	0	0	0	0	dist.align.ls.allB.Ge.M	Bilophila
313	0	0	0	0	0	0	dist.align.ls.allB.Ge.M	Family_XIII_UCG-001
314	0	0	0.00294769	0.00227186	0.00294986	0.00888247	dist.align.ls.allB.Ge.M	Cryptosporangium
315	0	0.00269542	0.00269542	0.00323889	0.00472795	0.00540546	dist.align.ls.allB.Ge.M	Atlantibacter
316	NA	NA	NA	NA	NA	NA	dist.align.ls.allB.Ge.M	Prevotellaceae_UCG-001
317	NA	NA	NA	NA	NA	NA	dist.align.ls.allB.Ge.M	Haemophilus
318	0.00271003	0.00271003	0.00271003	0.00271003	0.00271003	0.00271003	dist.align.ls.allB.Ge.M	Fournierella
319	NA	NA	NA	NA	NA	NA	dist.align.ls.allB.Ge.M	DTU089
320	0	0	0	0	0	0	dist.align.ls.allB.Ge.M	Erysipelotrichaceae_UCG-003
321	NA	NA	NA	NA	NA	NA	dist.align.ls.allB.Ge.M	Labrenzia
322	0.00265253	0.0229608	0.0451212	0.0369664	0.0528731	0.0578724	dist.align.ls.allB.Ge.M	Lachnospiraceae_UCG-001
323	NA	NA	NA	NA	NA	NA	dist.align.ls.allB.Ge.M	Leminorella
324	0.0189054	0.0189054	0.0189054	0.0189054	0.0189054	0.0189054	dist.align.ls.allB.Ge.M	Hungatella
325	0	0.0164862	0.0329723	0.0219816	0.0329723	0.0329723	dist.align.ls.allB.Ge.M	Butyricimonas
326	NA	NA	NA	NA	NA	NA	dist.align.ls.allB.Ge.M	Eggerthella
327	0.0135653	0.0135653	0.0135653	0.0135653	0.0135653	0.0135653	dist.align.ls.allB.Ge.M	Piscinibacter
328	NA	NA	NA	NA	NA	NA	dist.align.ls.allB.Ge.M	Alloprevotella
329	NA	NA	NA	NA	NA	NA	dist.align.ls.allB.Ge.M	Psychroglaciecola
330	0	0.0053621	0.0107242	0.00714946	0.0107242	0.0107242	dist.align.ls.allB.Ge.M	Niastella
331	NA	NA	NA	NA	NA	NA	dist.align.ls.allB.Ge.M	Aggregatibacter
332	NA	NA	NA	NA	NA	NA	dist.align.ls.allB.Ge.M	Fructobacillus
333	NA	NA	NA	NA	NA	NA	dist.align.ls.allB.Ge.M	Butyrivibrio
334	NA	NA	NA	NA	NA	NA	dist.align.ls.allB.Ge.M	Craurococcus
335	NA	NA	NA	NA	NA	NA	dist.align.ls.allB.Ge.M	Mf105b01
336	NA	NA	NA	NA	NA	NA	dist.align.ls.allB.Ge.M	Sva0996_marine_group
337	0	0	0.0165753	0.0191354	0.0165753	0.0656674	dist.align.ls.allB.Ge.M	Pseudorhodoferax
338	0	0	0.0027174	0.0068301	0.0081969	0.0390011	dist.align.ls.allB.Ge.M	Reyranella
339	NA	NA	NA	NA	NA	NA	dist.align.ls.allB.Ge.M	Dietzia
340	NA	NA	NA	NA	NA	NA	dist.align.ls.allB.Ge.M	Leucobacter
341	0.00265958	0.00399648	0.00533338	0.00533818	0.00667747	0.00802156	dist.align.ls.allB.Ge.M	Amaricoccus
342	NA	NA	NA	NA	NA	NA	dist.align.ls.allB.Ge.M	Syntrophomonas
343	NA	NA	NA	NA	NA	NA	dist.align.ls.allB.Ge.M	Atopostipes
344	NA	NA	NA	NA	NA	NA	dist.align.ls.allB.Ge.M	Methylophaga
345	NA	NA	NA	NA	NA	NA	dist.align.ls.allB.Ge.M	Gordonia
346	0	0	0	0	0	0	dist.align.ls.allB.Ge.M	Aeromicrobium
347	NA	NA	NA	NA	NA	NA	dist.align.ls.allB.Ge.M	Muricauda
348	NA	NA	NA	NA	NA	NA	dist.align.ls.allB.Ge.M	Maritimibacter
349	NA	NA	NA	NA	NA	NA	dist.align.ls.allB.Ge.M	Weissella
350	NA	NA	NA	NA	NA	NA	dist.align.ls.allB.Ge.M	Candidatus_Xiphinematobacter
351	NA	NA	NA	NA	NA	NA	dist.align.ls.allB.Ge.M	Cedecea
352	NA	NA	NA	NA	NA	NA	dist.align.ls.allB.Ge.M	Bythopirellula
353	0	0	0	0	0	0	dist.align.ls.allB.Ge.M	Hyphomicrobium
354	NA	NA	NA	NA	NA	NA	dist.align.ls.allB.Ge.M	Granulicatella
355	NA	NA	NA	NA	NA	NA	dist.align.ls.allB.Ge.M	Candidatus_Soleaferrea
356	NA	NA	NA	NA	NA	NA	dist.align.ls.allB.Ge.M	Erysipelatoclostridium
357	NA	NA	NA	NA	NA	NA	dist.align.ls.allB.Ge.M	Xanthomonas
358	NA	NA	NA	NA	NA	NA	dist.align.ls.allB.Ge.M	Gillisia
359	0.04766	0.04766	0.04766	0.04766	0.04766	0.04766	dist.align.ls.allB.Ge.M	Flavobacterium
360	NA	NA	NA	NA	NA	NA	dist.align.ls.allB.Ge.M	Crossiella
361	0	0	0	0	0	0	dist.align.ls.allB.Ge.M	Luteitalea
362	NA	NA	NA	NA	NA	NA	dist.align.ls.allB.Ge.M	Lawsonella
363	NA	NA	NA	NA	NA	NA	dist.align.ls.allB.Ge.M	Pseudahrensia
364	NA	NA	NA	NA	NA	NA	dist.align.ls.allB.Ge.M	Costertonia
365	NA	NA	NA	NA	NA	NA	dist.align.ls.allB.Ge.M	Asticcacaulis
366	NA	NA	NA	NA	NA	NA	dist.align.ls.allB.Ge.M	Brachybacterium
367	NA	NA	NA	NA	NA	NA	dist.align.ls.allB.Ge.M	Ornithinimicrobium
368	NA	NA	NA	NA	NA	NA	dist.align.ls.allB.Ge.M	Candidatus_Glomeribacter
369	NA	NA	NA	NA	NA	NA	dist.align.ls.allB.Ge.M	Plasticicumulans
370	NA	NA	NA	NA	NA	NA	dist.align.ls.allB.Ge.M	Tagaea
371	NA	NA	NA	NA	NA	NA	dist.align.ls.allB.Ge.M	Labrys
372	0.0191334	0.0191334	0.0191334	0.0191334	0.0191334	0.0191334	dist.align.ls.allB.Ge.M	Lautropia
373	NA	NA	NA	NA	NA	NA	dist.align.ls.allB.Ge.M	OM27_clade
374	0	0	0	0	0	0	dist.align.ls.allB.Ge.M	Ilumatobacter
375	NA	NA	NA	NA	NA	NA	dist.align.ls.allB.Ge.M	Galbitalea
376	NA	NA	NA	NA	NA	NA	dist.align.ls.allB.Ge.M	UBA6140
377	NA	NA	NA	NA	NA	NA	dist.align.ls.allB.Ge.M	Sediminicola
378	NA	NA	NA	NA	NA	NA	dist.align.ls.allB.Ge.M	Lysinimonas
379	NA	NA	NA	NA	NA	NA	dist.align.ls.allB.Ge.M	Legionella
380	0	0.00133334	0.00266667	0.00178016	0.00267024	0.0026738	dist.align.ls.allB.Ge.M	Methylopila
381	NA	NA	NA	NA	NA	NA	dist.align.ls.allB.Ge.M	Cucumibacter
382	0.00795773	0.00795773	0.00795773	0.00795773	0.00795773	0.00795773	dist.align.ls.allB.Ge.M	Bauldia
383	0.0550841	0.0606406	0.0661971	0.0684458	0.0751266	0.0840561	dist.align.ls.allB.Ge.M	Ellin6055
384	NA	NA	NA	NA	NA	NA	dist.align.ls.allB.Ge.M	Ammoniphilus
385	NA	NA	NA	NA	NA	NA	dist.align.ls.allB.Ge.M	Pseudorhizobium
386	NA	NA	NA	NA	NA	NA	dist.align.ls.allB.Ge.M	Oxalicibacterium
387	NA	NA	NA	NA	NA	NA	dist.align.ls.allB.Ge.M	Lachnospiraceae_NK3A20_group
388	NA	NA	NA	NA	NA	NA	dist.align.ls.allB.Ge.M	FD2005
389	NA	NA	NA	NA	NA	NA	dist.align.ls.allB.Ge.M	Terrisporobacter
390	NA	NA	NA	NA	NA	NA	dist.align.ls.allB.Ge.M	Xylophilus
391	NA	NA	NA	NA	NA	NA	dist.align.ls.allB.Ge.M	Ruminococcaceae_UCG-008
392	NA	NA	NA	NA	NA	NA	dist.align.ls.allB.Ge.M	Advenella
393	0	0	0	0	0	0	dist.align.ls.allB.Ge.M	Methyloversatilis
394	NA	NA	NA	NA	NA	NA	dist.align.ls.allB.Ge.M	Defluviitaleaceae_UCG-011
395	NA	NA	NA	NA	NA	NA	dist.align.ls.allB.Ge.M	Fusobacterium
396	NA	NA	NA	NA	NA	NA	dist.align.ls.allB.Ge.M	Intestinimonas
397	0	0.0135878	0.0176896	0.0182261	0.028094	0.0301949	dist.align.ls.allB.Ge.M	Actinoplanes
398	NA	NA	NA	NA	NA	NA	dist.align.ls.allB.Ge.M	Methylocella
399	NA	NA	NA	NA	NA	NA	dist.align.ls.allB.Ge.M	Thermogutta
400	NA	NA	NA	NA	NA	NA	dist.align.ls.allB.Ge.M	Caldicoprobacter
401	NA	NA	NA	NA	NA	NA	dist.align.ls.allB.Ge.M	Lysobacter
402	NA	NA	NA	NA	NA	NA	dist.align.ls.allB.Ge.M	Lelliottia
403	NA	NA	NA	NA	NA	NA	dist.align.ls.allB.Ge.M	Diaphorobacter
404	NA	NA	NA	NA	NA	NA	dist.align.ls.allB.Ge.M	Paenalcaligenes
405	NA	NA	NA	NA	NA	NA	dist.align.ls.allB.Ge.M	Clostridium_sensu_stricto_3
406	NA	NA	NA	NA	NA	NA	dist.align.ls.allB.Ge.M	Geothermomicrobium
407	0.0271281	0.0271281	0.0271281	0.0271281	0.0271281	0.0271281	dist.align.ls.allB.Ge.M	Candidatus_Protochlamydia
408	NA	NA	NA	NA	NA	NA	dist.align.ls.allB.Ge.M	Parapedobacter
409	NA	NA	NA	NA	NA	NA	dist.align.ls.allB.Ge.M	Phascolarctobacterium
410	NA	NA	NA	NA	NA	NA	dist.align.ls.allB.Ge.M	Opitutus
411	NA	NA	NA	NA	NA	NA	dist.align.ls.allB.Ge.M	Citrobacter
412	NA	NA	NA	NA	NA	NA	dist.align.ls.allB.Ge.M	Afipia
413	NA	NA	NA	NA	NA	NA	dist.align.ls.allB.Ge.M	Clade_Ia
414	NA	NA	NA	NA	NA	NA	dist.align.ls.allB.Ge.M	Aureimonas
415	NA	NA	NA	NA	NA	NA	dist.align.ls.allB.Ge.M	Porphyromonas
416	NA	NA	NA	NA	NA	NA	dist.align.ls.allB.Ge.M	Quinella
417	NA	NA	NA	NA	NA	NA	dist.align.ls.allB.Ge.M	Oxalobacter
418	NA	NA	NA	NA	NA	NA	dist.align.ls.allB.Ge.M	Ruminococcaceae_UCG-005
419	0	0	0	0	0	0	dist.align.ls.allB.Ge.M	Parviterribacter
420	NA	NA	NA	NA	NA	NA	dist.align.ls.allB.Ge.M	Inquilinus
421	NA	NA	NA	NA	NA	NA	dist.align.ls.allB.Ge.M	Methylorosula
422	NA	NA	NA	NA	NA	NA	dist.align.ls.allB.Ge.M	Rickettsiella
423	NA	NA	NA	NA	NA	NA	dist.align.ls.allB.Ge.M	Pedobacter
424	NA	NA	NA	NA	NA	NA	dist.align.ls.allB.Ge.M	Ramlibacter
425	NA	NA	NA	NA	NA	NA	dist.align.ls.allB.Ge.M	Chthoniobacter
426	NA	NA	NA	NA	NA	NA	dist.align.ls.allB.Ge.M	Pseudolabrys
427	NA	NA	NA	NA	NA	NA	dist.align.ls.allB.Ge.M	Parablastomonas
428	NA	NA	NA	NA	NA	NA	dist.align.ls.allB.Ge.M	Luedemannella
429	NA	NA	NA	NA	NA	NA	dist.align.ls.allB.Ge.M	Coprobacillus
430	0	0	0	0	0	0	dist.align.ls.allB.Ge.M	Quadrisphaera
431	0	0.00202707	0.00810829	0.00540552	0.00810829	0.00810829	dist.align.ls.allB.Ge.M	Clavibacter
432	NA	NA	NA	NA	NA	NA	dist.align.ls.allB.Ge.M	Pontibacter
433	NA	NA	NA	NA	NA	NA	dist.align.ls.allB.Ge.M	E1B-B3-114

## Sheet: taxonlist.allB
	Kingdom	Phylum	Class	Order	Family	Genus
B_CK1_34	Bacteria	Proteobacteria	Gammaproteobacteria	Betaproteobacteriales	Burkholderiaceae	Pelomonas
B_CK1_18	Bacteria	Proteobacteria	Gammaproteobacteria	Betaproteobacteriales	Burkholderiaceae	Pelomonas
B_CK1_87	Bacteria	Firmicutes	Bacilli	Lactobacillales	Carnobacteriaceae	Marinilactibacillus
B_CK1_91	Bacteria	Proteobacteria	Alphaproteobacteria	Rhizobiales	Rhizobiaceae	Allorhizobium-Neorhizobium-Pararhizobium-Rhizobium
B_CK1_137	Bacteria	Proteobacteria	Gammaproteobacteria	Betaproteobacteriales	Burkholderiaceae	Pelomonas
B_CK1_141	Bacteria	Actinobacteria	Actinobacteria	Micrococcales	Micrococcaceae	Arthrobacter
B_CK1_164	Bacteria	Proteobacteria	Gammaproteobacteria	Betaproteobacteriales	Burkholderiaceae	Pelomonas
B_CK1_364	Bacteria	Proteobacteria	Gammaproteobacteria	Betaproteobacteriales	Burkholderiaceae	Pelomonas
B_CK1_219	Bacteria	Firmicutes	Bacilli	Bacillales	Paenibacillaceae	Saccharibacillus
B_CK1_269	Bacteria	Proteobacteria	Alphaproteobacteria	Sphingomonadales	Sphingomonadaceae	Sphingomonas
B_CK1_7299	Bacteria	Actinobacteria	Actinobacteria	Micrococcales	Micrococcaceae	Arthrobacter
B_CK1_1594	Bacteria	Actinobacteria	Actinobacteria	Micrococcales	Micrococcaceae	Arthrobacter
B_CK1_322	Bacteria	Actinobacteria	Actinobacteria	Micrococcales	Micrococcaceae	Arthrobacter
B_CK1_299	Bacteria	Actinobacteria	Actinobacteria	Pseudonocardiales	Pseudonocardiaceae	Actinophytocola
B_CK1_347	Bacteria	Proteobacteria	Gammaproteobacteria	Enterobacteriales	Enterobacteriaceae	Sodalis
B_CK1_335	Bacteria	Proteobacteria	Gammaproteobacteria	Oceanospirillales	Halomonadaceae	Kushneria
B_CK1_366	Bacteria	Actinobacteria	Actinobacteria	Micrococcales	Micrococcaceae	Arthrobacter
B_CK1_368	Bacteria	Proteobacteria	Gammaproteobacteria	Betaproteobacteriales	Burkholderiaceae	NA
B_CK1_437	Bacteria	Proteobacteria	Gammaproteobacteria	Oceanospirillales	Halomonadaceae	Kushneria
B_CK1_461	Bacteria	Proteobacteria	Gammaproteobacteria	Betaproteobacteriales	Burkholderiaceae	Pelomonas
B_CK1_486	Bacteria	Proteobacteria	Alphaproteobacteria	Rhizobiales	Rhodomicrobiaceae	Rhodomicrobium
B_CK4_5342	Bacteria	Actinobacteria	Actinobacteria	Frankiales	Geodermatophilaceae	Modestobacter
B_CK1_555	Bacteria	Proteobacteria	Gammaproteobacteria	Oceanospirillales	Halomonadaceae	Kushneria
B_CK1_617	Bacteria	Proteobacteria	Alphaproteobacteria	Rhizobiales	Rhizobiaceae	Phyllobacterium
B_CK1_680	Bacteria	Proteobacteria	Alphaproteobacteria	Rhizobiales	Rhizobiaceae	Phyllobacterium
B_CK1_839	Bacteria	Firmicutes	Bacilli	Lactobacillales	Carnobacteriaceae	Marinilactibacillus
B_CK1_885	Bacteria	Proteobacteria	Gammaproteobacteria	Betaproteobacteriales	Burkholderiaceae	Pelomonas
B_CK1_988	Bacteria	Actinobacteria	Actinobacteria	Micrococcales	Micrococcaceae	Arthrobacter
B_CK1_6734	Bacteria	Actinobacteria	Actinobacteria	Micrococcales	Micrococcaceae	Arthrobacter
B_CK1_1090	Bacteria	Proteobacteria	Gammaproteobacteria	Betaproteobacteriales	Burkholderiaceae	Pelomonas
B_CK1_1198	Bacteria	Proteobacteria	Alphaproteobacteria	Acetobacterales	Acetobacteraceae	Roseomonas
B_CK1_1194	Bacteria	Proteobacteria	Gammaproteobacteria	Betaproteobacteriales	Burkholderiaceae	NA
B_CK1_1260	Bacteria	Proteobacteria	Gammaproteobacteria	Betaproteobacteriales	Burkholderiaceae	NA
B_CK1_2343	Bacteria	Actinobacteria	Actinobacteria	Micrococcales	Micrococcaceae	Arthrobacter
B_CK1_1329	Bacteria	Actinobacteria	Actinobacteria	Micrococcales	Micrococcaceae	Arthrobacter
B_CK1_1355	Bacteria	Bacteroidetes	Bacteroidia	Flavobacteriales	Flavobacteriaceae	Sinomicrobium
B_CK1_1387	Bacteria	Actinobacteria	Actinobacteria	Micrococcales	Micrococcaceae	Arthrobacter
B_CK1_1465	Bacteria	Actinobacteria	Actinobacteria	Micrococcales	Micrococcaceae	Arthrobacter
B_CK1_1496	Bacteria	Firmicutes	Bacilli	Lactobacillales	Carnobacteriaceae	Marinilactibacillus
B_CK1_1561	Bacteria	Firmicutes	Bacilli	Lactobacillales	Carnobacteriaceae	Marinilactibacillus
B_CK1_1854	Bacteria	Actinobacteria	Actinobacteria	Frankiales	Geodermatophilaceae	Modestobacter
B_CK1_1865	Bacteria	Proteobacteria	Alphaproteobacteria	Rhizobiales	Rhizobiaceae	Phyllobacterium
B_CK1_1881	Bacteria	Actinobacteria	Acidimicrobiia	Microtrichales	NA	NA
B_CK1_1905	Bacteria	Proteobacteria	Alphaproteobacteria	Sphingomonadales	Sphingomonadaceae	Sphingomonas
B_CK1_1939	Bacteria	Firmicutes	Bacilli	Lactobacillales	Carnobacteriaceae	Marinilactibacillus
B_CK4_132	Bacteria	Actinobacteria	Actinobacteria	Micrococcales	Micrococcaceae	Arthrobacter
B_CK1_2011	Bacteria	Firmicutes	Clostridia	Clostridiales	Lachnospiraceae	Agathobacter
B_CK1_2035	Bacteria	Proteobacteria	Gammaproteobacteria	Steroidobacterales	Steroidobacteraceae	Steroidobacter
B_CK1_2213	Bacteria	Proteobacteria	Alphaproteobacteria	Sphingomonadales	Sphingomonadaceae	Sphingomonas
B_CK1_2210	Bacteria	Actinobacteria	Actinobacteria	Micrococcales	Micrococcaceae	Arthrobacter
B_CK1_2290	Bacteria	Proteobacteria	Gammaproteobacteria	Betaproteobacteriales	Burkholderiaceae	Pelomonas
B_CK1_2359	Bacteria	Actinobacteria	Actinobacteria	Micrococcales	Micrococcaceae	Arthrobacter
B_CK1_2390	Bacteria	Proteobacteria	Alphaproteobacteria	Sphingomonadales	Sphingomonadaceae	Sphingomonas
B_CK1_2400	Bacteria	Actinobacteria	Actinobacteria	Micrococcales	Micrococcaceae	Arthrobacter
B_CK1_2420	Bacteria	Actinobacteria	Actinobacteria	Micrococcales	Micrococcaceae	Arthrobacter
B_CK1_2559	Bacteria	Actinobacteria	Actinobacteria	Micrococcales	Micrococcaceae	Arthrobacter
B_CK1_2600	Bacteria	Proteobacteria	Gammaproteobacteria	Betaproteobacteriales	Burkholderiaceae	Pelomonas
B_CK1_2602	Bacteria	Proteobacteria	Alphaproteobacteria	Sphingomonadales	Sphingomonadaceae	NA
B_CK1_2644	Bacteria	Proteobacteria	Gammaproteobacteria	Betaproteobacteriales	Burkholderiaceae	Pelomonas
B_CK1_2666	Bacteria	Proteobacteria	Alphaproteobacteria	Rhizobiales	Rhizobiaceae	Phyllobacterium
B_CK1_2801	Bacteria	Actinobacteria	Actinobacteria	Micrococcales	Promicromonosporaceae	Promicromonospora
B_CK1_2798	Bacteria	Proteobacteria	Gammaproteobacteria	Oceanospirillales	Halomonadaceae	Kushneria
B_CK1_2931	Bacteria	Firmicutes	Bacilli	Bacillales	Paenibacillaceae	Brevibacillus
B_CK1_3056	Bacteria	Actinobacteria	Actinobacteria	Micrococcales	Micrococcaceae	Arthrobacter
B_CK1_3084	Bacteria	Proteobacteria	Gammaproteobacteria	Betaproteobacteriales	Burkholderiaceae	Pelomonas
B_CK1_10750	Bacteria	Actinobacteria	Actinobacteria	NA	NA	NA
B_CK1_3146	Bacteria	Proteobacteria	Gammaproteobacteria	Betaproteobacteriales	Burkholderiaceae	Pelomonas
B_CK1_3210	Bacteria	Proteobacteria	Gammaproteobacteria	Oceanospirillales	Halomonadaceae	Kushneria
B_CK1_3290	Bacteria	Proteobacteria	Gammaproteobacteria	Steroidobacterales	Steroidobacteraceae	Steroidobacter
B_CK1_3330	Bacteria	Actinobacteria	Actinobacteria	Micrococcales	Micrococcaceae	Arthrobacter
B_CK1_3381	Bacteria	Proteobacteria	Alphaproteobacteria	Rhizobiales	Rhizobiaceae	NA
B_CK1_5483	Bacteria	Proteobacteria	Gammaproteobacteria	Betaproteobacteriales	Burkholderiaceae	NA
B_CK1_3519	Bacteria	Proteobacteria	Gammaproteobacteria	Betaproteobacteriales	Burkholderiaceae	Pelomonas
B_CK1_28205	Bacteria	Actinobacteria	Actinobacteria	Micrococcales	Micrococcaceae	Arthrobacter
B_CK1_3784	Bacteria	Proteobacteria	Gammaproteobacteria	Betaproteobacteriales	Burkholderiaceae	Pelomonas
B_CK1_3791	Bacteria	Actinobacteria	Actinobacteria	Micrococcales	Micrococcaceae	Arthrobacter
B_CK1_3780	Bacteria	Firmicutes	Bacilli	Lactobacillales	Carnobacteriaceae	Marinilactibacillus
B_CK1_3811	Bacteria	Proteobacteria	Alphaproteobacteria	Rhizobiales	Beijerinckiaceae	Bosea
B_CK1_3977	Bacteria	Proteobacteria	Gammaproteobacteria	Oceanospirillales	Halomonadaceae	Kushneria
B_CK1_4071	Bacteria	Proteobacteria	Gammaproteobacteria	Betaproteobacteriales	Burkholderiaceae	Pelomonas
B_CK1_4142	Bacteria	Proteobacteria	Gammaproteobacteria	Oceanospirillales	Halomonadaceae	Kushneria
B_CK1_4229	Bacteria	Actinobacteria	Actinobacteria	Micrococcales	Intrasporangiaceae	Aquipuribacter
B_HROOT1_17206	Bacteria	Tenericutes	Mollicutes	Izimaplasmatales	NA	NA
B_CK1_4441	Bacteria	Actinobacteria	Actinobacteria	Pseudonocardiales	Pseudonocardiaceae	Prauserella
B_CK1_4428	Bacteria	Proteobacteria	Gammaproteobacteria	Betaproteobacteriales	Burkholderiaceae	Pelomonas
B_CK1_4545	Bacteria	Proteobacteria	Gammaproteobacteria	Betaproteobacteriales	Burkholderiaceae	Pelomonas
B_CK1_4534	Bacteria	Actinobacteria	Actinobacteria	Pseudonocardiales	Pseudonocardiaceae	Actinophytocola
B_CK1_4589	Bacteria	Firmicutes	Bacilli	Lactobacillales	Carnobacteriaceae	Marinilactibacillus
B_CK1_4599	Bacteria	Actinobacteria	Actinobacteria	Micrococcales	Micrococcaceae	Arthrobacter
B_CK1_4632	Bacteria	Proteobacteria	Alphaproteobacteria	Rhizobiales	Rhizobiaceae	NA
B_CK1_17426	Bacteria	Actinobacteria	Actinobacteria	Pseudonocardiales	Pseudonocardiaceae	Pseudonocardia
B_CK1_4725	Bacteria	Proteobacteria	Gammaproteobacteria	Steroidobacterales	Steroidobacteraceae	Steroidobacter
B_CK1_4846	Bacteria	Actinobacteria	Actinobacteria	Frankiales	Geodermatophilaceae	Modestobacter
B_CK1_4858	Bacteria	Actinobacteria	Actinobacteria	Micrococcales	Micrococcaceae	Arthrobacter
B_CK1_4897	Bacteria	Proteobacteria	Gammaproteobacteria	Betaproteobacteriales	Burkholderiaceae	NA
B_CK1_4906	Bacteria	Actinobacteria	Actinobacteria	Frankiales	Geodermatophilaceae	Modestobacter
B_CK1_4962	Bacteria	Actinobacteria	Actinobacteria	Micrococcales	Promicromonosporaceae	Myceligenerans
B_CK1_5074	Bacteria	Actinobacteria	Actinobacteria	NA	NA	NA
B_CK1_5126	Bacteria	Proteobacteria	Gammaproteobacteria	Betaproteobacteriales	Burkholderiaceae	Pelomonas
B_CK1_5119	Bacteria	Actinobacteria	Actinobacteria	Kineosporiales	Kineosporiaceae	Kineococcus
B_CK1_5210	Bacteria	Actinobacteria	Actinobacteria	Frankiales	Geodermatophilaceae	Modestobacter
B_CK1_5243	Bacteria	Proteobacteria	NA	NA	NA	NA
B_CK1_5313	Bacteria	Proteobacteria	Gammaproteobacteria	NA	NA	NA
B_CK1_19506	Bacteria	Proteobacteria	Gammaproteobacteria	Betaproteobacteriales	Burkholderiaceae	Pelomonas
B_CK1_5345	Bacteria	Firmicutes	Bacilli	Bacillales	Paenibacillaceae	Saccharibacillus
B_CK1_5352	Bacteria	Firmicutes	Bacilli	Lactobacillales	Carnobacteriaceae	Marinilactibacillus
B_CK1_22044	Bacteria	Actinobacteria	Actinobacteria	Micrococcales	Micrococcaceae	Arthrobacter
B_CK1_5452	Bacteria	Actinobacteria	Actinobacteria	Micrococcales	Micrococcaceae	Arthrobacter
B_CK1_5456	Bacteria	Actinobacteria	Actinobacteria	Micrococcales	Intrasporangiaceae	Aquipuribacter
B_CK1_32109	Bacteria	Proteobacteria	Alphaproteobacteria	Rhizobiales	Rhizobiaceae	Phyllobacterium
B_CK1_5552	Bacteria	Proteobacteria	Gammaproteobacteria	Oceanospirillales	Halomonadaceae	Halomonas
B_CK1_31326	Bacteria	Actinobacteria	Actinobacteria	Micrococcales	Micrococcaceae	Arthrobacter
B_CK1_5608	Bacteria	Proteobacteria	Gammaproteobacteria	Betaproteobacteriales	Burkholderiaceae	NA
B_CK1_5742	Bacteria	Proteobacteria	Alphaproteobacteria	Rhizobiales	Xanthobacteraceae	Pseudorhodoplanes
B_CK1_5876	Bacteria	Proteobacteria	Alphaproteobacteria	Rhizobiales	Rhizobiaceae	Allorhizobium-Neorhizobium-Pararhizobium-Rhizobium
B_CK1_22026	Bacteria	Proteobacteria	Alphaproteobacteria	Sphingomonadales	Sphingomonadaceae	Sphingomonas
B_CK1_11552	Bacteria	Proteobacteria	Gammaproteobacteria	Betaproteobacteriales	Burkholderiaceae	NA
B_CK1_6021	Bacteria	Proteobacteria	Gammaproteobacteria	Betaproteobacteriales	Burkholderiaceae	Pelomonas
B_CK1_6087	Bacteria	Proteobacteria	Alphaproteobacteria	Rhizobiales	Devosiaceae	Devosia
B_CK1_6330	Bacteria	Proteobacteria	Alphaproteobacteria	Sphingomonadales	Sphingomonadaceae	Sphingomonas
B_CK1_9790	Bacteria	Proteobacteria	Gammaproteobacteria	Betaproteobacteriales	Burkholderiaceae	NA
B_CK1_6479	Bacteria	Proteobacteria	Gammaproteobacteria	Betaproteobacteriales	Burkholderiaceae	Pelomonas
B_CK1_25930	Bacteria	Actinobacteria	Actinobacteria	Micrococcales	Micrococcaceae	Arthrobacter
B_CK1_6606	Bacteria	Proteobacteria	Gammaproteobacteria	Betaproteobacteriales	Burkholderiaceae	NA
B_CK1_21299	Bacteria	Actinobacteria	Actinobacteria	Micrococcales	Intrasporangiaceae	Aquipuribacter
B_CK1_7034	Bacteria	Actinobacteria	Actinobacteria	NA	NA	NA
B_CK1_7086	Bacteria	Actinobacteria	Actinobacteria	Micrococcales	Micrococcaceae	Arthrobacter
B_CK1_7098	Bacteria	Firmicutes	Bacilli	Lactobacillales	Carnobacteriaceae	Marinilactibacillus
B_CK1_7093	Bacteria	Actinobacteria	Actinobacteria	Pseudonocardiales	Pseudonocardiaceae	NA
B_CK1_7304	Bacteria	Proteobacteria	Gammaproteobacteria	Betaproteobacteriales	Burkholderiaceae	NA
B_CK1_10240	Bacteria	Actinobacteria	Actinobacteria	Frankiales	Geodermatophilaceae	Blastococcus
B_CK1_7576	Bacteria	Proteobacteria	Gammaproteobacteria	Betaproteobacteriales	Burkholderiaceae	NA
B_CK1_7653	Bacteria	Actinobacteria	Actinobacteria	Micrococcales	Micrococcaceae	Arthrobacter
B_CK1_7652	Bacteria	Proteobacteria	Gammaproteobacteria	Betaproteobacteriales	Burkholderiaceae	Pelomonas
B_CK1_7750	Bacteria	Proteobacteria	Gammaproteobacteria	Betaproteobacteriales	Burkholderiaceae	Ralstonia
B_CK1_7891	Bacteria	Actinobacteria	Actinobacteria	Micrococcales	Micrococcaceae	Arthrobacter
B_CK1_8079	Bacteria	Actinobacteria	Actinobacteria	Frankiales	Geodermatophilaceae	Modestobacter
B_CK1_8187	Bacteria	Actinobacteria	Actinobacteria	Kineosporiales	Kineosporiaceae	Kineococcus
B_CK1_8311	Bacteria	Firmicutes	Bacilli	Lactobacillales	Carnobacteriaceae	Marinilactibacillus
B_CK1_8376	Bacteria	Proteobacteria	Alphaproteobacteria	Rhizobiales	Rhizobiaceae	Phyllobacterium
B_CK2_45524	Bacteria	Proteobacteria	Alphaproteobacteria	Rhizobiales	Rhizobiaceae	Phyllobacterium
B_CKD4_32727	Bacteria	Actinobacteria	Actinobacteria	Frankiales	Geodermatophilaceae	Modestobacter
B_CK1_8525	Bacteria	Proteobacteria	Alphaproteobacteria	Rhodobacterales	Rhodobacteraceae	Paracoccus
B_CK1_8533	Bacteria	Proteobacteria	Gammaproteobacteria	Steroidobacterales	Steroidobacteraceae	Steroidobacter
B_CK1_8561	Bacteria	Proteobacteria	Gammaproteobacteria	Betaproteobacteriales	Burkholderiaceae	Pelomonas
B_CK1_8587	Bacteria	Proteobacteria	Gammaproteobacteria	Betaproteobacteriales	Burkholderiaceae	Pelomonas
B_CK1_8575	Bacteria	Proteobacteria	Gammaproteobacteria	Pseudomonadales	Pseudomonadaceae	Pseudomonas
B_CK1_8792	Bacteria	Proteobacteria	Gammaproteobacteria	Betaproteobacteriales	Burkholderiaceae	Pelomonas
B_CK1_8834	Bacteria	Actinobacteria	Actinobacteria	Micrococcales	Micrococcaceae	Arthrobacter
B_CK1_8851	Bacteria	Proteobacteria	Gammaproteobacteria	Betaproteobacteriales	Burkholderiaceae	Pelomonas
B_CK1_8880	Bacteria	Firmicutes	Bacilli	Lactobacillales	Carnobacteriaceae	Marinilactibacillus
B_CK2_17599	Bacteria	Proteobacteria	Alphaproteobacteria	Sphingomonadales	Sphingomonadaceae	Sphingomonas
B_CK1_8931	Bacteria	Firmicutes	Bacilli	Lactobacillales	Carnobacteriaceae	Marinilactibacillus
B_CK1_8938	Bacteria	Proteobacteria	Alphaproteobacteria	Rhodobacterales	Rhodobacteraceae	Paracoccus
B_CK1_23727	Bacteria	Actinobacteria	Actinobacteria	Micrococcales	Micrococcaceae	Arthrobacter
B_HUP4_11699	Bacteria	Proteobacteria	Gammaproteobacteria	Betaproteobacteriales	Burkholderiaceae	Pelomonas
B_CK1_9114	Bacteria	Proteobacteria	Alphaproteobacteria	Sphingomonadales	Sphingomonadaceae	Sphingomonas
B_CK1_9149	Bacteria	Proteobacteria	Gammaproteobacteria	Betaproteobacteriales	Burkholderiaceae	Pelomonas
B_CK1_9234	Bacteria	Firmicutes	Bacilli	Bacillales	Paenibacillaceae	Saccharibacillus
B_CK1_9240	Bacteria	Proteobacteria	Gammaproteobacteria	Betaproteobacteriales	Burkholderiaceae	NA
B_CK1_39584	Bacteria	Proteobacteria	Alphaproteobacteria	Sphingomonadales	Sphingomonadaceae	Sphingomonas
B_CK1_9350	Bacteria	Proteobacteria	Gammaproteobacteria	Betaproteobacteriales	Burkholderiaceae	Pelomonas
B_CK1_9426	Bacteria	Proteobacteria	Gammaproteobacteria	Betaproteobacteriales	Burkholderiaceae	Massilia
B_CK1_3759	Bacteria	Actinobacteria	Actinobacteria	Micrococcales	Micrococcaceae	Arthrobacter
B_CK1_9546	Bacteria	Actinobacteria	Actinobacteria	Micrococcales	Micrococcaceae	Arthrobacter
B_CK1_9516	Bacteria	Proteobacteria	Gammaproteobacteria	Betaproteobacteriales	Burkholderiaceae	NA
B_CK1_9579	Bacteria	Actinobacteria	Actinobacteria	Micrococcales	Micrococcaceae	Arthrobacter
B_CK1_9646	Bacteria	Actinobacteria	Actinobacteria	Micrococcales	Micrococcaceae	Arthrobacter
B_CK1_9708	Bacteria	Proteobacteria	Gammaproteobacteria	NA	NA	NA
B_CK1_9787	Bacteria	Proteobacteria	Alphaproteobacteria	Sphingomonadales	Sphingomonadaceae	Sphingomonas
B_CK1_10026	Bacteria	Actinobacteria	Actinobacteria	Micrococcales	Micrococcaceae	Arthrobacter
B_CK1_10065	Bacteria	Proteobacteria	Gammaproteobacteria	Betaproteobacteriales	Burkholderiaceae	Pelomonas
B_CK1_10248	Bacteria	Actinobacteria	Actinobacteria	Micrococcales	Micrococcaceae	Arthrobacter
B_CKD2_510	Bacteria	Actinobacteria	Actinobacteria	Micromonosporales	Micromonosporaceae	Longispora
B_CK1_10323	Bacteria	Bacteroidetes	Bacteroidia	Bacteroidales	Bacteroidaceae	Bacteroides
B_CK1_10421	Bacteria	Actinobacteria	Actinobacteria	Micrococcales	Micrococcaceae	Arthrobacter
B_CK1_10512	Bacteria	Actinobacteria	Actinobacteria	NA	NA	NA
B_CK1_10593	Bacteria	Proteobacteria	Gammaproteobacteria	Betaproteobacteriales	Burkholderiaceae	Pelomonas
B_CK1_10609	Bacteria	Proteobacteria	Alphaproteobacteria	Rhizobiales	Rhizobiaceae	Phyllobacterium
B_CK1_10616	Bacteria	Actinobacteria	Actinobacteria	Pseudonocardiales	Pseudonocardiaceae	Actinophytocola
B_CK1_10681	Bacteria	Actinobacteria	Actinobacteria	Micrococcales	Micrococcaceae	Arthrobacter
B_CK1_10784	Bacteria	Firmicutes	Bacilli	Bacillales	Bacillaceae	Bacillus
B_CK1_10833	Bacteria	Firmicutes	Clostridia	Clostridiales	Lachnospiraceae	Coprococcus_2
B_CK1_10844	Bacteria	Firmicutes	Bacilli	Lactobacillales	Carnobacteriaceae	Marinilactibacillus
B_CK2_1270	Bacteria	Proteobacteria	Gammaproteobacteria	Oceanospirillales	Halomonadaceae	Kushneria
B_CK1_10903	Bacteria	Actinobacteria	Nitriliruptoria	Euzebyales	Euzebyaceae	NA
B_CK1_10951	Bacteria	Proteobacteria	Gammaproteobacteria	Betaproteobacteriales	Burkholderiaceae	NA
B_CK1_11073	Bacteria	Proteobacteria	Alphaproteobacteria	Rhodobacterales	Rhodobacteraceae	Paracoccus
B_CK1_11139	Bacteria	Firmicutes	Bacilli	Lactobacillales	Carnobacteriaceae	Marinilactibacillus
B_HROOT1_147	Bacteria	Actinobacteria	Actinobacteria	Micrococcales	Promicromonosporaceae	Promicromonospora
B_CK1_11350	Bacteria	Actinobacteria	Actinobacteria	NA	NA	NA
B_CK1_11370	Bacteria	Proteobacteria	Gammaproteobacteria	Betaproteobacteriales	Burkholderiaceae	Pelomonas
B_CK1_11408	Bacteria	Proteobacteria	Alphaproteobacteria	Rhizobiales	Rhizobiaceae	Phyllobacterium
B_CK1_11402	Bacteria	Proteobacteria	Gammaproteobacteria	Oceanospirillales	Halomonadaceae	Kushneria
B_CK1_11492	Bacteria	Proteobacteria	Gammaproteobacteria	Betaproteobacteriales	Burkholderiaceae	Pelomonas
B_CK1_11567	Bacteria	Actinobacteria	Actinobacteria	Pseudonocardiales	Pseudonocardiaceae	Prauserella
B_CK1_11607	Bacteria	Proteobacteria	Gammaproteobacteria	Betaproteobacteriales	Burkholderiaceae	Pelomonas
B_CK1_11627	Bacteria	Firmicutes	Bacilli	Lactobacillales	Carnobacteriaceae	Marinilactibacillus
B_CK1_11661	Bacteria	Firmicutes	Bacilli	Lactobacillales	Carnobacteriaceae	Marinilactibacillus
B_CK1_11727	Bacteria	Proteobacteria	Gammaproteobacteria	Betaproteobacteriales	Burkholderiaceae	Pelomonas
B_CK1_11748	Bacteria	Firmicutes	Bacilli	Lactobacillales	Carnobacteriaceae	Marinilactibacillus
B_CK1_11780	Bacteria	Firmicutes	Bacilli	Bacillales	Bacillaceae	Bacillus
B_CK1_12014	Bacteria	Proteobacteria	Alphaproteobacteria	Thalassobaculales	Thalassobaculaceae	Thalassobaculum
B_CK1_12180	Bacteria	Actinobacteria	Actinobacteria	Micrococcales	Micrococcaceae	Arthrobacter
B_CK1_12181	Bacteria	Firmicutes	Bacilli	Bacillales	Paenibacillaceae	Saccharibacillus
B_CK1_12325	Bacteria	Proteobacteria	Gammaproteobacteria	Betaproteobacteriales	Burkholderiaceae	Pelomonas
B_CK1_12335	Bacteria	Actinobacteria	Actinobacteria	Micrococcales	Micrococcaceae	Arthrobacter
B_CK1_12372	Bacteria	Firmicutes	Bacilli	Lactobacillales	Carnobacteriaceae	Marinilactibacillus
B_CK1_12368	Bacteria	Proteobacteria	Gammaproteobacteria	Betaproteobacteriales	Burkholderiaceae	Pelomonas
B_CK1_12468	Bacteria	Proteobacteria	Gammaproteobacteria	Betaproteobacteriales	Burkholderiaceae	Pelomonas
B_CK1_12592	Bacteria	Proteobacteria	Gammaproteobacteria	Betaproteobacteriales	Burkholderiaceae	Pelomonas
B_CK1_12618	Bacteria	Actinobacteria	Actinobacteria	Pseudonocardiales	Pseudonocardiaceae	NA
B_CK1_12665	Bacteria	Proteobacteria	Alphaproteobacteria	Rhizobiales	Rhizobiaceae	Allorhizobium-Neorhizobium-Pararhizobium-Rhizobium
B_CK1_12675	Bacteria	Proteobacteria	Gammaproteobacteria	Betaproteobacteriales	Burkholderiaceae	NA
B_CK1_12791	Bacteria	Proteobacteria	Gammaproteobacteria	Betaproteobacteriales	Burkholderiaceae	Pelomonas
B_CK1_12861	Bacteria	Proteobacteria	Gammaproteobacteria	Betaproteobacteriales	Burkholderiaceae	Pelomonas
B_CK1_12917	Bacteria	Bacteroidetes	Bacteroidia	Flavobacteriales	Flavobacteriaceae	Sinomicrobium
B_CK1_13037	Bacteria	Actinobacteria	Actinobacteria	Micrococcales	Micrococcaceae	Arthrobacter
B_CK2_29285	Bacteria	Actinobacteria	Actinobacteria	Micrococcales	Micrococcaceae	Arthrobacter
B_CK1_13338	Bacteria	Actinobacteria	Actinobacteria	Frankiales	Geodermatophilaceae	Modestobacter
B_CK1_13353	Bacteria	Proteobacteria	Gammaproteobacteria	Betaproteobacteriales	Burkholderiaceae	Pelomonas
B_LUP1_39961	Bacteria	Actinobacteria	Actinobacteria	Frankiales	Geodermatophilaceae	Modestobacter
B_CK1_13588	Bacteria	Proteobacteria	Gammaproteobacteria	Betaproteobacteriales	Burkholderiaceae	NA
B_CK1_13746	Bacteria	Proteobacteria	Alphaproteobacteria	Sphingomonadales	Sphingomonadaceae	Novosphingobium
B_CK1_13970	Bacteria	Actinobacteria	Actinobacteria	Pseudonocardiales	Pseudonocardiaceae	Pseudonocardia
B_CK1_13957	Bacteria	Actinobacteria	Actinobacteria	Micrococcales	Micrococcaceae	Arthrobacter
B_CK1_14084	Bacteria	Proteobacteria	Gammaproteobacteria	Betaproteobacteriales	Burkholderiaceae	NA
B_CK1_14162	Bacteria	Proteobacteria	Gammaproteobacteria	Betaproteobacteriales	Burkholderiaceae	Pelomonas
B_CK2_13634	Bacteria	Proteobacteria	NA	NA	NA	NA
B_CK1_14527	Bacteria	Proteobacteria	Gammaproteobacteria	Betaproteobacteriales	Burkholderiaceae	NA
B_CK1_14639	Bacteria	Proteobacteria	Gammaproteobacteria	Betaproteobacteriales	Burkholderiaceae	Pelomonas
B_CK5_9543	Bacteria	Proteobacteria	Gammaproteobacteria	Betaproteobacteriales	Burkholderiaceae	NA
B_CK1_14687	Bacteria	Firmicutes	Bacilli	Lactobacillales	Carnobacteriaceae	Marinilactibacillus
B_CK1_14910	Bacteria	Proteobacteria	NA	NA	NA	NA
B_CK4_33017	Bacteria	Actinobacteria	Actinobacteria	Micrococcales	Micrococcaceae	Arthrobacter
B_CK1_15068	Bacteria	Actinobacteria	Actinobacteria	NA	NA	NA
B_CK1_15182	Bacteria	Actinobacteria	Actinobacteria	Micrococcales	Micrococcaceae	Arthrobacter
B_CK1_15184	Bacteria	Proteobacteria	NA	NA	NA	NA
B_CK1_15286	Bacteria	Firmicutes	Bacilli	Lactobacillales	Carnobacteriaceae	Marinilactibacillus
B_CK1_15483	Bacteria	Proteobacteria	Gammaproteobacteria	Enterobacteriales	Enterobacteriaceae	Sodalis
B_CK1_15578	Bacteria	Proteobacteria	Gammaproteobacteria	Betaproteobacteriales	Burkholderiaceae	Ralstonia
B_CK1_15720	Bacteria	Firmicutes	Bacilli	Lactobacillales	Carnobacteriaceae	Marinilactibacillus
B_CK1_15893	Bacteria	Proteobacteria	Gammaproteobacteria	Betaproteobacteriales	Burkholderiaceae	NA
B_CK1_15980	Bacteria	Firmicutes	Bacilli	Bacillales	Paenibacillaceae	Saccharibacillus
B_CK1_16101	Bacteria	Proteobacteria	Gammaproteobacteria	Oceanospirillales	Halomonadaceae	Halomonas
B_CK1_16351	Bacteria	Proteobacteria	Gammaproteobacteria	Betaproteobacteriales	Burkholderiaceae	Pelomonas
B_CK1_16512	Bacteria	Actinobacteria	Actinobacteria	Pseudonocardiales	Pseudonocardiaceae	Pseudonocardia
B_CK1_16537	Bacteria	Proteobacteria	Gammaproteobacteria	Betaproteobacteriales	Burkholderiaceae	NA
B_CK1_16771	Bacteria	Proteobacteria	Gammaproteobacteria	Betaproteobacteriales	Burkholderiaceae	Pelomonas
B_CK1_16824	Bacteria	Proteobacteria	Alphaproteobacteria	NA	NA	NA
B_CK1_16968	Bacteria	Proteobacteria	Alphaproteobacteria	Rhizobiales	NA	NA
B_CK4_5317	Bacteria	Proteobacteria	Alphaproteobacteria	Rhodobacterales	Rhodobacteraceae	Paracoccus
B_CK1_16922	Bacteria	Proteobacteria	Gammaproteobacteria	Betaproteobacteriales	Burkholderiaceae	Pelomonas
B_CK1_17084	Bacteria	Proteobacteria	Alphaproteobacteria	Rhizobiales	Rhizobiaceae	Allorhizobium-Neorhizobium-Pararhizobium-Rhizobium
B_CK1_17142	Bacteria	Actinobacteria	Actinobacteria	Micrococcales	Micrococcaceae	Arthrobacter
B_CK1_17122	Bacteria	Actinobacteria	Actinobacteria	Kineosporiales	Kineosporiaceae	Kineococcus
B_CK1_17157	Bacteria	Proteobacteria	Gammaproteobacteria	Oceanospirillales	Halomonadaceae	Kushneria
B_CK1_17203	Bacteria	Firmicutes	Bacilli	Bacillales	NA	NA
B_CK1_17237	Bacteria	Proteobacteria	Gammaproteobacteria	Oceanospirillales	Halomonadaceae	Kushneria
B_CK1_17275	Bacteria	Firmicutes	Bacilli	Lactobacillales	Carnobacteriaceae	Marinilactibacillus
B_CK1_17468	Bacteria	Bacteroidetes	Bacteroidia	Flavobacteriales	Flavobacteriaceae	Sinomicrobium
B_CK1_1008	Bacteria	Proteobacteria	Gammaproteobacteria	Betaproteobacteriales	Burkholderiaceae	Pelomonas
B_CK1_17655	Bacteria	Proteobacteria	Alphaproteobacteria	Rhizobiales	Rhizobiaceae	Phyllobacterium
B_CK1_17679	Bacteria	Proteobacteria	Alphaproteobacteria	Sphingomonadales	Sphingomonadaceae	Sphingomonas
B_HUP1_46237	Bacteria	Proteobacteria	Alphaproteobacteria	NA	NA	NA
B_CK2_58351	Bacteria	Proteobacteria	Gammaproteobacteria	Betaproteobacteriales	Burkholderiaceae	Pelomonas
B_CK1_17800	Bacteria	Actinobacteria	Actinobacteria	Micrococcales	Micrococcaceae	Arthrobacter
B_CK1_18100	Bacteria	Firmicutes	Clostridia	Clostridiales	Lachnospiraceae	Roseburia
B_CK1_18158	Bacteria	Actinobacteria	Actinobacteria	Micrococcales	Micrococcaceae	Arthrobacter
B_CK1_18188	Bacteria	Proteobacteria	Alphaproteobacteria	Rhodobacterales	Rhodobacteraceae	Paracoccus
B_CK1_18471	Bacteria	Proteobacteria	Gammaproteobacteria	Betaproteobacteriales	Burkholderiaceae	NA
B_CK1_18489	Bacteria	Proteobacteria	Gammaproteobacteria	NA	NA	NA
B_MUP1_10252	Bacteria	Firmicutes	Bacilli	Bacillales	Paenibacillaceae	Brevibacillus
B_CK1_18539	Bacteria	Bacteroidetes	Bacteroidia	Sphingobacteriales	Sphingobacteriaceae	Sphingobacterium
B_CK1_18501	Bacteria	Actinobacteria	Actinobacteria	NA	NA	NA
B_CK1_18627	Bacteria	Proteobacteria	Gammaproteobacteria	Betaproteobacteriales	Burkholderiaceae	Pelomonas
B_CK1_18733	Bacteria	Actinobacteria	Actinobacteria	Micrococcales	Micrococcaceae	Arthrobacter
B_CK1_18779	Bacteria	Bacteroidetes	Bacteroidia	Bacteroidales	Prevotellaceae	Prevotella_7
B_CK1_18787	Bacteria	Proteobacteria	Gammaproteobacteria	Betaproteobacteriales	Burkholderiaceae	NA
B_CK1_18828	Bacteria	Proteobacteria	Alphaproteobacteria	Sphingomonadales	Sphingomonadaceae	NA
B_CK1_18835	Bacteria	Firmicutes	Bacilli	Lactobacillales	Carnobacteriaceae	Marinilactibacillus
B_CK1_19205	Bacteria	Actinobacteria	Actinobacteria	Micrococcales	Micrococcaceae	Arthrobacter
B_CK1_19203	Bacteria	Proteobacteria	Gammaproteobacteria	Betaproteobacteriales	Burkholderiaceae	Pelomonas
B_CK1_19267	Bacteria	Proteobacteria	Alphaproteobacteria	Rhizobiales	Xanthobacteraceae	Bradyrhizobium
B_CK1_19627	Bacteria	Proteobacteria	Gammaproteobacteria	Betaproteobacteriales	Burkholderiaceae	Burkholderia-Caballeronia-Paraburkholderia
B_CK1_19676	Bacteria	Proteobacteria	Gammaproteobacteria	NA	NA	NA
B_CK1_19722	Bacteria	Firmicutes	Bacilli	Lactobacillales	Carnobacteriaceae	Marinilactibacillus
B_CK1_19756	Bacteria	Firmicutes	Bacilli	Bacillales	Paenibacillaceae	Saccharibacillus
B_CK1_19852	Bacteria	Bacteroidetes	Bacteroidia	Flavobacteriales	Flavobacteriaceae	Sinomicrobium
B_CK1_19944	Bacteria	Proteobacteria	Alphaproteobacteria	Rhizobiales	Rhizobiaceae	Phyllobacterium
B_CK1_20004	Bacteria	Proteobacteria	Alphaproteobacteria	Rhizobiales	Devosiaceae	NA
B_CK1_50369	Bacteria	Actinobacteria	Actinobacteria	Frankiales	Geodermatophilaceae	Modestobacter
B_CK2_60666	Bacteria	Proteobacteria	Gammaproteobacteria	Betaproteobacteriales	Burkholderiaceae	Pelomonas
B_CK1_20310	Bacteria	Proteobacteria	Gammaproteobacteria	Betaproteobacteriales	Burkholderiaceae	Pelomonas
B_CK1_20295	Bacteria	Proteobacteria	NA	NA	NA	NA
B_CK1_20327	Bacteria	Proteobacteria	Alphaproteobacteria	Rhizobiales	Devosiaceae	NA
B_CK1_20535	Bacteria	Proteobacteria	Alphaproteobacteria	Rhizobiales	Rhizobiaceae	Phyllobacterium
B_CK1_20741	Bacteria	Actinobacteria	Actinobacteria	Micrococcales	Micrococcaceae	Arthrobacter
B_CK1_20767	Bacteria	Actinobacteria	Actinobacteria	Micrococcales	Micrococcaceae	Arthrobacter
B_CK1_20987	Bacteria	Proteobacteria	Alphaproteobacteria	Sphingomonadales	Sphingomonadaceae	Sphingomonas
B_CK1_21034	Bacteria	Firmicutes	Bacilli	Lactobacillales	Carnobacteriaceae	Marinilactibacillus
B_CK1_21085	Bacteria	Proteobacteria	Gammaproteobacteria	Oceanospirillales	Halomonadaceae	Kushneria
B_CK1_21236	Bacteria	Actinobacteria	Actinobacteria	Micrococcales	Micrococcaceae	Arthrobacter
B_CK1_21298	Bacteria	Bacteroidetes	Bacteroidia	Bacteroidales	Rikenellaceae	Rikenellaceae_RC9_gut_group
B_CK2_50930	Bacteria	Proteobacteria	Alphaproteobacteria	Sphingomonadales	Sphingomonadaceae	NA
B_CK1_21712	Bacteria	Firmicutes	Clostridia	Clostridiales	Clostridiales_vadinBB60_group	NA
B_CKD1_67215	Bacteria	Actinobacteria	Actinobacteria	Micrococcales	Microbacteriaceae	Microbacterium
B_CK1_21960	Bacteria	Actinobacteria	Nitriliruptoria	Euzebyales	Euzebyaceae	Euzebya
B_CK1_22298	Bacteria	Tenericutes	Mollicutes	Izimaplasmatales	NA	NA
B_CK1_22433	Bacteria	Proteobacteria	Gammaproteobacteria	Betaproteobacteriales	Burkholderiaceae	Pelomonas
B_CK1_22529	Bacteria	Actinobacteria	Actinobacteria	Micrococcales	Microbacteriaceae	Microbacterium
B_CK1_22532	Bacteria	Proteobacteria	Alphaproteobacteria	Rhodobacterales	Rhodobacteraceae	Rhodovulum
B_CK1_22578	Bacteria	Proteobacteria	Gammaproteobacteria	Pseudomonadales	Pseudomonadaceae	Pseudomonas
B_CK1_22989	Bacteria	Actinobacteria	Actinobacteria	Micrococcales	Intrasporangiaceae	Arsenicicoccus
B_CK1_23049	Bacteria	Proteobacteria	Gammaproteobacteria	Oceanospirillales	Halomonadaceae	Halomonas
B_CK3_18435	Bacteria	Proteobacteria	Gammaproteobacteria	Oceanospirillales	Halomonadaceae	Kushneria
B_CK1_23558	Bacteria	Actinobacteria	Actinobacteria	Frankiales	Geodermatophilaceae	Modestobacter
B_LROOT2_15794	Bacteria	Actinobacteria	Actinobacteria	Micrococcales	NA	NA
B_CK1_23692	Bacteria	Actinobacteria	Actinobacteria	Micrococcales	Micrococcaceae	Arthrobacter
B_CK1_24208	Bacteria	Proteobacteria	Gammaproteobacteria	Betaproteobacteriales	Burkholderiaceae	Pelomonas
B_CK1_24246	Bacteria	Actinobacteria	Actinobacteria	Micrococcales	Micrococcaceae	Arthrobacter
B_CK1_24270	Bacteria	Proteobacteria	Gammaproteobacteria	Xanthomonadales	Xanthomonadaceae	Pseudoxanthomonas
B_CK1_24323	Bacteria	Actinobacteria	Actinobacteria	Micrococcales	Cellulomonadaceae	Cellulomonas
B_CK1_24352	Bacteria	Proteobacteria	Alphaproteobacteria	Rhodobacterales	Rhodobacteraceae	Paracoccus
B_CK1_24358	Bacteria	Actinobacteria	Actinobacteria	Pseudonocardiales	Pseudonocardiaceae	Actinophytocola
B_CK1_24427	Bacteria	Firmicutes	Bacilli	Lactobacillales	Carnobacteriaceae	Marinilactibacillus
B_LROOT3_10943	Bacteria	Firmicutes	Clostridia	Clostridiales	Ruminococcaceae	NA
B_CK1_24867	Bacteria	Firmicutes	Clostridia	Clostridiales	Ruminococcaceae	Faecalibacterium
B_CK1_25318	Bacteria	Proteobacteria	Gammaproteobacteria	Xanthomonadales	Xanthomonadaceae	NA
B_CK1_25840	Bacteria	Proteobacteria	Gammaproteobacteria	Betaproteobacteriales	Burkholderiaceae	Pelomonas
B_CK1_25636	Bacteria	Actinobacteria	Actinobacteria	Micrococcales	Micrococcaceae	Arthrobacter
B_CK1_26075	Bacteria	Proteobacteria	Gammaproteobacteria	Oceanospirillales	Halomonadaceae	Kushneria
B_CK1_26337	Bacteria	Bacteroidetes	Rhodothermia	Balneolales	Balneolaceae	Balneola
B_CK1_26551	Bacteria	Actinobacteria	Actinobacteria	Micrococcales	Micrococcaceae	Arthrobacter
B_CK1_26748	Bacteria	Proteobacteria	Gammaproteobacteria	Betaproteobacteriales	Burkholderiaceae	Pelomonas
B_CK1_26758	Bacteria	Proteobacteria	Alphaproteobacteria	NA	NA	NA
B_LUP3_32391	Bacteria	Actinobacteria	Actinobacteria	Micrococcales	Micrococcaceae	Arthrobacter
B_CK1_26889	Bacteria	Proteobacteria	Alphaproteobacteria	Sphingomonadales	Sphingomonadaceae	NA
B_CK1_26916	Bacteria	Proteobacteria	NA	NA	NA	NA
B_CK1_27848	Bacteria	Bacteroidetes	Rhodothermia	Balneolales	Balneolaceae	Balneola
B_CK1_28057	Bacteria	Bacteroidetes	Bacteroidia	Flavobacteriales	Flavobacteriaceae	Sinomicrobium
B_CK1_28716	Bacteria	Proteobacteria	Gammaproteobacteria	Betaproteobacteriales	Burkholderiaceae	Pelomonas
B_CK1_28819	Bacteria	Actinobacteria	Actinobacteria	Micrococcales	Micrococcaceae	Arthrobacter
B_CK1_28899	Bacteria	Proteobacteria	Gammaproteobacteria	Betaproteobacteriales	Burkholderiaceae	NA
B_CK1_29024	Bacteria	Actinobacteria	Actinobacteria	NA	NA	NA
B_CK2_47956	Bacteria	Proteobacteria	Gammaproteobacteria	Betaproteobacteriales	Burkholderiaceae	Pelomonas
B_CK1_29206	Bacteria	Bacteroidetes	Rhodothermia	Balneolales	Balneolaceae	NA
B_CK1_29229	Bacteria	Firmicutes	Bacilli	Bacillales	Bacillaceae	Oceanobacillus
B_CK1_29228	Bacteria	Proteobacteria	Alphaproteobacteria	NA	NA	NA
B_CK1_29410	Bacteria	Proteobacteria	Alphaproteobacteria	Rhizobiales	Rhizobiaceae	Phyllobacterium
B_CK1_29615	Bacteria	Actinobacteria	Actinobacteria	Micrococcales	Micrococcaceae	Zhihengliuella
B_CK1_29785	Bacteria	Actinobacteria	Actinobacteria	Frankiales	Geodermatophilaceae	Modestobacter
B_CK1_29783	Bacteria	Proteobacteria	Gammaproteobacteria	Oceanospirillales	Halomonadaceae	Kushneria
B_CK1_45190	Bacteria	Actinobacteria	Actinobacteria	Micrococcales	Micrococcaceae	Arthrobacter
B_CK4_2225	Bacteria	Actinobacteria	Actinobacteria	Micrococcales	Micrococcaceae	Arthrobacter
B_CK1_30548	Bacteria	Proteobacteria	Gammaproteobacteria	Betaproteobacteriales	Burkholderiaceae	Pelomonas
B_CK1_30538	Bacteria	Actinobacteria	Actinobacteria	Micrococcales	Micrococcaceae	Arthrobacter
B_CK1_1716	Bacteria	Proteobacteria	Gammaproteobacteria	Betaproteobacteriales	Burkholderiaceae	Pelomonas
B_CK1_30876	Bacteria	Proteobacteria	Gammaproteobacteria	Betaproteobacteriales	Burkholderiaceae	Pelomonas
B_CK1_31023	Bacteria	Actinobacteria	Actinobacteria	Micrococcales	Micrococcaceae	Arthrobacter
B_CK1_31545	Bacteria	Proteobacteria	Alphaproteobacteria	Rhizobiales	Rhizobiaceae	Phyllobacterium
B_CK1_32088	Bacteria	Actinobacteria	Actinobacteria	Micrococcales	Micrococcaceae	Arthrobacter
B_CK1_32250	Bacteria	Bacteroidetes	Bacteroidia	Flavobacteriales	Flavobacteriaceae	Sinomicrobium
B_CK1_32236	Bacteria	Proteobacteria	Gammaproteobacteria	Betaproteobacteriales	Burkholderiaceae	NA
B_CK1_32380	Bacteria	Proteobacteria	Gammaproteobacteria	Betaproteobacteriales	Burkholderiaceae	Pelomonas
B_CK1_32511	Bacteria	Proteobacteria	Gammaproteobacteria	Oceanospirillales	Halomonadaceae	Kushneria
B_CK1_32492	Bacteria	Proteobacteria	Gammaproteobacteria	Betaproteobacteriales	Burkholderiaceae	Pelomonas
B_CK4_2287	Bacteria	Actinobacteria	Actinobacteria	Micrococcales	Micrococcaceae	Arthrobacter
B_CK1_32746	Bacteria	Proteobacteria	Gammaproteobacteria	NA	NA	NA
B_CK1_32903	Bacteria	Proteobacteria	Alphaproteobacteria	Rhizobiales	Devosiaceae	Devosia
B_CK1_33548	Bacteria	Actinobacteria	Actinobacteria	NA	NA	NA
B_CK1_33606	Bacteria	Proteobacteria	Alphaproteobacteria	Rhizobiales	Beijerinckiaceae	Bosea
B_CK1_33655	Bacteria	Proteobacteria	Gammaproteobacteria	Betaproteobacteriales	Burkholderiaceae	Pelomonas
B_MUP1_30970	Bacteria	Actinobacteria	Actinobacteria	NA	NA	NA
B_CK1_34066	Bacteria	Actinobacteria	Actinobacteria	Micrococcales	Micrococcaceae	Arthrobacter
B_CK1_34162	Bacteria	Proteobacteria	Gammaproteobacteria	Betaproteobacteriales	Burkholderiaceae	Pelomonas
B_CK1_34428	Bacteria	Proteobacteria	Alphaproteobacteria	Sphingomonadales	Sphingomonadaceae	Sphingomonas
B_CK1_34715	Bacteria	Actinobacteria	Actinobacteria	Micrococcales	Micrococcaceae	Arthrobacter
B_MUP2_37484	Bacteria	Actinobacteria	Actinobacteria	Frankiales	Geodermatophilaceae	Modestobacter
B_CK1_34916	Bacteria	Actinobacteria	Actinobacteria	Micrococcales	Micrococcaceae	Arthrobacter
B_CK1_31287	Bacteria	Actinobacteria	Actinobacteria	Micrococcales	Micrococcaceae	Arthrobacter
B_CK1_35413	Bacteria	Proteobacteria	Gammaproteobacteria	Betaproteobacteriales	Burkholderiaceae	Pelomonas
B_CK1_35121	Bacteria	Proteobacteria	Alphaproteobacteria	Caulobacterales	Hyphomonadaceae	NA
B_CK1_35519	Bacteria	Actinobacteria	Actinobacteria	Micrococcales	Micrococcaceae	Arthrobacter
B_CK1_35537	Bacteria	Proteobacteria	Gammaproteobacteria	Betaproteobacteriales	Burkholderiaceae	Pelomonas
B_CK1_35535	Bacteria	Firmicutes	Bacilli	Lactobacillales	Carnobacteriaceae	Marinilactibacillus
B_CK1_36009	Bacteria	Proteobacteria	Gammaproteobacteria	Betaproteobacteriales	Burkholderiaceae	Pelomonas
B_CK1_36024	Bacteria	Actinobacteria	Actinobacteria	Micrococcales	Micrococcaceae	Arthrobacter
B_CK1_36151	Bacteria	Actinobacteria	Actinobacteria	Micrococcales	Micrococcaceae	Kocuria
B_CK1_37080	Bacteria	Proteobacteria	Gammaproteobacteria	Betaproteobacteriales	Burkholderiaceae	Pelomonas
B_CK1_37200	Bacteria	Firmicutes	Bacilli	Bacillales	Paenibacillaceae	Saccharibacillus
B_CK1_37196	Bacteria	Actinobacteria	Actinobacteria	Micrococcales	Ruaniaceae	Haloactinobacterium
B_CK1_37358	Bacteria	Proteobacteria	Gammaproteobacteria	Betaproteobacteriales	Burkholderiaceae	Pelomonas
B_CK1_37653	Bacteria	Proteobacteria	Gammaproteobacteria	Oceanospirillales	Halomonadaceae	Kushneria
B_CK1_37747	Bacteria	Actinobacteria	Actinobacteria	Micrococcales	Micrococcaceae	Arthrobacter
B_CK1_37922	Bacteria	Firmicutes	Bacilli	Bacillales	NA	NA
B_CK1_38151	Bacteria	Actinobacteria	Actinobacteria	Frankiales	Geodermatophilaceae	Blastococcus
B_CK1_38270	Bacteria	Bacteroidetes	Rhodothermia	Balneolales	Balneolaceae	NA
B_CK1_38549	Bacteria	Proteobacteria	Gammaproteobacteria	Betaproteobacteriales	Burkholderiaceae	Pelomonas
B_CK1_38683	Bacteria	Firmicutes	Bacilli	Lactobacillales	Carnobacteriaceae	Marinilactibacillus
B_CK1_38703	Bacteria	Proteobacteria	Gammaproteobacteria	Betaproteobacteriales	Burkholderiaceae	Ralstonia
B_CK1_38959	Bacteria	Proteobacteria	Gammaproteobacteria	Betaproteobacteriales	Burkholderiaceae	NA
B_CK1_39149	Bacteria	Bacteroidetes	Rhodothermia	Balneolales	Balneolaceae	Balneola
B_CK1_39222	Bacteria	Firmicutes	Bacilli	Bacillales	NA	NA
B_CK1_40100	Bacteria	Firmicutes	Bacilli	Bacillales	Bacillaceae	Halobacillus
B_CK1_40860	Bacteria	Proteobacteria	Deltaproteobacteria	Bdellovibrionales	Bacteriovoracaceae	Peredibacter
B_CK1_38721	Bacteria	Actinobacteria	Actinobacteria	Micrococcales	Micrococcaceae	Arthrobacter
B_CK1_41454	Bacteria	Proteobacteria	Gammaproteobacteria	Enterobacteriales	Enterobacteriaceae	Sodalis
B_CK4_4161	Bacteria	Actinobacteria	Actinobacteria	Micrococcales	Micrococcaceae	Arthrobacter
B_CK1_41670	Bacteria	Actinobacteria	Actinobacteria	Micrococcales	Micrococcaceae	Arthrobacter
B_CK1_42316	Bacteria	Proteobacteria	Gammaproteobacteria	Betaproteobacteriales	Burkholderiaceae	Pelomonas
B_CK1_42372	Bacteria	Proteobacteria	Gammaproteobacteria	Oceanospirillales	Halomonadaceae	Kushneria
B_CK1_42666	Bacteria	Proteobacteria	Gammaproteobacteria	Betaproteobacteriales	Burkholderiaceae	Pelomonas
B_CK4_14851	Bacteria	Actinobacteria	Actinobacteria	Micrococcales	Micrococcaceae	Arthrobacter
B_CK1_43167	Bacteria	Proteobacteria	Gammaproteobacteria	Oceanospirillales	Halomonadaceae	Kushneria
B_CK3_14000	Bacteria	Proteobacteria	Gammaproteobacteria	Oceanospirillales	Halomonadaceae	Kushneria
B_CK1_43944	Bacteria	Proteobacteria	Gammaproteobacteria	Steroidobacterales	Steroidobacteraceae	Steroidobacter
B_CK1_43979	Bacteria	Actinobacteria	Actinobacteria	Micrococcales	Promicromonosporaceae	Myceligenerans
B_CK1_44055	Bacteria	Proteobacteria	Gammaproteobacteria	Oceanospirillales	Halomonadaceae	Halomonas
B_CK1_44206	Bacteria	Actinobacteria	Actinobacteria	Micrococcales	Cellulomonadaceae	Actinotalea
B_CK1_44279	Bacteria	Firmicutes	Bacilli	Bacillales	Bacillaceae	Bacillus
B_CK1_44307	Bacteria	Actinobacteria	Actinobacteria	Micrococcales	Micrococcaceae	Arthrobacter
B_CK1_44371	Bacteria	Proteobacteria	Gammaproteobacteria	Oceanospirillales	Halomonadaceae	Kushneria
B_CK1_44557	Bacteria	Proteobacteria	Gammaproteobacteria	Oceanospirillales	Halomonadaceae	Kushneria
B_CK1_44594	Bacteria	Actinobacteria	Actinobacteria	Frankiales	Geodermatophilaceae	Modestobacter
B_CK1_44626	Bacteria	Proteobacteria	Deltaproteobacteria	Myxococcales	Sandaracinaceae	NA
B_CK1_44990	Bacteria	Firmicutes	Bacilli	Bacillales	Bacillaceae	Bacillus
B_CK1_45101	Bacteria	Actinobacteria	Actinobacteria	Micrococcales	Promicromonosporaceae	Myceligenerans
B_CK1_45225	Bacteria	Firmicutes	Clostridia	Clostridiales	Ruminococcaceae	Ruminococcus_1
B_CK1_45301	Bacteria	Actinobacteria	Actinobacteria	NA	NA	NA
B_CK1_45340	Bacteria	Actinobacteria	Actinobacteria	Streptomycetales	Streptomycetaceae	Streptomyces
B_CK1_45430	Bacteria	Proteobacteria	Gammaproteobacteria	Steroidobacterales	Steroidobacteraceae	Steroidobacter
B_CK1_45584	Bacteria	Proteobacteria	Gammaproteobacteria	Steroidobacterales	Steroidobacteraceae	Steroidobacter
B_CK2_53220	Bacteria	Firmicutes	Bacilli	Bacillales	Bacillaceae	Halobacillus
B_CK1_45744	Bacteria	Actinobacteria	Actinobacteria	Micrococcales	Promicromonosporaceae	Promicromonospora
B_CK1_45927	Bacteria	Proteobacteria	Gammaproteobacteria	Steroidobacterales	Steroidobacteraceae	Steroidobacter
B_CK1_46163	Bacteria	Proteobacteria	Gammaproteobacteria	Steroidobacterales	Woeseiaceae	Woeseia
B_CK1_46226	Bacteria	Actinobacteria	Actinobacteria	Streptomycetales	Streptomycetaceae	Streptomyces
B_CK1_46203	Bacteria	Actinobacteria	Actinobacteria	Kineosporiales	Kineosporiaceae	Kineococcus
B_CK1_46214	Bacteria	Proteobacteria	Gammaproteobacteria	Oceanospirillales	Halomonadaceae	Halomonas
B_CK1_46408	Bacteria	Proteobacteria	Gammaproteobacteria	Steroidobacterales	Steroidobacteraceae	Steroidobacter
B_CK1_46434	Bacteria	Planctomycetes	Planctomycetacia	Pirellulales	Pirellulaceae	Pir4_lineage
B_CK1_46432	Bacteria	Proteobacteria	Gammaproteobacteria	Steroidobacterales	Steroidobacteraceae	Steroidobacter
B_CK1_46482	Bacteria	Actinobacteria	Actinobacteria	Micrococcales	Micrococcaceae	NA
B_CK1_46657	Bacteria	Actinobacteria	Actinobacteria	Micrococcales	Micrococcaceae	Arthrobacter
B_CK1_47313	Bacteria	Actinobacteria	Actinobacteria	Streptosporangiales	Nocardiopsaceae	Streptomonospora
B_CK1_47582	Bacteria	Actinobacteria	Actinobacteria	Frankiales	Geodermatophilaceae	Modestobacter
B_CK1_47719	Bacteria	Actinobacteria	Actinobacteria	Kineosporiales	Kineosporiaceae	Kineococcus
B_CK1_47920	Bacteria	Proteobacteria	Gammaproteobacteria	Oceanospirillales	Halomonadaceae	Kushneria
B_CK1_47953	Bacteria	Firmicutes	Bacilli	Lactobacillales	Carnobacteriaceae	Marinilactibacillus
B_CK1_47991	Bacteria	Actinobacteria	Actinobacteria	NA	NA	NA
B_CK1_48609	Bacteria	Proteobacteria	Gammaproteobacteria	Betaproteobacteriales	Burkholderiaceae	Pelomonas
B_HROOT3_75242	Bacteria	Firmicutes	Bacilli	Bacillales	Paenibacillaceae	Paenibacillus
B_CK1_48821	Bacteria	Actinobacteria	Actinobacteria	Frankiales	Geodermatophilaceae	Modestobacter
B_CK1_48938	Bacteria	Bacteroidetes	Bacteroidia	Bacteroidales	Prevotellaceae	Prevotella_9
B_CK1_49042	Bacteria	Actinobacteria	Actinobacteria	Pseudonocardiales	Pseudonocardiaceae	Pseudonocardia
B_CK1_49088	Bacteria	Firmicutes	Bacilli	Bacillales	Paenibacillaceae	Saccharibacillus
B_CK1_49133	Bacteria	Actinobacteria	Actinobacteria	Micrococcales	Micrococcaceae	Arthrobacter
B_CK1_49159	Bacteria	Actinobacteria	Actinobacteria	Micrococcales	Micrococcaceae	Arthrobacter
B_CK1_49224	Bacteria	Actinobacteria	Actinobacteria	Pseudonocardiales	Pseudonocardiaceae	Prauserella
B_CK1_49575	Bacteria	Firmicutes	Bacilli	Lactobacillales	Carnobacteriaceae	Marinilactibacillus
B_CK1_49634	Bacteria	Proteobacteria	Gammaproteobacteria	Betaproteobacteriales	Burkholderiaceae	NA
B_CK1_49708	Bacteria	Bacteroidetes	Bacteroidia	Bacteroidales	Barnesiellaceae	Barnesiella
B_CK1_49959	Bacteria	Proteobacteria	Gammaproteobacteria	Enterobacteriales	Enterobacteriaceae	Sodalis
B_CK1_49966	Bacteria	Firmicutes	Bacilli	Lactobacillales	Carnobacteriaceae	Marinilactibacillus
B_CK1_50167	Bacteria	Proteobacteria	Alphaproteobacteria	Rhizobiales	Rhizobiaceae	NA
B_CK1_50306	Bacteria	Proteobacteria	Alphaproteobacteria	Rhodobacterales	Rhodobacteraceae	Paracoccus
B_CK1_50446	Bacteria	Proteobacteria	Gammaproteobacteria	Betaproteobacteriales	Burkholderiaceae	Pelomonas
B_CK1_50500	Bacteria	Proteobacteria	Gammaproteobacteria	Steroidobacterales	Steroidobacteraceae	Steroidobacter
B_CK1_50573	Bacteria	Actinobacteria	Actinobacteria	Micrococcales	Micrococcaceae	NA
B_CK1_50605	Bacteria	Firmicutes	Bacilli	Bacillales	Bacillaceae	Halobacillus
B_CK3_26110	Bacteria	Actinobacteria	Actinobacteria	Frankiales	Geodermatophilaceae	Modestobacter
B_CK3_5144	Bacteria	Proteobacteria	Gammaproteobacteria	Oceanospirillales	Halomonadaceae	Kushneria
B_CK1_51011	Bacteria	Firmicutes	Bacilli	Lactobacillales	Carnobacteriaceae	Marinilactibacillus
B_HUP2_17277	Bacteria	Actinobacteria	Actinobacteria	Micrococcales	Micrococcaceae	Arthrobacter
B_CK1_51188	Bacteria	Actinobacteria	Actinobacteria	Pseudonocardiales	Pseudonocardiaceae	Pseudonocardia
B_CK1_51468	Bacteria	Proteobacteria	Alphaproteobacteria	Rhizobiales	Devosiaceae	Devosia
B_CK1_51495	Bacteria	Proteobacteria	Alphaproteobacteria	Rhizobiales	Devosiaceae	Devosia
B_CK1_51879	Bacteria	Actinobacteria	Actinobacteria	Pseudonocardiales	Pseudonocardiaceae	NA
B_CK1_52075	Bacteria	Proteobacteria	Gammaproteobacteria	Steroidobacterales	Steroidobacteraceae	Steroidobacter
B_CK1_52092	Bacteria	Proteobacteria	Alphaproteobacteria	Rhizobiales	Rhizobiaceae	Phyllobacterium
B_CK1_52142	Bacteria	Actinobacteria	Actinobacteria	NA	NA	NA
B_CK1_52173	Bacteria	Actinobacteria	Actinobacteria	NA	NA	NA
B_CK1_52462	Bacteria	Actinobacteria	Actinobacteria	Frankiales	Geodermatophilaceae	Modestobacter
B_CK1_52551	Bacteria	Actinobacteria	Actinobacteria	NA	NA	NA
B_CK1_52698	Bacteria	Bacteroidetes	Bacteroidia	Bacteroidales	Bacteroidaceae	Bacteroides
B_CK1_52802	Bacteria	Bacteroidetes	Bacteroidia	Bacteroidales	Tannerellaceae	Parabacteroides
B_CK1_52988	Bacteria	Proteobacteria	Gammaproteobacteria	Betaproteobacteriales	Burkholderiaceae	Pelomonas
B_CK1_52980	Bacteria	Actinobacteria	Actinobacteria	Streptomycetales	Streptomycetaceae	Streptomyces
B_CK1_53211	Bacteria	Actinobacteria	Actinobacteria	Pseudonocardiales	Pseudonocardiaceae	NA
B_MUP1_41777	Bacteria	Actinobacteria	Actinobacteria	NA	NA	NA
B_CK1_53365	Bacteria	Proteobacteria	Gammaproteobacteria	Oceanospirillales	Halomonadaceae	Kushneria
B_CK1_53981	Bacteria	Actinobacteria	Actinobacteria	Frankiales	Geodermatophilaceae	Modestobacter
B_CK1_54258	Bacteria	Proteobacteria	Gammaproteobacteria	Xanthomonadales	Xanthomonadaceae	Stenotrophomonas
B_CK1_54286	Bacteria	Actinobacteria	Actinobacteria	Micrococcales	Micrococcaceae	Kocuria
B_CK1_54413	Bacteria	Actinobacteria	Actinobacteria	Streptomycetales	Streptomycetaceae	Streptomyces
B_CK1_54423	Bacteria	Proteobacteria	Gammaproteobacteria	Steroidobacterales	Steroidobacteraceae	Steroidobacter
B_CK1_54496	Bacteria	Actinobacteria	Actinobacteria	Streptomycetales	Streptomycetaceae	Streptomyces
B_CK1_54723	Bacteria	Proteobacteria	Gammaproteobacteria	Betaproteobacteriales	Burkholderiaceae	NA
B_CK2_50426	Bacteria	Proteobacteria	Gammaproteobacteria	Betaproteobacteriales	Burkholderiaceae	NA
B_CK1_54806	Bacteria	Bacteroidetes	Bacteroidia	Bacteroidales	Prevotellaceae	Prevotella_9
B_CK1_54791	Bacteria	Actinobacteria	Actinobacteria	Micrococcales	Micrococcaceae	Arthrobacter
B_CK1_54865	Bacteria	Firmicutes	Bacilli	Lactobacillales	Carnobacteriaceae	Marinilactibacillus
B_CK1_55165	Bacteria	Actinobacteria	Actinobacteria	Frankiales	Geodermatophilaceae	Modestobacter
B_CK1_55481	Bacteria	Proteobacteria	Gammaproteobacteria	Steroidobacterales	Steroidobacteraceae	Steroidobacter
B_CK1_55525	Bacteria	Proteobacteria	Alphaproteobacteria	Rhodobacterales	Rhodobacteraceae	Paracoccus
B_CK1_55778	Bacteria	Firmicutes	Bacilli	Lactobacillales	Carnobacteriaceae	Marinilactibacillus
B_CK1_55897	Bacteria	Proteobacteria	Gammaproteobacteria	Betaproteobacteriales	Burkholderiaceae	Pelomonas
B_CK1_56188	Bacteria	Proteobacteria	Gammaproteobacteria	Enterobacteriales	Enterobacteriaceae	Serratia
B_CK1_56528	Bacteria	Actinobacteria	Actinobacteria	Micrococcales	Micrococcaceae	Arthrobacter
B_CK1_56934	Bacteria	Actinobacteria	Actinobacteria	Frankiales	Geodermatophilaceae	Modestobacter
B_CK1_56973	Bacteria	Proteobacteria	Gammaproteobacteria	Steroidobacterales	Steroidobacteraceae	Steroidobacter
B_CK1_57277	Bacteria	Proteobacteria	Alphaproteobacteria	Rhodobacterales	Rhodobacteraceae	Paracoccus
B_CK1_57654	Bacteria	Proteobacteria	Gammaproteobacteria	Oceanospirillales	Halomonadaceae	Kushneria
B_CK1_58301	Bacteria	Actinobacteria	Actinobacteria	Micrococcales	Promicromonosporaceae	Myceligenerans
B_CK1_58297	Bacteria	Proteobacteria	Gammaproteobacteria	Xanthomonadales	Xanthomonadaceae	Pseudoxanthomonas
B_CK1_58477	Bacteria	Proteobacteria	Gammaproteobacteria	Steroidobacterales	Steroidobacteraceae	Steroidobacter
B_CK1_58781	Bacteria	Proteobacteria	Gammaproteobacteria	Oceanospirillales	Halomonadaceae	Halomonas
B_CK1_58775	Bacteria	Proteobacteria	Gammaproteobacteria	Steroidobacterales	Steroidobacteraceae	Steroidobacter
B_CKD1_69213	Bacteria	Actinobacteria	Actinobacteria	Pseudonocardiales	Pseudonocardiaceae	NA
B_CK1_59475	Bacteria	Actinobacteria	Actinobacteria	Streptomycetales	Streptomycetaceae	Streptomyces
B_CK1_59587	Bacteria	Actinobacteria	Actinobacteria	Streptomycetales	Streptomycetaceae	Streptomyces
B_CK1_59726	Bacteria	Actinobacteria	Actinobacteria	Frankiales	Geodermatophilaceae	Blastococcus
B_CK1_59777	Bacteria	Bacteroidetes	Bacteroidia	Flavobacteriales	Flavobacteriaceae	Ulvibacter
B_CK1_59796	Bacteria	Proteobacteria	Gammaproteobacteria	Pseudomonadales	Pseudomonadaceae	Pseudomonas
B_CK1_60032	Bacteria	Actinobacteria	Actinobacteria	Micrococcales	Micrococcaceae	Arthrobacter
B_CK1_60029	Bacteria	Proteobacteria	Gammaproteobacteria	Steroidobacterales	Steroidobacteraceae	Steroidobacter
B_CK4_25659	Bacteria	Actinobacteria	Actinobacteria	Micrococcales	Micrococcaceae	Arthrobacter
B_CK1_60117	Bacteria	Proteobacteria	Gammaproteobacteria	Betaproteobacteriales	Burkholderiaceae	Cupriavidus
B_LROOT3_50227	Bacteria	Bacteroidetes	Bacteroidia	Flavobacteriales	Flavobacteriaceae	Ulvibacter
B_CK1_62225	Bacteria	Proteobacteria	Gammaproteobacteria	Steroidobacterales	Woeseiaceae	Woeseia
B_CK1_63111	Bacteria	Proteobacteria	Gammaproteobacteria	Oceanospirillales	Halomonadaceae	Kushneria
B_CKD3_2608	Bacteria	Actinobacteria	Thermoleophilia	Solirubrobacterales	67-14	NA
B_HROOT5_43799	Bacteria	Proteobacteria	Gammaproteobacteria	Pseudomonadales	Pseudomonadaceae	Pseudomonas
B_CK2_127	Bacteria	Proteobacteria	Alphaproteobacteria	NA	NA	NA
B_CK2_124	Bacteria	Proteobacteria	Alphaproteobacteria	Rhizobiales	Hyphomicrobiaceae	Pedomicrobium
B_CK2_217	Bacteria	Proteobacteria	Alphaproteobacteria	Rhizobiales	Rhizobiaceae	NA
B_CK2_235	Bacteria	Proteobacteria	Alphaproteobacteria	Rhizobiales	Rhizobiaceae	Phyllobacterium
B_CK2_398	Bacteria	Actinobacteria	Actinobacteria	Micrococcales	Micrococcaceae	Arthrobacter
B_CK2_415	Bacteria	Actinobacteria	Actinobacteria	NA	NA	NA
B_CK2_436	Bacteria	Actinobacteria	Actinobacteria	Pseudonocardiales	Pseudonocardiaceae	Prauserella
B_CK2_665	Bacteria	Actinobacteria	Actinobacteria	Micrococcales	Micrococcaceae	Arthrobacter
B_CK2_697	Bacteria	Actinobacteria	Actinobacteria	Micrococcales	Intrasporangiaceae	Aquipuribacter
B_CK2_707	Bacteria	Actinobacteria	Acidimicrobiia	Microtrichales	Iamiaceae	Iamia
B_CK2_892	Bacteria	Actinobacteria	Actinobacteria	Micrococcales	Beutenbergiaceae	Salana
B_CK2_1180	Bacteria	Actinobacteria	Actinobacteria	Micrococcales	Micrococcaceae	Zhihengliuella
B_CK2_1251	Bacteria	Actinobacteria	Acidimicrobiia	Microtrichales	NA	NA
B_CK2_1334	Bacteria	Proteobacteria	Alphaproteobacteria	Rhodobacterales	Rhodobacteraceae	Leisingera
B_CK2_1381	Bacteria	Actinobacteria	Actinobacteria	Pseudonocardiales	Pseudonocardiaceae	NA
B_CK2_1399	Bacteria	Actinobacteria	Actinobacteria	Pseudonocardiales	Pseudonocardiaceae	Prauserella
B_CK2_1390	Bacteria	Proteobacteria	Alphaproteobacteria	Sphingomonadales	Sphingomonadaceae	NA
B_CK2_1600	Bacteria	Proteobacteria	Alphaproteobacteria	Sphingomonadales	Sphingomonadaceae	Sphingomonas
B_CK2_1658	Bacteria	Proteobacteria	Gammaproteobacteria	Oceanospirillales	Halomonadaceae	Kushneria
B_CK2_1693	Bacteria	Actinobacteria	Actinobacteria	Micrococcales	Micrococcaceae	Kocuria
B_CK3_533	Bacteria	Firmicutes	Bacilli	Bacillales	Planococcaceae	Planomicrobium
B_CK2_2214	Bacteria	Bacteroidetes	Bacteroidia	Flavobacteriales	Flavobacteriaceae	NA
B_CK2_2378	Bacteria	Actinobacteria	Actinobacteria	Kineosporiales	Kineosporiaceae	Kineococcus
B_CK2_2483	Bacteria	Proteobacteria	Alphaproteobacteria	Sphingomonadales	Sphingomonadaceae	Parasphingopyxis
B_CK2_2512	Bacteria	Actinobacteria	Acidimicrobiia	Microtrichales	NA	NA
B_CK2_2765	Bacteria	Actinobacteria	Actinobacteria	Frankiales	Geodermatophilaceae	Blastococcus
B_CK2_2767	Bacteria	Proteobacteria	Gammaproteobacteria	Oceanospirillales	Halomonadaceae	Kushneria
B_CK2_2779	Bacteria	Actinobacteria	Actinobacteria	Glycomycetales	Glycomycetaceae	Glycomyces
B_CK2_2857	Bacteria	Proteobacteria	Gammaproteobacteria	Betaproteobacteriales	Burkholderiaceae	Massilia
B_CK2_3019	Bacteria	Proteobacteria	Alphaproteobacteria	Rhodobacterales	Rhodobacteraceae	Leisingera
B_CK2_3117	Bacteria	Proteobacteria	Gammaproteobacteria	Oceanospirillales	Halomonadaceae	Kushneria
B_CK2_3193	Bacteria	Firmicutes	Bacilli	Bacillales	Bacillaceae	NA
B_CK2_3391	Bacteria	Bacteroidetes	Bacteroidia	Flavobacteriales	Weeksellaceae	Cloacibacterium
B_CK2_3384	Bacteria	Actinobacteria	Actinobacteria	Frankiales	Geodermatophilaceae	Modestobacter
B_CK2_3846	Bacteria	Actinobacteria	Actinobacteria	Micrococcales	Micrococcaceae	Micrococcus
B_CK2_4082	Bacteria	Proteobacteria	Gammaproteobacteria	Oceanospirillales	Halomonadaceae	Kushneria
B_CK2_4301	Bacteria	Proteobacteria	Alphaproteobacteria	Rhizobiales	Rhizobiaceae	NA
B_CK2_4338	Bacteria	Proteobacteria	Alphaproteobacteria	Rhizobiales	Rhizobiaceae	Phyllobacterium
B_CK2_4421	Bacteria	Proteobacteria	Gammaproteobacteria	Oceanospirillales	Halomonadaceae	Kushneria
B_CK2_4589	Bacteria	Actinobacteria	Actinobacteria	Frankiales	Geodermatophilaceae	Modestobacter
B_CK2_4731	Bacteria	Proteobacteria	Alphaproteobacteria	Rhizobiales	Rhizobiaceae	Aurantimonas
B_CK2_4801	Bacteria	Proteobacteria	Alphaproteobacteria	Rhizobiales	Rhizobiaceae	Phyllobacterium
B_CK2_4848	Bacteria	Proteobacteria	Gammaproteobacteria	Oceanospirillales	Halomonadaceae	Kushneria
B_CK2_5170	Bacteria	Actinobacteria	Actinobacteria	Micromonosporales	Micromonosporaceae	Longispora
B_LUP5_43820	Bacteria	Proteobacteria	Gammaproteobacteria	Oceanospirillales	Halomonadaceae	Kushneria
B_CK2_8492	Bacteria	Proteobacteria	Alphaproteobacteria	Rhizobiales	Rhizobiaceae	Phyllobacterium
B_CK2_5378	Bacteria	Actinobacteria	Actinobacteria	Micrococcales	Promicromonosporaceae	Promicromonospora
B_CK2_5420	Bacteria	Proteobacteria	Alphaproteobacteria	Rhizobiales	Rhizobiaceae	Phyllobacterium
B_CK2_5566	Bacteria	Actinobacteria	Actinobacteria	Micrococcales	Microbacteriaceae	Microbacterium
B_CK2_5578	Bacteria	Proteobacteria	Gammaproteobacteria	Oceanospirillales	Halomonadaceae	Kushneria
B_HROOT5_36126	Bacteria	Proteobacteria	Alphaproteobacteria	Rhodobacterales	Rhodobacteraceae	Leisingera
B_CK2_5657	Bacteria	Actinobacteria	Actinobacteria	Propionibacteriales	Propionibacteriaceae	NA
B_CK2_5732	Bacteria	Proteobacteria	Gammaproteobacteria	Oceanospirillales	Halomonadaceae	Kushneria
B_CK2_5752	Bacteria	Proteobacteria	Gammaproteobacteria	Xanthomonadales	Xanthomonadaceae	NA
B_CK2_5774	Bacteria	Proteobacteria	Gammaproteobacteria	NA	NA	NA
B_CK2_5866	Bacteria	Proteobacteria	Alphaproteobacteria	Rhizobiales	Hyphomicrobiaceae	Pedomicrobium
B_CK2_5863	Bacteria	Proteobacteria	Gammaproteobacteria	NA	NA	NA
B_CK2_5966	Bacteria	Proteobacteria	Alphaproteobacteria	Rhizobiales	Devosiaceae	Devosia
B_CK2_6065	Bacteria	Actinobacteria	Acidimicrobiia	Microtrichales	NA	NA
B_CK2_6173	Bacteria	Proteobacteria	Gammaproteobacteria	Betaproteobacteriales	Burkholderiaceae	Burkholderia-Caballeronia-Paraburkholderia
B_CK2_6349	Bacteria	Bacteroidetes	Bacteroidia	Flavobacteriales	Flavobacteriaceae	Winogradskyella
B_CK2_6395	Bacteria	Actinobacteria	Actinobacteria	Pseudonocardiales	Pseudonocardiaceae	Prauserella
B_CK2_6528	Bacteria	Proteobacteria	Alphaproteobacteria	Caulobacterales	Caulobacteraceae	Brevundimonas
B_CK2_6707	Bacteria	Actinobacteria	Nitriliruptoria	Euzebyales	Euzebyaceae	NA
B_CK2_6871	Bacteria	Proteobacteria	Alphaproteobacteria	Caulobacterales	Hyphomonadaceae	NA
B_CK4_43771	Bacteria	Actinobacteria	Actinobacteria	Pseudonocardiales	Pseudonocardiaceae	Actinophytocola
B_CK2_7394	Bacteria	Firmicutes	Bacilli	Bacillales	NA	NA
B_CK2_7505	Bacteria	Proteobacteria	Gammaproteobacteria	Oceanospirillales	Halomonadaceae	Kushneria
B_CK2_7577	Bacteria	Actinobacteria	Acidimicrobiia	Microtrichales	NA	NA
B_CK2_7761	Bacteria	Proteobacteria	Deltaproteobacteria	Myxococcales	Sandaracinaceae	NA
B_CK4_6077	Bacteria	Proteobacteria	Alphaproteobacteria	Rhodobacterales	Rhodobacteraceae	Paracoccus
B_CK2_8307	Bacteria	Actinobacteria	Actinobacteria	Micrococcales	Micrococcaceae	Arthrobacter
B_CK2_8333	Bacteria	Proteobacteria	Alphaproteobacteria	Rhodobacterales	Rhodobacteraceae	NA
B_CK2_8572	Bacteria	Proteobacteria	Alphaproteobacteria	Rhodobacterales	Rhodobacteraceae	Paracoccus
B_CK2_8580	Bacteria	Proteobacteria	Gammaproteobacteria	Betaproteobacteriales	Burkholderiaceae	Massilia
B_CK2_8715	Bacteria	Proteobacteria	Alphaproteobacteria	Rhodobacterales	Rhodobacteraceae	Leisingera
B_CK2_8738	Bacteria	Actinobacteria	Actinobacteria	Micrococcales	NA	NA
B_CK2_8935	Bacteria	Bacteroidetes	Bacteroidia	Bacteroidales	Bacteroidaceae	Bacteroides
B_CK2_9238	Bacteria	Actinobacteria	Actinobacteria	Streptomycetales	Streptomycetaceae	Streptomyces
B_CK2_9370	Bacteria	Bacteroidetes	Bacteroidia	Cytophagales	Microscillaceae	NA
B_CK2_9668	Bacteria	Actinobacteria	Actinobacteria	Micrococcales	Micrococcaceae	Arthrobacter
B_CK2_9923	Bacteria	Proteobacteria	Alphaproteobacteria	Rhodobacterales	Rhodobacteraceae	Marinovum
B_CK2_9936	Bacteria	Actinobacteria	Actinobacteria	Micrococcales	Micrococcaceae	Kocuria
B_HROOT4_3497	Bacteria	Proteobacteria	Alphaproteobacteria	Rhodobacterales	Rhodobacteraceae	Leisingera
B_CK2_10118	Bacteria	Proteobacteria	Gammaproteobacteria	Oceanospirillales	Halomonadaceae	Kushneria
B_CK2_10267	Bacteria	Actinobacteria	Actinobacteria	Micrococcales	Micrococcaceae	Arthrobacter
B_CK2_10260	Bacteria	Proteobacteria	Alphaproteobacteria	Rhodobacterales	Rhodobacteraceae	NA
B_CK2_10333	Bacteria	Actinobacteria	Actinobacteria	Pseudonocardiales	Pseudonocardiaceae	NA
B_CK2_10453	Bacteria	Proteobacteria	Gammaproteobacteria	Oceanospirillales	Halomonadaceae	Kushneria
B_CK2_10599	Bacteria	Proteobacteria	Gammaproteobacteria	Oceanospirillales	Halomonadaceae	Kushneria
B_CK2_10657	Bacteria	Proteobacteria	Alphaproteobacteria	Sphingomonadales	Sphingomonadaceae	Sphingomonas
B_CK2_10732	Bacteria	Proteobacteria	Alphaproteobacteria	Rhodobacterales	Rhodobacteraceae	Leisingera
B_CK2_10845	Bacteria	Proteobacteria	Alphaproteobacteria	Rhizobiales	Rhizobiaceae	Phyllobacterium
B_CK2_10969	Bacteria	Bacteroidetes	Rhodothermia	Balneolales	Balneolaceae	Balneola
B_CK2_11057	Bacteria	Proteobacteria	Gammaproteobacteria	Betaproteobacteriales	Rhodocyclaceae	Azoarcus
B_CK2_11061	Bacteria	Proteobacteria	Alphaproteobacteria	Sphingomonadales	Sphingomonadaceae	NA
B_CK2_11491	Bacteria	Actinobacteria	Actinobacteria	Micrococcales	Promicromonosporaceae	Myceligenerans
B_CK2_11640	Bacteria	Proteobacteria	Alphaproteobacteria	Rhodobacterales	Rhodobacteraceae	Paracoccus
B_CK2_12503	Bacteria	Proteobacteria	Alphaproteobacteria	Rhodovibrionales	Fodinicurvataceae	Fodinicurvata
B_HUP4_33146	Bacteria	Proteobacteria	Alphaproteobacteria	Sphingomonadales	Sphingomonadaceae	Sphingomonas
B_CK2_13056	Bacteria	Proteobacteria	Alphaproteobacteria	Rhizobiales	Rhizobiaceae	Phyllobacterium
B_CK2_13069	Bacteria	Actinobacteria	Actinobacteria	Corynebacteriales	Mycobacteriaceae	Mycobacterium
B_CK2_13326	Bacteria	Actinobacteria	Actinobacteria	Propionibacteriales	Nocardioidaceae	Nocardioides
B_CK2_13437	Bacteria	Actinobacteria	Actinobacteria	Pseudonocardiales	Pseudonocardiaceae	NA
B_CK2_13469	Bacteria	Proteobacteria	Alphaproteobacteria	Rhizobiales	Rhizobiaceae	Phyllobacterium
B_CK2_13507	Bacteria	Bacteroidetes	Rhodothermia	Balneolales	Balneolaceae	Balneola
B_CK2_13817	Bacteria	Firmicutes	Bacilli	Bacillales	Staphylococcaceae	Staphylococcus
B_CK2_13884	Bacteria	Actinobacteria	Actinobacteria	Pseudonocardiales	Pseudonocardiaceae	Actinophytocola
B_CK2_13997	Bacteria	Proteobacteria	Gammaproteobacteria	Xanthomonadales	Rhodanobacteraceae	Pseudofulvimonas
B_CK2_14375	Bacteria	Actinobacteria	Actinobacteria	Pseudonocardiales	Pseudonocardiaceae	Pseudonocardia
B_CK2_14396	Bacteria	Proteobacteria	Gammaproteobacteria	Xanthomonadales	Rhodanobacteraceae	NA
B_CK2_14499	Bacteria	Bacteroidetes	Bacteroidia	Flavobacteriales	Flavobacteriaceae	Winogradskyella
B_CK2_14556	Bacteria	Proteobacteria	Gammaproteobacteria	Oceanospirillales	Halomonadaceae	Kushneria
B_CK2_14679	Bacteria	Proteobacteria	Alphaproteobacteria	Rhodobacterales	Rhodobacteraceae	Marinovum
B_CK2_14691	Bacteria	Proteobacteria	Alphaproteobacteria	Rhodovibrionales	Fodinicurvataceae	Fodinicurvata
B_CK2_14772	Bacteria	Bacteroidetes	Bacteroidia	Bacteroidales	Bacteroidaceae	Bacteroides
B_CK2_14746	Bacteria	Actinobacteria	Actinobacteria	Kineosporiales	Kineosporiaceae	Kineococcus
B_CK5_6406	Bacteria	Firmicutes	Bacilli	Lactobacillales	Streptococcaceae	Streptococcus
B_CK2_14926	Bacteria	Proteobacteria	Alphaproteobacteria	Rhizobiales	Rhizobiaceae	NA
B_CK2_15031	Bacteria	Firmicutes	Clostridia	Clostridiales	Lachnospiraceae	Agathobacter
B_CK2_15161	Bacteria	Proteobacteria	Alphaproteobacteria	Rhizobiales	Rhizobiaceae	NA
B_CK4_17848	Bacteria	Proteobacteria	Alphaproteobacteria	Rhizobiales	NA	NA
B_CK2_15474	Bacteria	Proteobacteria	Gammaproteobacteria	Oceanospirillales	Halomonadaceae	Kushneria
B_CK2_15709	Bacteria	Proteobacteria	Alphaproteobacteria	Rhizobiales	Methyloligellaceae	Methyloligella
B_CK2_15791	Bacteria	Actinobacteria	Actinobacteria	Micrococcales	NA	NA
B_CK2_15833	Bacteria	Actinobacteria	Actinobacteria	Pseudonocardiales	Pseudonocardiaceae	NA
B_CK2_15883	Bacteria	Proteobacteria	Gammaproteobacteria	Betaproteobacteriales	Burkholderiaceae	Pelomonas
B_CK2_16073	Bacteria	Proteobacteria	Alphaproteobacteria	Acetobacterales	Acetobacteraceae	Roseomonas
B_CK2_16087	Bacteria	Actinobacteria	Actinobacteria	Micrococcales	Micrococcaceae	Arthrobacter
B_CK2_16155	Bacteria	Actinobacteria	Actinobacteria	Pseudonocardiales	Pseudonocardiaceae	Actinophytocola
B_CK2_16205	Bacteria	Bacteroidetes	Bacteroidia	Bacteroidales	Rikenellaceae	Alistipes
B_CK2_16241	Bacteria	Actinobacteria	Actinobacteria	Frankiales	Geodermatophilaceae	Blastococcus
B_CK2_16325	Bacteria	Actinobacteria	Actinobacteria	Frankiales	NA	NA
B_CK2_16715	Bacteria	Proteobacteria	Alphaproteobacteria	Rhizobiales	Rhizobiaceae	NA
B_CK2_16790	Bacteria	Proteobacteria	Alphaproteobacteria	Sphingomonadales	Sphingomonadaceae	NA
B_CK2_17064	Bacteria	Proteobacteria	Alphaproteobacteria	Rhodobacterales	Rhodobacteraceae	Marinovum
B_CK2_17209	Bacteria	Proteobacteria	Gammaproteobacteria	Oceanospirillales	Halomonadaceae	Kushneria
B_CK2_17545	Bacteria	Actinobacteria	Actinobacteria	Micrococcales	Beutenbergiaceae	Salana
B_CK2_17541	Bacteria	Acidobacteria	Thermoanaerobaculia	Thermoanaerobaculales	Thermoanaerobaculaceae	Subgroup_10
B_CK2_17566	Bacteria	Proteobacteria	Alphaproteobacteria	Sphingomonadales	Sphingomonadaceae	Novosphingobium
B_CK2_17730	Bacteria	Proteobacteria	Gammaproteobacteria	Steroidobacterales	Steroidobacteraceae	Steroidobacter
B_CK2_17904	Bacteria	Proteobacteria	Gammaproteobacteria	Oceanospirillales	Halomonadaceae	Kushneria
B_CK2_17907	Bacteria	Firmicutes	Bacilli	Bacillales	NA	NA
B_CK2_17962	Bacteria	Actinobacteria	Acidimicrobiia	Microtrichales	NA	NA
B_CK2_18067	Bacteria	Proteobacteria	Alphaproteobacteria	Rhizobiales	Rhizobiaceae	NA
B_CK2_18504	Bacteria	Proteobacteria	Gammaproteobacteria	Betaproteobacteriales	Burkholderiaceae	Pelomonas
B_CK2_18562	Bacteria	Proteobacteria	Gammaproteobacteria	Oceanospirillales	Halomonadaceae	Kushneria
B_CK2_28479	Bacteria	Proteobacteria	Gammaproteobacteria	Enterobacteriales	Enterobacteriaceae	Sodalis
B_CK2_18922	Bacteria	Actinobacteria	Actinobacteria	Pseudonocardiales	Pseudonocardiaceae	NA
B_CK2_19050	Bacteria	Actinobacteria	Actinobacteria	Micrococcales	Micrococcaceae	Arthrobacter
B_CK2_19222	Bacteria	Proteobacteria	Gammaproteobacteria	Steroidobacterales	Steroidobacteraceae	Steroidobacter
B_CK2_19531	Bacteria	Proteobacteria	Alphaproteobacteria	Caulobacterales	Parvularculaceae	NA
B_CK2_19802	Bacteria	Actinobacteria	Actinobacteria	Micrococcales	Micrococcaceae	Arthrobacter
B_CK2_20360	Bacteria	Proteobacteria	Gammaproteobacteria	Oceanospirillales	Halomonadaceae	Kushneria
B_CK2_20366	Bacteria	Proteobacteria	Alphaproteobacteria	Rhizobiales	Rhizobiaceae	Phyllobacterium
B_LUP1_29484	Bacteria	Proteobacteria	NA	NA	NA	NA
B_CK2_20609	Bacteria	Proteobacteria	Gammaproteobacteria	Enterobacteriales	Enterobacteriaceae	Klebsiella
B_CK2_20689	Bacteria	Actinobacteria	Actinobacteria	Pseudonocardiales	Pseudonocardiaceae	Prauserella
B_CK2_20952	Bacteria	Proteobacteria	Alphaproteobacteria	Rhodobacterales	Rhodobacteraceae	Marinovum
B_CK2_20991	Bacteria	Proteobacteria	Alphaproteobacteria	Rhizobiales	Methyloligellaceae	Methyloligella
B_CK2_21287	Bacteria	Proteobacteria	Alphaproteobacteria	Rhodobacterales	Rhodobacteraceae	Paracoccus
B_CK5_41276	Bacteria	Actinobacteria	Actinobacteria	Micrococcales	Promicromonosporaceae	Myceligenerans
B_CK2_21426	Bacteria	Proteobacteria	Gammaproteobacteria	Oceanospirillales	Halomonadaceae	Kushneria
B_CK2_21465	Bacteria	Proteobacteria	Alphaproteobacteria	Sphingomonadales	Sphingomonadaceae	Sphingomonas
B_CK2_21700	Bacteria	Proteobacteria	Alphaproteobacteria	Rhodobacterales	Rhodobacteraceae	Leisingera
B_CK2_46601	Bacteria	Firmicutes	Bacilli	Bacillales	Paenibacillaceae	Saccharibacillus
B_CK2_21907	Bacteria	Proteobacteria	Gammaproteobacteria	Alteromonadales	Marinobacteraceae	Marinobacter
B_CK2_22002	Bacteria	Actinobacteria	Actinobacteria	Micrococcales	Microbacteriaceae	Frigoribacterium
B_CK2_22031	Bacteria	Proteobacteria	Gammaproteobacteria	Betaproteobacteriales	Burkholderiaceae	Pelomonas
B_CK2_22304	Bacteria	Actinobacteria	Actinobacteria	Micromonosporales	Micromonosporaceae	Longispora
B_CK2_22298	Bacteria	Proteobacteria	Gammaproteobacteria	Cellvibrionales	NA	NA
B_CK2_22383	Bacteria	Actinobacteria	Actinobacteria	Pseudonocardiales	Pseudonocardiaceae	Prauserella
B_CK2_22409	Bacteria	Actinobacteria	Actinobacteria	Pseudonocardiales	Pseudonocardiaceae	NA
B_CK2_22448	Bacteria	Actinobacteria	Acidimicrobiia	Microtrichales	NA	NA
B_CK2_22774	Bacteria	Actinobacteria	Actinobacteria	Frankiales	Geodermatophilaceae	Blastococcus
B_CK2_22970	Bacteria	Actinobacteria	Actinobacteria	Micrococcales	Microbacteriaceae	Microbacterium
B_CK2_23143	Bacteria	Proteobacteria	Gammaproteobacteria	Alteromonadales	Marinobacteraceae	Marinobacter
B_CK2_24101	Bacteria	Actinobacteria	Actinobacteria	Micrococcales	Micrococcaceae	Arthrobacter
B_CK2_24142	Bacteria	Proteobacteria	Gammaproteobacteria	Xanthomonadales	Xanthomonadaceae	NA
B_CK2_24153	Bacteria	Proteobacteria	Alphaproteobacteria	Rhizobiales	Rhizobiaceae	Allorhizobium-Neorhizobium-Pararhizobium-Rhizobium
B_CK2_24210	Bacteria	Proteobacteria	Alphaproteobacteria	Rhodobacterales	Rhodobacteraceae	Paracoccus
B_CK2_24346	Bacteria	Gemmatimonadetes	BD2-11_terrestrial_group	NA	NA	NA
B_CK2_31038	Bacteria	Firmicutes	Bacilli	Bacillales	Staphylococcaceae	Staphylococcus
B_CK2_24684	Bacteria	Proteobacteria	Alphaproteobacteria	Sphingomonadales	Sphingomonadaceae	Altererythrobacter
B_CKD2_18555	Bacteria	Actinobacteria	Actinobacteria	Propionibacteriales	Propionibacteriaceae	NA
B_CK2_25502	Bacteria	Proteobacteria	Gammaproteobacteria	Oceanospirillales	Halomonadaceae	Kushneria
B_CK2_25616	Bacteria	Proteobacteria	Gammaproteobacteria	Enterobacteriales	Enterobacteriaceae	NA
B_CK2_25859	Bacteria	Bacteroidetes	Bacteroidia	Cytophagales	Microscillaceae	NA
B_CK2_26029	Bacteria	Firmicutes	Bacilli	Bacillales	Staphylococcaceae	Staphylococcus
B_CK2_26682	Bacteria	Actinobacteria	Actinobacteria	Micrococcales	Micrococcaceae	Arthrobacter
B_CK2_26851	Bacteria	Firmicutes	Bacilli	Bacillales	Bacillaceae	NA
B_CK2_27091	Bacteria	Actinobacteria	Actinobacteria	NA	NA	NA
B_HUP2_48787	Bacteria	Actinobacteria	Actinobacteria	Micrococcales	Micrococcaceae	Arthrobacter
B_CK2_27472	Bacteria	Firmicutes	Bacilli	Bacillales	Bacillaceae	Anaerobacillus
B_CK2_27676	Bacteria	Proteobacteria	Alphaproteobacteria	Rhizobiales	Rhizobiaceae	NA
B_CK2_36875	Bacteria	Actinobacteria	Actinobacteria	Frankiales	Geodermatophilaceae	Blastococcus
B_CK2_28615	Bacteria	Proteobacteria	Alphaproteobacteria	NA	NA	NA
B_CK2_28909	Bacteria	Proteobacteria	Gammaproteobacteria	Oceanospirillales	Halomonadaceae	Kushneria
B_LROOT1_4193	Bacteria	Proteobacteria	Alphaproteobacteria	Sphingomonadales	Sphingomonadaceae	Novosphingobium
B_CK2_28988	Bacteria	Proteobacteria	Gammaproteobacteria	Oceanospirillales	Halomonadaceae	Kushneria
B_CK2_29615	Bacteria	Proteobacteria	Alphaproteobacteria	Rhodobacterales	Rhodobacteraceae	Jannaschia
B_CK2_29677	Bacteria	Actinobacteria	Actinobacteria	Frankiales	NA	NA
B_CK2_29704	Bacteria	Proteobacteria	Gammaproteobacteria	Oceanospirillales	Halomonadaceae	Kushneria
B_CK2_29830	Bacteria	Actinobacteria	Actinobacteria	Micrococcales	Micrococcaceae	Arthrobacter
B_CK2_30008	Bacteria	Proteobacteria	Gammaproteobacteria	Oceanospirillales	Halomonadaceae	Kushneria
B_CK2_30363	Bacteria	Actinobacteria	Actinobacteria	Micrococcales	Promicromonosporaceae	Promicromonospora
B_CK2_30540	Bacteria	Proteobacteria	Gammaproteobacteria	Betaproteobacteriales	Burkholderiaceae	Burkholderia-Caballeronia-Paraburkholderia
B_CK2_30758	Bacteria	Proteobacteria	Gammaproteobacteria	Oceanospirillales	Halomonadaceae	Kushneria
B_CK2_30834	Bacteria	Actinobacteria	Actinobacteria	Kineosporiales	Kineosporiaceae	NA
B_CK2_30882	Bacteria	Proteobacteria	Alphaproteobacteria	Sphingomonadales	Sphingomonadaceae	NA
B_CK2_60727	Bacteria	Actinobacteria	Actinobacteria	Frankiales	Geodermatophilaceae	Modestobacter
B_CK2_31356	Bacteria	Proteobacteria	Gammaproteobacteria	Oceanospirillales	Halomonadaceae	Kushneria
B_CK2_31442	Bacteria	Proteobacteria	Gammaproteobacteria	Oceanospirillales	Halomonadaceae	Kushneria
B_CK2_31626	Bacteria	Proteobacteria	Gammaproteobacteria	Oceanospirillales	Halomonadaceae	Kushneria
B_CK2_31860	Bacteria	Actinobacteria	Actinobacteria	Frankiales	Geodermatophilaceae	Geodermatophilus
B_CK2_31903	Bacteria	Proteobacteria	Gammaproteobacteria	Betaproteobacteriales	Burkholderiaceae	Pelomonas
B_CK2_31961	Bacteria	Proteobacteria	Alphaproteobacteria	Rhizobiales	Rhizobiaceae	Phyllobacterium
B_CK2_32235	Bacteria	Proteobacteria	Alphaproteobacteria	Rhizobiales	Devosiaceae	Devosia
B_CK2_32784	Bacteria	Proteobacteria	Alphaproteobacteria	Caulobacterales	Hyphomonadaceae	NA
B_CK2_34621	Bacteria	Proteobacteria	Gammaproteobacteria	Oceanospirillales	Halomonadaceae	Kushneria
B_CK2_34824	Bacteria	Proteobacteria	Alphaproteobacteria	Rhizobiales	Rhizobiaceae	NA
B_CK1_29214	Bacteria	Proteobacteria	Gammaproteobacteria	Betaproteobacteriales	Burkholderiaceae	Pelomonas
B_CK2_35350	Bacteria	Proteobacteria	Alphaproteobacteria	Rhizobiales	Rhizobiaceae	NA
B_CK2_35397	Bacteria	Actinobacteria	Actinobacteria	Propionibacteriales	Propionibacteriaceae	NA
B_CK2_35455	Bacteria	Actinobacteria	Actinobacteria	Kineosporiales	Kineosporiaceae	Kineococcus
B_CK2_35738	Bacteria	Proteobacteria	Alphaproteobacteria	Rhodobacterales	Rhodobacteraceae	Paracoccus
B_CK2_35874	Bacteria	Proteobacteria	Gammaproteobacteria	Betaproteobacteriales	Neisseriaceae	Neisseria
B_CK2_35902	Bacteria	Actinobacteria	Actinobacteria	Propionibacteriales	Nocardioidaceae	Nocardioides
B_CK2_36230	Bacteria	Proteobacteria	Deltaproteobacteria	Myxococcales	Sandaracinaceae	NA
B_CK2_36868	Bacteria	Actinobacteria	Actinobacteria	Micrococcales	Micrococcaceae	Arthrobacter
B_CK2_37207	Bacteria	Proteobacteria	Alphaproteobacteria	Acetobacterales	Acetobacteraceae	Roseomonas
B_CK2_38465	Bacteria	Actinobacteria	Actinobacteria	Pseudonocardiales	Pseudonocardiaceae	Pseudonocardia
B_CK2_38897	Bacteria	Actinobacteria	Actinobacteria	Micrococcales	Micrococcaceae	Arthrobacter
B_CK2_39115	Bacteria	Proteobacteria	Alphaproteobacteria	Sphingomonadales	Sphingomonadaceae	Novosphingobium
B_CK2_39400	Bacteria	Actinobacteria	Actinobacteria	Micrococcales	Micrococcaceae	NA
B_CK2_39456	Bacteria	Actinobacteria	Actinobacteria	Frankiales	Geodermatophilaceae	Modestobacter
B_CK2_39718	Bacteria	Actinobacteria	Actinobacteria	Kineosporiales	Kineosporiaceae	Kineococcus
B_CK2_40324	Bacteria	Actinobacteria	Actinobacteria	Micrococcales	Micrococcaceae	Zhihengliuella
B_CKD4_5677	Bacteria	Proteobacteria	Gammaproteobacteria	Oceanospirillales	Halomonadaceae	Halomonas
B_CK2_40547	Bacteria	Actinobacteria	Actinobacteria	Micrococcales	Micrococcaceae	Arthrobacter
B_CK2_40797	Bacteria	Bacteroidetes	Rhodothermia	Balneolales	Balneolaceae	Balneola
B_CK2_40985	Bacteria	Proteobacteria	Gammaproteobacteria	Betaproteobacteriales	Burkholderiaceae	Pelomonas
B_CK2_41423	Bacteria	Firmicutes	Bacilli	Bacillales	Paenibacillaceae	Saccharibacillus
B_CK2_41661	Bacteria	Proteobacteria	Alphaproteobacteria	Acetobacterales	Acetobacteraceae	Roseomonas
B_CK2_41762	Bacteria	Proteobacteria	Gammaproteobacteria	NA	NA	NA
B_CK2_41926	Bacteria	Bacteroidetes	Bacteroidia	Bacteroidales	Bacteroidales_RF16_group	NA
B_CK2_42120	Bacteria	Proteobacteria	Gammaproteobacteria	Oceanospirillales	Halomonadaceae	Kushneria
B_CK2_42141	Bacteria	Actinobacteria	Actinobacteria	Frankiales	Geodermatophilaceae	Geodermatophilus
B_CK4_8274	Bacteria	Proteobacteria	Alphaproteobacteria	Rhodobacterales	Rhodobacteraceae	Paracoccus
B_CK2_42661	Bacteria	Bacteroidetes	Bacteroidia	Cytophagales	Microscillaceae	NA
B_CK2_42760	Bacteria	Actinobacteria	Actinobacteria	Propionibacteriales	Propionibacteriaceae	Cutibacterium
B_CK2_42970	Bacteria	Proteobacteria	Gammaproteobacteria	Oceanospirillales	Halomonadaceae	Kushneria
B_CK2_43145	Bacteria	Proteobacteria	Alphaproteobacteria	Rhodobacterales	Rhodobacteraceae	NA
B_CK2_43214	Bacteria	Proteobacteria	Gammaproteobacteria	Oceanospirillales	Halomonadaceae	Kushneria
B_CK2_43262	Bacteria	Proteobacteria	Gammaproteobacteria	Oceanospirillales	Halomonadaceae	Kushneria
B_CK2_43404	Bacteria	Proteobacteria	NA	NA	NA	NA
B_CK2_43631	Bacteria	Proteobacteria	Gammaproteobacteria	Oceanospirillales	Halomonadaceae	Kushneria
B_CK2_43683	Bacteria	Actinobacteria	Actinobacteria	Pseudonocardiales	Pseudonocardiaceae	Prauserella
B_CK1_43732	Bacteria	Actinobacteria	Actinobacteria	Micrococcales	Micrococcaceae	Arthrobacter
B_CK2_44055	Bacteria	Proteobacteria	Alphaproteobacteria	Acetobacterales	Acetobacteraceae	Roseomonas
B_CK2_44069	Bacteria	Proteobacteria	Gammaproteobacteria	Betaproteobacteriales	Burkholderiaceae	Massilia
B_CK2_44312	Bacteria	Actinobacteria	Actinobacteria	Micrococcales	Micrococcaceae	Arthrobacter
B_CK2_44323	Bacteria	Firmicutes	Clostridia	Clostridiales	Ruminococcaceae	Ruminococcaceae_UCG-014
B_CK2_44499	Bacteria	Actinobacteria	Actinobacteria	Frankiales	Geodermatophilaceae	Modestobacter
B_CK2_44493	Bacteria	Firmicutes	Bacilli	Bacillales	Paenibacillaceae	NA
B_CK2_44564	Bacteria	Firmicutes	Clostridia	Clostridiales	Lachnospiraceae	Blautia
B_CK2_44630	Bacteria	Firmicutes	Clostridia	Clostridiales	Ruminococcaceae	Faecalibacterium
B_CK2_44743	Bacteria	Actinobacteria	Actinobacteria	Micrococcales	Promicromonosporaceae	Myceligenerans
B_CKD1_8219	Bacteria	Actinobacteria	Actinobacteria	Glycomycetales	Glycomycetaceae	Glycomyces
B_CK2_45119	Bacteria	Actinobacteria	Actinobacteria	Micrococcales	Micrococcaceae	Arthrobacter
B_CK2_45169	Bacteria	Proteobacteria	Alphaproteobacteria	Rhizobiales	Rhizobiaceae	Phyllobacterium
B_CK2_45238	Bacteria	Proteobacteria	Gammaproteobacteria	Steroidobacterales	Steroidobacteraceae	Steroidobacter
B_CK2_45363	Bacteria	Actinobacteria	Actinobacteria	Pseudonocardiales	Pseudonocardiaceae	NA
B_CK2_45461	Bacteria	Firmicutes	Clostridia	Clostridiales	Lachnospiraceae	NA
B_CK2_45838	Bacteria	Proteobacteria	Gammaproteobacteria	Steroidobacterales	Steroidobacteraceae	Steroidobacter
B_CK2_45864	Bacteria	Bacteroidetes	Bacteroidia	Bacteroidales	Bacteroidaceae	Bacteroides
B_CK2_46141	Bacteria	Bacteroidetes	Bacteroidia	Bacteroidales	Bacteroidaceae	Bacteroides
B_CK2_46131	Bacteria	Firmicutes	Bacilli	Bacillales	Bacillaceae	Halobacillus
B_CK4_12840	Bacteria	Actinobacteria	Actinobacteria	Pseudonocardiales	Pseudonocardiaceae	Pseudonocardia
B_CK2_46424	Bacteria	Bacteroidetes	Bacteroidia	Bacteroidales	Bacteroidaceae	Bacteroides
B_CK2_46484	Bacteria	Proteobacteria	Alphaproteobacteria	Rhizobiales	Rhizobiaceae	Phyllobacterium
B_CK2_46648	Bacteria	Bacteroidetes	Bacteroidia	Bacteroidales	Bacteroidaceae	Bacteroides
B_CK2_46636	Bacteria	Actinobacteria	Actinobacteria	Micrococcales	Microbacteriaceae	Agrococcus
B_CK2_46749	Bacteria	Proteobacteria	Alphaproteobacteria	Rhizobiales	Devosiaceae	Devosia
B_CK2_46780	Bacteria	Proteobacteria	Gammaproteobacteria	Enterobacteriales	Enterobacteriaceae	NA
B_CKD1_69043	Bacteria	Proteobacteria	Alphaproteobacteria	Rhodobacterales	Rhodobacteraceae	Paracoccus
B_CK2_47290	Bacteria	Firmicutes	Clostridia	Clostridiales	Lachnospiraceae	Fusicatenibacter
B_CK2_47280	Bacteria	Proteobacteria	Alphaproteobacteria	Rhizobiales	Rhizobiaceae	Phyllobacterium
B_CK2_47317	Bacteria	Proteobacteria	Gammaproteobacteria	Enterobacteriales	Enterobacteriaceae	NA
B_CK2_47331	Bacteria	Proteobacteria	Gammaproteobacteria	NA	NA	NA
B_CK2_47458	Bacteria	Proteobacteria	Alphaproteobacteria	Sphingomonadales	Sphingomonadaceae	NA
B_CK2_47472	Bacteria	Actinobacteria	Actinobacteria	Pseudonocardiales	Pseudonocardiaceae	NA
B_CK2_47549	Bacteria	Actinobacteria	Actinobacteria	Micrococcales	Micrococcaceae	NA
B_CK2_47766	Bacteria	Actinobacteria	Actinobacteria	Pseudonocardiales	Pseudonocardiaceae	Actinophytocola
B_CK2_47992	Bacteria	Proteobacteria	Gammaproteobacteria	Betaproteobacteriales	Burkholderiaceae	NA
B_CK2_48107	Bacteria	Actinobacteria	Actinobacteria	Kineosporiales	Kineosporiaceae	Kineococcus
B_CK2_48194	Bacteria	Firmicutes	Erysipelotrichia	Erysipelotrichales	Erysipelotrichaceae	Holdemanella
B_CK2_48638	Bacteria	Firmicutes	Clostridia	Clostridiales	Ruminococcaceae	Faecalibacterium
B_HUP2_16403	Bacteria	Proteobacteria	Alphaproteobacteria	Rhizobiales	Rhizobiaceae	Phyllobacterium
B_CK2_48832	Bacteria	Proteobacteria	Gammaproteobacteria	Betaproteobacteriales	Burkholderiaceae	Pelomonas
B_CK2_48894	Bacteria	Actinobacteria	Actinobacteria	Frankiales	Geodermatophilaceae	Blastococcus
B_CK5_31133	Bacteria	Proteobacteria	Alphaproteobacteria	Sphingomonadales	Sphingomonadaceae	Sphingomonas
B_CK2_49121	Bacteria	Actinobacteria	Actinobacteria	Streptomycetales	Streptomycetaceae	Streptomyces
B_CK2_49465	Bacteria	Firmicutes	Bacilli	Bacillales	Bacillaceae	Bacillus
B_CK2_49519	Bacteria	Bacteroidetes	Bacteroidia	Bacteroidales	Bacteroidaceae	Bacteroides
B_CK2_49569	Bacteria	Actinobacteria	Actinobacteria	Frankiales	Geodermatophilaceae	Modestobacter
B_CK2_49882	Bacteria	Proteobacteria	Alphaproteobacteria	Rhizobiales	Rhizobiaceae	Phyllobacterium
B_CK2_50447	Bacteria	Proteobacteria	Alphaproteobacteria	Rhizobiales	Rhizobiaceae	Phyllobacterium
B_CK2_50532	Bacteria	Proteobacteria	Gammaproteobacteria	Betaproteobacteriales	Burkholderiaceae	Pelomonas
B_CK2_50546	Bacteria	Bacteroidetes	Bacteroidia	Bacteroidales	Bacteroidaceae	Bacteroides
B_CK2_50695	Bacteria	Proteobacteria	Gammaproteobacteria	Steroidobacterales	Steroidobacteraceae	Steroidobacter
B_CK2_50746	Bacteria	Actinobacteria	Actinobacteria	Streptomycetales	Streptomycetaceae	Streptomyces
B_CK2_50759	Bacteria	Proteobacteria	Gammaproteobacteria	Xanthomonadales	Xanthomonadaceae	Stenotrophomonas
B_CK2_50775	Bacteria	Firmicutes	Clostridia	Clostridiales	Lachnospiraceae	NA
B_CK2_47368	Bacteria	Proteobacteria	Gammaproteobacteria	Betaproteobacteriales	Burkholderiaceae	Pelomonas
B_CK2_51281	Bacteria	Firmicutes	Clostridia	Clostridiales	Ruminococcaceae	Ruminococcus_1
B_CK2_51331	Bacteria	Firmicutes	Clostridia	Clostridiales	Ruminococcaceae	Subdoligranulum
B_CK2_51447	Bacteria	Bacteroidetes	Bacteroidia	Bacteroidales	Prevotellaceae	Prevotella_9
B_CK2_51621	Bacteria	Firmicutes	Bacilli	Bacillales	Paenibacillaceae	Paenibacillus
B_CK2_51717	Bacteria	Bacteroidetes	Bacteroidia	Bacteroidales	Bacteroidaceae	Bacteroides
B_CK2_51793	Bacteria	Firmicutes	Clostridia	Clostridiales	Lachnospiraceae	NA
B_CK2_51901	Bacteria	Proteobacteria	Alphaproteobacteria	Rhizobiales	Rhizobiaceae	Phyllobacterium
B_CK2_51992	Bacteria	Firmicutes	Bacilli	Lactobacillales	Streptococcaceae	Streptococcus
B_CK2_52380	Bacteria	Firmicutes	Clostridia	Clostridiales	Ruminococcaceae	Faecalibacterium
B_CK2_52583	Bacteria	Firmicutes	Clostridia	Clostridiales	Peptostreptococcaceae	Romboutsia
B_CK2_52595	Bacteria	Proteobacteria	Alphaproteobacteria	Rhizobiales	Rhizobiaceae	Phyllobacterium
B_CK2_52661	Bacteria	Actinobacteria	Actinobacteria	Micrococcales	Micrococcaceae	Arthrobacter
B_CK2_52745	Bacteria	Deinococcus-Thermus	Deinococci	Deinococcales	Deinococcaceae	Deinococcus
B_CK2_52785	Bacteria	Proteobacteria	Alphaproteobacteria	Rhizobiales	Rhizobiaceae	Nitratireductor
B_CK2_52957	Bacteria	Firmicutes	Clostridia	Clostridiales	Lachnospiraceae	NA
B_HROOT3_7276	Bacteria	Proteobacteria	Gammaproteobacteria	Oceanospirillales	Halomonadaceae	Halomonas
B_CK2_52996	Bacteria	Proteobacteria	Gammaproteobacteria	Betaproteobacteriales	Burkholderiaceae	Pelomonas
B_CK2_53325	Bacteria	Actinobacteria	Actinobacteria	Propionibacteriales	Propionibacteriaceae	Friedmanniella
B_CK2_53495	Bacteria	Proteobacteria	Alphaproteobacteria	Rhizobiales	Rhizobiaceae	Phyllobacterium
B_CK2_53483	Bacteria	Actinobacteria	Acidimicrobiia	Microtrichales	Ilumatobacteraceae	NA
B_HROOT1_6887	Bacteria	Firmicutes	Clostridia	Clostridiales	Lachnospiraceae	Blautia
B_CK2_53599	Bacteria	Proteobacteria	Gammaproteobacteria	Oceanospirillales	Halomonadaceae	Halomonas
B_CK2_53660	Bacteria	Bacteroidetes	Bacteroidia	Flavobacteriales	Weeksellaceae	NA
B_CK2_53766	Bacteria	Actinobacteria	Actinobacteria	Streptosporangiales	Nocardiopsaceae	Streptomonospora
B_CK2_54143	Bacteria	Proteobacteria	Alphaproteobacteria	Rhizobiales	Rhizobiaceae	Phyllobacterium
B_CK2_54918	Bacteria	Proteobacteria	Gammaproteobacteria	Betaproteobacteriales	Burkholderiaceae	Delftia
B_CK2_55061	Bacteria	Proteobacteria	Gammaproteobacteria	Oceanospirillales	Halomonadaceae	Kushneria
B_CK2_55065	Bacteria	Proteobacteria	Alphaproteobacteria	Rhizobiales	Rhizobiaceae	Phyllobacterium
B_CK2_55056	Bacteria	Proteobacteria	Gammaproteobacteria	Oceanospirillales	Halomonadaceae	Halomonas
B_CK2_55257	Bacteria	Proteobacteria	Gammaproteobacteria	Betaproteobacteriales	Burkholderiaceae	NA
B_CK2_55374	Bacteria	Proteobacteria	Gammaproteobacteria	Betaproteobacteriales	Burkholderiaceae	Pelomonas
B_LROOT3_20270	Bacteria	Bacteroidetes	Bacteroidia	Bacteroidales	Bacteroidaceae	Bacteroides
B_CK2_55700	Bacteria	Bacteroidetes	Bacteroidia	Bacteroidales	Marinifilaceae	Odoribacter
B_CK2_55917	Bacteria	Proteobacteria	Alphaproteobacteria	Rhizobiales	Rhizobiaceae	Phyllobacterium
B_CK2_56476	Bacteria	Proteobacteria	Alphaproteobacteria	Rhodobacterales	Rhodobacteraceae	Paracoccus
B_CK2_56716	Bacteria	Proteobacteria	Gammaproteobacteria	Betaproteobacteriales	Burkholderiaceae	Ottowia
B_CK2_56834	Bacteria	Firmicutes	Erysipelotrichia	Erysipelotrichales	Erysipelotrichaceae	Holdemanella
B_CK2_56912	Bacteria	Actinobacteria	Actinobacteria	Micrococcales	Micrococcaceae	Arthrobacter
B_CK2_57020	Bacteria	Actinobacteria	Actinobacteria	Micrococcales	Micrococcaceae	Arthrobacter
B_CK2_57109	Bacteria	Proteobacteria	Gammaproteobacteria	Betaproteobacteriales	Burkholderiaceae	Ottowia
B_CK2_57222	Bacteria	Proteobacteria	Gammaproteobacteria	Betaproteobacteriales	Burkholderiaceae	Pelomonas
B_CK2_57299	Bacteria	Firmicutes	Clostridia	Clostridiales	Lachnospiraceae	Marvinbryantia
B_CK4_3517	Bacteria	Actinobacteria	Actinobacteria	Micrococcales	Micrococcaceae	Arthrobacter
B_CK2_57992	Bacteria	Actinobacteria	Actinobacteria	Frankiales	Geodermatophilaceae	Modestobacter
B_CK2_58019	Bacteria	Firmicutes	Clostridia	Clostridiales	Ruminococcaceae	Subdoligranulum
B_CK2_58475	Bacteria	Actinobacteria	Actinobacteria	Frankiales	Geodermatophilaceae	Geodermatophilus
B_CK2_58660	Bacteria	Actinobacteria	Actinobacteria	Micrococcales	Micrococcaceae	Arthrobacter
B_CK2_59080	Bacteria	Actinobacteria	Actinobacteria	Micrococcales	Promicromonosporaceae	Myceligenerans
B_CK2_59089	Bacteria	Actinobacteria	Actinobacteria	Micrococcales	Microbacteriaceae	Parafrigoribacterium
B_CK2_59489	Bacteria	Firmicutes	Clostridia	Clostridiales	Lachnospiraceae	Anaerostipes
B_CK2_59529	Bacteria	Proteobacteria	Gammaproteobacteria	Cellvibrionales	Halieaceae	Haliea
B_CK2_59539	Bacteria	Bacteroidetes	Bacteroidia	Bacteroidales	Bacteroidales_RF16_group	NA
B_CK2_59775	Bacteria	Actinobacteria	Actinobacteria	Micrococcales	Promicromonosporaceae	Myceligenerans
B_CK2_60003	Bacteria	Actinobacteria	Actinobacteria	Micrococcales	Micrococcaceae	Arthrobacter
B_CK2_60302	Bacteria	Firmicutes	Clostridia	Clostridiales	Ruminococcaceae	Faecalibacterium
B_CK2_60584	Bacteria	Firmicutes	Bacilli	Lactobacillales	Streptococcaceae	Streptococcus
B_LROOT4_21734	Bacteria	Actinobacteria	Actinobacteria	Micrococcales	Micrococcaceae	Glutamicibacter
B_CK2_60846	Bacteria	Firmicutes	Clostridia	Clostridiales	Ruminococcaceae	Faecalibacterium
B_CK2_60962	Bacteria	Proteobacteria	Alphaproteobacteria	NA	NA	NA
B_CK2_61144	Bacteria	Actinobacteria	Actinobacteria	Frankiales	Geodermatophilaceae	Blastococcus
B_CK2_61243	Bacteria	Firmicutes	Clostridia	Clostridiales	Ruminococcaceae	Ruminococcaceae_UCG-010
B_CK2_61782	Bacteria	Actinobacteria	Actinobacteria	Frankiales	Geodermatophilaceae	Modestobacter
B_CK2_61827	Bacteria	Firmicutes	Clostridia	Clostridiales	Lachnospiraceae	Dorea
B_CK2_61880	Bacteria	Firmicutes	Bacilli	Lactobacillales	Streptococcaceae	Streptococcus
B_CK3_32	Bacteria	Proteobacteria	Gammaproteobacteria	Oceanospirillales	Halomonadaceae	Kushneria
B_CK3_388	Bacteria	Proteobacteria	Gammaproteobacteria	Oceanospirillales	Halomonadaceae	Kushneria
B_CK3_77	Bacteria	Proteobacteria	Gammaproteobacteria	Oceanospirillales	Halomonadaceae	Kushneria
B_CK3_75	Bacteria	Proteobacteria	Gammaproteobacteria	Oceanospirillales	Halomonadaceae	Kushneria
B_CK3_330	Bacteria	Proteobacteria	Gammaproteobacteria	Oceanospirillales	Halomonadaceae	Kushneria
B_CK3_70	Bacteria	Proteobacteria	Gammaproteobacteria	Oceanospirillales	Halomonadaceae	Kushneria
B_CK3_89	Bacteria	Proteobacteria	Gammaproteobacteria	Oceanospirillales	Halomonadaceae	Kushneria
B_CK3_109	Bacteria	Proteobacteria	Gammaproteobacteria	Oceanospirillales	Halomonadaceae	Kushneria
B_CK3_134	Bacteria	Proteobacteria	Gammaproteobacteria	Oceanospirillales	Halomonadaceae	Kushneria
B_CK3_144	Bacteria	Proteobacteria	Gammaproteobacteria	Oceanospirillales	Halomonadaceae	Kushneria
B_CK3_165	Bacteria	Proteobacteria	Gammaproteobacteria	Oceanospirillales	Halomonadaceae	Kushneria
B_CK3_154	Bacteria	Proteobacteria	Gammaproteobacteria	Oceanospirillales	Halomonadaceae	Kushneria
B_CK3_1121	Bacteria	Proteobacteria	Gammaproteobacteria	Oceanospirillales	Halomonadaceae	Kushneria
B_CK3_158	Bacteria	Proteobacteria	Gammaproteobacteria	Oceanospirillales	Halomonadaceae	Kushneria
B_CK3_145	Bacteria	Proteobacteria	NA	NA	NA	NA
B_CK3_210	Bacteria	Proteobacteria	Gammaproteobacteria	Oceanospirillales	Halomonadaceae	Kushneria
B_CK3_198	Bacteria	Proteobacteria	Gammaproteobacteria	Oceanospirillales	Halomonadaceae	Kushneria
B_CK3_231	Bacteria	Actinobacteria	Actinobacteria	Micrococcales	Micrococcaceae	Kocuria
B_CK3_249	Bacteria	Proteobacteria	Gammaproteobacteria	Oceanospirillales	Halomonadaceae	Kushneria
B_CK3_261	Bacteria	Proteobacteria	Gammaproteobacteria	Oceanospirillales	Halomonadaceae	Kushneria
B_CK3_266	Bacteria	Proteobacteria	Gammaproteobacteria	Xanthomonadales	Rhodanobacteraceae	NA
B_CK3_306	Bacteria	Proteobacteria	Gammaproteobacteria	Oceanospirillales	Halomonadaceae	Kushneria
B_CK3_349	Bacteria	Proteobacteria	Gammaproteobacteria	Oceanospirillales	Halomonadaceae	Kushneria
B_CK3_318	Bacteria	Proteobacteria	Gammaproteobacteria	Oceanospirillales	Halomonadaceae	Kushneria
B_CK3_350	Bacteria	Proteobacteria	Gammaproteobacteria	Oceanospirillales	Halomonadaceae	Kushneria
B_CK3_339	Bacteria	Proteobacteria	Gammaproteobacteria	Oceanospirillales	Halomonadaceae	Kushneria
B_CK3_382	Bacteria	Actinobacteria	Actinobacteria	Frankiales	Geodermatophilaceae	Blastococcus
B_CK3_386	Bacteria	Proteobacteria	Gammaproteobacteria	Oceanospirillales	Halomonadaceae	Kushneria
B_CK3_24889	Bacteria	Proteobacteria	Gammaproteobacteria	Oceanospirillales	Halomonadaceae	Kushneria
B_CK3_418	Bacteria	Proteobacteria	Gammaproteobacteria	Oceanospirillales	Halomonadaceae	Kushneria
B_CK3_443	Bacteria	Proteobacteria	Gammaproteobacteria	Oceanospirillales	Halomonadaceae	Kushneria
B_CK3_1435	Bacteria	Proteobacteria	Gammaproteobacteria	Oceanospirillales	Halomonadaceae	Kushneria
B_CK3_427	Bacteria	Proteobacteria	Gammaproteobacteria	Oceanospirillales	Halomonadaceae	Kushneria
B_CK3_448	Bacteria	Proteobacteria	Gammaproteobacteria	Oceanospirillales	Halomonadaceae	Kushneria
B_CK3_462	Bacteria	Proteobacteria	Gammaproteobacteria	Oceanospirillales	Halomonadaceae	Kushneria
B_CK3_433	Bacteria	Proteobacteria	Gammaproteobacteria	Oceanospirillales	Halomonadaceae	Kushneria
B_CK3_500	Bacteria	Proteobacteria	Gammaproteobacteria	Oceanospirillales	Halomonadaceae	Kushneria
B_CK3_499	Bacteria	Proteobacteria	Gammaproteobacteria	Oceanospirillales	Halomonadaceae	Kushneria
B_CK3_568	Bacteria	Proteobacteria	Gammaproteobacteria	Oceanospirillales	Halomonadaceae	Kushneria
B_CK3_585	Bacteria	Actinobacteria	Actinobacteria	Kineosporiales	Kineosporiaceae	Kineococcus
B_CK3_14815	Bacteria	Proteobacteria	Gammaproteobacteria	Oceanospirillales	Halomonadaceae	Kushneria
B_CK3_578	Bacteria	Proteobacteria	Gammaproteobacteria	Oceanospirillales	Halomonadaceae	Kushneria
B_CK3_602	Bacteria	Firmicutes	Bacilli	Bacillales	Planococcaceae	Planomicrobium
B_CK3_754	Bacteria	Proteobacteria	Gammaproteobacteria	Oceanospirillales	Halomonadaceae	Kushneria
B_CK3_751	Bacteria	Actinobacteria	Actinobacteria	Micrococcales	Micrococcaceae	Arthrobacter
B_CK3_795	Bacteria	Proteobacteria	Gammaproteobacteria	Oceanospirillales	Halomonadaceae	Kushneria
B_CK3_865	Bacteria	Proteobacteria	Gammaproteobacteria	Oceanospirillales	Halomonadaceae	Kushneria
B_CK3_919	Bacteria	Proteobacteria	Gammaproteobacteria	Oceanospirillales	Halomonadaceae	Kushneria
B_CK3_955	Bacteria	Proteobacteria	Gammaproteobacteria	Oceanospirillales	Halomonadaceae	Kushneria
B_CK3_949	Bacteria	Firmicutes	Bacilli	Lactobacillales	Carnobacteriaceae	Marinilactibacillus
B_CK3_1016	Bacteria	Proteobacteria	Gammaproteobacteria	Oceanospirillales	Halomonadaceae	Kushneria
B_CK3_1044	Bacteria	Proteobacteria	Gammaproteobacteria	Oceanospirillales	Halomonadaceae	Kushneria
B_CK3_1137	Bacteria	Proteobacteria	Gammaproteobacteria	Oceanospirillales	Halomonadaceae	Kushneria
B_CK3_1130	Bacteria	Firmicutes	Bacilli	Lactobacillales	Carnobacteriaceae	Marinilactibacillus
B_CK3_1148	Bacteria	Proteobacteria	Gammaproteobacteria	Oceanospirillales	Halomonadaceae	Kushneria
B_CK3_551	Bacteria	Proteobacteria	Gammaproteobacteria	Oceanospirillales	Halomonadaceae	Kushneria
B_CK3_1158	Bacteria	Proteobacteria	NA	NA	NA	NA
B_CK4_33617	Bacteria	Proteobacteria	Gammaproteobacteria	Oceanospirillales	Halomonadaceae	Kushneria
B_CK3_1414	Bacteria	Proteobacteria	Gammaproteobacteria	Oceanospirillales	Halomonadaceae	Kushneria
B_CK3_1203	Bacteria	Proteobacteria	Gammaproteobacteria	Oceanospirillales	Halomonadaceae	Kushneria
B_CK3_1233	Bacteria	Proteobacteria	Gammaproteobacteria	Oceanospirillales	Halomonadaceae	Kushneria
B_CK3_1264	Bacteria	Proteobacteria	Gammaproteobacteria	Oceanospirillales	Halomonadaceae	Kushneria
B_CK3_1304	Bacteria	Proteobacteria	Gammaproteobacteria	Oceanospirillales	Halomonadaceae	Kushneria
B_CK3_1321	Bacteria	Proteobacteria	Gammaproteobacteria	Oceanospirillales	Halomonadaceae	Kushneria
B_CK3_1339	Bacteria	Proteobacteria	Gammaproteobacteria	Oceanospirillales	Halomonadaceae	Kushneria
B_CK3_1364	Bacteria	Proteobacteria	Gammaproteobacteria	Oceanospirillales	Halomonadaceae	Kushneria
B_CK3_1373	Bacteria	Proteobacteria	Gammaproteobacteria	Oceanospirillales	Halomonadaceae	Kushneria
B_CK3_1383	Bacteria	Proteobacteria	Gammaproteobacteria	Oceanospirillales	Halomonadaceae	Kushneria
B_CK3_1420	Bacteria	Firmicutes	Bacilli	Bacillales	Bacillaceae	Oceanobacillus
B_CK3_1439	Bacteria	Proteobacteria	Gammaproteobacteria	Oceanospirillales	Halomonadaceae	Kushneria
B_CK3_1473	Bacteria	Proteobacteria	Gammaproteobacteria	Oceanospirillales	Halomonadaceae	Kushneria
B_CK3_1519	Bacteria	Proteobacteria	Gammaproteobacteria	Oceanospirillales	Halomonadaceae	Kushneria
B_CK3_1518	Bacteria	Proteobacteria	Gammaproteobacteria	Oceanospirillales	Halomonadaceae	Kushneria
B_CK3_1562	Bacteria	Proteobacteria	Gammaproteobacteria	Oceanospirillales	Halomonadaceae	Kushneria
B_CK3_1571	Bacteria	Proteobacteria	Gammaproteobacteria	Oceanospirillales	Halomonadaceae	Kushneria
B_CK3_1592	Bacteria	Proteobacteria	Gammaproteobacteria	Oceanospirillales	Halomonadaceae	Kushneria
B_CK3_1614	Bacteria	Proteobacteria	Gammaproteobacteria	Oceanospirillales	Halomonadaceae	Kushneria
B_CK3_1612	Bacteria	Proteobacteria	Gammaproteobacteria	Oceanospirillales	Halomonadaceae	Kushneria
B_CK3_1622	Bacteria	Proteobacteria	Gammaproteobacteria	Oceanospirillales	Halomonadaceae	Kushneria
B_CK3_1645	Bacteria	Proteobacteria	Gammaproteobacteria	Steroidobacterales	Steroidobacteraceae	NA
B_CK3_1652	Bacteria	Proteobacteria	Gammaproteobacteria	Oceanospirillales	Halomonadaceae	Kushneria
B_CK3_1779	Bacteria	Proteobacteria	Gammaproteobacteria	Oceanospirillales	Halomonadaceae	Kushneria
B_CK3_1816	Bacteria	Proteobacteria	Gammaproteobacteria	Oceanospirillales	Halomonadaceae	Kushneria
B_CK3_1810	Bacteria	Proteobacteria	NA	NA	NA	NA
B_CK3_1858	Bacteria	Proteobacteria	Gammaproteobacteria	Oceanospirillales	Halomonadaceae	Kushneria
B_CK3_1864	Bacteria	Proteobacteria	Gammaproteobacteria	Oceanospirillales	Halomonadaceae	Kushneria
B_CK3_1932	Bacteria	Proteobacteria	Gammaproteobacteria	Oceanospirillales	Halomonadaceae	Kushneria
B_CK3_1961	Bacteria	Proteobacteria	Gammaproteobacteria	Oceanospirillales	Halomonadaceae	Kushneria
B_CK3_1976	Bacteria	Proteobacteria	Gammaproteobacteria	Oceanospirillales	Halomonadaceae	Kushneria
B_CK3_2011	Bacteria	Proteobacteria	Gammaproteobacteria	Oceanospirillales	Halomonadaceae	Kushneria
B_CK3_2037	Bacteria	Proteobacteria	Gammaproteobacteria	Oceanospirillales	Halomonadaceae	Kushneria
B_CK3_2052	Bacteria	Proteobacteria	Alphaproteobacteria	Sphingomonadales	Sphingomonadaceae	NA
B_CK3_2070	Bacteria	Proteobacteria	Gammaproteobacteria	Oceanospirillales	Halomonadaceae	Kushneria
B_CK3_2119	Bacteria	Proteobacteria	Gammaproteobacteria	Oceanospirillales	Halomonadaceae	Kushneria
B_CK3_2134	Bacteria	Proteobacteria	NA	NA	NA	NA
B_CK3_2147	Bacteria	Proteobacteria	Gammaproteobacteria	Oceanospirillales	Halomonadaceae	Kushneria
B_CK3_2229	Bacteria	Proteobacteria	Gammaproteobacteria	Steroidobacterales	Steroidobacteraceae	Steroidobacter
B_CK3_2279	Bacteria	Proteobacteria	Gammaproteobacteria	Oceanospirillales	Halomonadaceae	Kushneria
B_CK3_2269	Bacteria	Proteobacteria	Gammaproteobacteria	Oceanospirillales	Halomonadaceae	Kushneria
B_CK3_2301	Bacteria	Proteobacteria	Gammaproteobacteria	Oceanospirillales	Halomonadaceae	Kushneria
B_CK3_2315	Bacteria	Proteobacteria	Gammaproteobacteria	Oceanospirillales	Halomonadaceae	Kushneria
B_CK3_2377	Bacteria	Proteobacteria	Gammaproteobacteria	Oceanospirillales	Halomonadaceae	Kushneria
B_CK3_2372	Bacteria	Proteobacteria	Gammaproteobacteria	Oceanospirillales	Halomonadaceae	Kushneria
B_CK3_2482	Bacteria	Proteobacteria	Gammaproteobacteria	Oceanospirillales	Halomonadaceae	Kushneria
B_CK3_2481	Bacteria	Firmicutes	Bacilli	Bacillales	Planococcaceae	NA
B_CK3_2507	Bacteria	Actinobacteria	Actinobacteria	Micrococcales	Microbacteriaceae	Frigoribacterium
B_CK3_2527	Bacteria	Proteobacteria	Gammaproteobacteria	Betaproteobacteriales	Burkholderiaceae	Massilia
B_CK3_2647	Bacteria	Proteobacteria	Gammaproteobacteria	Oceanospirillales	Halomonadaceae	Kushneria
B_CK3_2669	Bacteria	Proteobacteria	Gammaproteobacteria	Oceanospirillales	Halomonadaceae	Kushneria
B_CK3_2633	Bacteria	Firmicutes	Bacilli	Bacillales	Planococcaceae	Planococcus
B_CK3_2674	Bacteria	Proteobacteria	Gammaproteobacteria	Oceanospirillales	Halomonadaceae	Kushneria
B_CK3_36299	Bacteria	Proteobacteria	Gammaproteobacteria	Oceanospirillales	Halomonadaceae	Kushneria
B_CK3_2710	Bacteria	Proteobacteria	Gammaproteobacteria	Oceanospirillales	Halomonadaceae	Kushneria
B_CK3_2731	Bacteria	Proteobacteria	Gammaproteobacteria	Oceanospirillales	Halomonadaceae	Kushneria
B_CK3_2743	Bacteria	Proteobacteria	Gammaproteobacteria	Oceanospirillales	Halomonadaceae	Kushneria
B_CK3_2752	Bacteria	Proteobacteria	Gammaproteobacteria	Oceanospirillales	Halomonadaceae	Kushneria
B_CK3_2791	Bacteria	Proteobacteria	Gammaproteobacteria	Oceanospirillales	Halomonadaceae	Kushneria
B_CK3_2803	Bacteria	Firmicutes	Bacilli	Lactobacillales	Carnobacteriaceae	Marinilactibacillus
B_CK3_2834	Bacteria	Firmicutes	Bacilli	Bacillales	Planococcaceae	NA
B_CK3_2846	Bacteria	Proteobacteria	Gammaproteobacteria	Oceanospirillales	Halomonadaceae	Kushneria
B_CK3_2881	Bacteria	Proteobacteria	Gammaproteobacteria	Oceanospirillales	Halomonadaceae	Kushneria
B_CK3_40834	Bacteria	Proteobacteria	Gammaproteobacteria	Oceanospirillales	Halomonadaceae	Kushneria
B_CK3_2898	Bacteria	Proteobacteria	Gammaproteobacteria	Oceanospirillales	Halomonadaceae	Kushneria
B_CK3_2957	Bacteria	Proteobacteria	Gammaproteobacteria	Oceanospirillales	Halomonadaceae	Kushneria
B_CK3_3028	Bacteria	Proteobacteria	Gammaproteobacteria	Oceanospirillales	Halomonadaceae	Kushneria
B_CK3_3062	Bacteria	Proteobacteria	Gammaproteobacteria	Oceanospirillales	Halomonadaceae	Kushneria
B_CK3_2993	Bacteria	Proteobacteria	Gammaproteobacteria	Pseudomonadales	Pseudomonadaceae	Pseudomonas
B_CK3_3057	Bacteria	Proteobacteria	Gammaproteobacteria	Oceanospirillales	Halomonadaceae	Kushneria
B_CK3_3048	Bacteria	Proteobacteria	Gammaproteobacteria	Oceanospirillales	Halomonadaceae	Kushneria
B_CK3_3226	Bacteria	Proteobacteria	Gammaproteobacteria	Oceanospirillales	Halomonadaceae	Kushneria
B_CK3_3218	Bacteria	Proteobacteria	Gammaproteobacteria	Oceanospirillales	Halomonadaceae	Kushneria
B_CK3_3219	Bacteria	Proteobacteria	Gammaproteobacteria	Oceanospirillales	Halomonadaceae	Kushneria
B_CK3_3306	Bacteria	Proteobacteria	Gammaproteobacteria	Oceanospirillales	Halomonadaceae	Kushneria
B_CK3_3301	Bacteria	Proteobacteria	Gammaproteobacteria	Oceanospirillales	Halomonadaceae	Kushneria
B_CK3_3337	Bacteria	Proteobacteria	Gammaproteobacteria	Oceanospirillales	Halomonadaceae	Kushneria
B_CK3_3369	Bacteria	Proteobacteria	Gammaproteobacteria	Oceanospirillales	Halomonadaceae	Kushneria
B_CK3_341	Bacteria	Proteobacteria	Gammaproteobacteria	Oceanospirillales	Halomonadaceae	Kushneria
B_CK3_3403	Bacteria	Proteobacteria	Gammaproteobacteria	Oceanospirillales	Halomonadaceae	Kushneria
B_CK3_3412	Bacteria	Proteobacteria	Gammaproteobacteria	Oceanospirillales	Halomonadaceae	Kushneria
B_CK4_4946	Bacteria	Firmicutes	Bacilli	Bacillales	Alicyclobacillaceae	Tumebacillus
B_CK3_3482	Bacteria	Proteobacteria	Gammaproteobacteria	Oceanospirillales	Halomonadaceae	Kushneria
B_CK3_3547	Bacteria	Proteobacteria	Gammaproteobacteria	Oceanospirillales	Halomonadaceae	Kushneria
B_CK3_3577	Bacteria	Proteobacteria	Gammaproteobacteria	Oceanospirillales	Halomonadaceae	Kushneria
B_CK3_3575	Bacteria	Proteobacteria	Gammaproteobacteria	Oceanospirillales	Halomonadaceae	Kushneria
B_CK3_3608	Bacteria	Proteobacteria	Gammaproteobacteria	Oceanospirillales	Halomonadaceae	Kushneria
B_CK3_3686	Bacteria	Proteobacteria	Gammaproteobacteria	Oceanospirillales	Halomonadaceae	Kushneria
B_CK3_2208	Bacteria	Proteobacteria	Gammaproteobacteria	Oceanospirillales	Halomonadaceae	Kushneria
B_CK1_57713	Bacteria	Proteobacteria	Gammaproteobacteria	Oceanospirillales	Halomonadaceae	Kushneria
B_CK3_14458	Bacteria	Proteobacteria	Gammaproteobacteria	Oceanospirillales	Halomonadaceae	Kushneria
B_CK3_3861	Bacteria	Proteobacteria	Gammaproteobacteria	Oceanospirillales	Halomonadaceae	Kushneria
B_CK3_3884	Bacteria	Proteobacteria	Gammaproteobacteria	Oceanospirillales	Halomonadaceae	Kushneria
B_CK3_35986	Bacteria	Proteobacteria	Gammaproteobacteria	Oceanospirillales	Halomonadaceae	Kushneria
B_CK3_3924	Bacteria	Proteobacteria	Gammaproteobacteria	Oceanospirillales	Halomonadaceae	Kushneria
B_CK3_4058	Bacteria	Proteobacteria	Gammaproteobacteria	Oceanospirillales	Halomonadaceae	Kushneria
B_CK3_4112	Bacteria	Proteobacteria	Gammaproteobacteria	Oceanospirillales	Halomonadaceae	Kushneria
B_CK3_4134	Bacteria	Proteobacteria	Gammaproteobacteria	Oceanospirillales	Halomonadaceae	Kushneria
B_CK3_4171	Bacteria	Proteobacteria	Gammaproteobacteria	Oceanospirillales	Halomonadaceae	Kushneria
B_CK3_4181	Bacteria	Proteobacteria	Gammaproteobacteria	Oceanospirillales	Halomonadaceae	Kushneria
B_CK3_4197	Bacteria	Firmicutes	Bacilli	Bacillales	Bacillaceae	NA
B_CK3_4278	Bacteria	Proteobacteria	NA	NA	NA	NA
B_CK3_4282	Bacteria	Actinobacteria	Actinobacteria	Propionibacteriales	Propionibacteriaceae	NA
B_CK3_4324	Bacteria	Proteobacteria	Gammaproteobacteria	Oceanospirillales	Halomonadaceae	Kushneria
B_CK3_4379	Bacteria	Proteobacteria	Gammaproteobacteria	Oceanospirillales	Halomonadaceae	Kushneria
B_CK3_4330	Bacteria	Proteobacteria	Gammaproteobacteria	Oceanospirillales	Halomonadaceae	Kushneria
B_CK2_24090	Bacteria	Proteobacteria	Gammaproteobacteria	Oceanospirillales	Halomonadaceae	Kushneria
B_CK3_4445	Bacteria	Proteobacteria	Gammaproteobacteria	Oceanospirillales	Halomonadaceae	Kushneria
B_CK3_4517	Bacteria	Firmicutes	Bacilli	Bacillales	Bacillaceae	NA
B_CK3_4549	Bacteria	Proteobacteria	Gammaproteobacteria	Oceanospirillales	Halomonadaceae	Kushneria
B_CK3_4559	Bacteria	Actinobacteria	Actinobacteria	Pseudonocardiales	Pseudonocardiaceae	NA
B_CK3_4560	Bacteria	Proteobacteria	Gammaproteobacteria	Oceanospirillales	Halomonadaceae	Kushneria
B_CK3_4561	Bacteria	Proteobacteria	Gammaproteobacteria	Oceanospirillales	Halomonadaceae	Kushneria
B_CK3_4578	Bacteria	Proteobacteria	Gammaproteobacteria	Oceanospirillales	Halomonadaceae	Kushneria
B_CK3_4596	Bacteria	Proteobacteria	Gammaproteobacteria	Oceanospirillales	Halomonadaceae	Kushneria
B_CK3_4655	Bacteria	Proteobacteria	Gammaproteobacteria	Pseudomonadales	Pseudomonadaceae	Pseudomonas
B_CK3_4701	Bacteria	Proteobacteria	Gammaproteobacteria	Oceanospirillales	Halomonadaceae	Kushneria
B_CK3_4751	Bacteria	Proteobacteria	Gammaproteobacteria	Oceanospirillales	Halomonadaceae	Kushneria
B_CK3_4754	Bacteria	Proteobacteria	Gammaproteobacteria	Oceanospirillales	Halomonadaceae	Kushneria
B_CK3_4770	Bacteria	Proteobacteria	Gammaproteobacteria	Steroidobacterales	Steroidobacteraceae	Steroidobacter
B_CK3_4795	Bacteria	Proteobacteria	Gammaproteobacteria	Oceanospirillales	Halomonadaceae	Kushneria
B_CK3_2544	Bacteria	Proteobacteria	Gammaproteobacteria	Oceanospirillales	Halomonadaceae	Kushneria
B_CK3_4869	Bacteria	Proteobacteria	Gammaproteobacteria	Pseudomonadales	Pseudomonadaceae	Pseudomonas
B_CK3_4893	Bacteria	Actinobacteria	Actinobacteria	Micrococcales	Microbacteriaceae	Leifsonia
B_CK3_5058	Bacteria	Proteobacteria	Gammaproteobacteria	Oceanospirillales	Halomonadaceae	Kushneria
B_CK3_5071	Bacteria	Firmicutes	Bacilli	Bacillales	Planococcaceae	NA
B_CK3_5111	Bacteria	Proteobacteria	Alphaproteobacteria	Sphingomonadales	Sphingomonadaceae	Novosphingobium
B_CK3_5191	Bacteria	Proteobacteria	Gammaproteobacteria	Oceanospirillales	Halomonadaceae	Kushneria
B_CK3_5180	Bacteria	Proteobacteria	Gammaproteobacteria	Oceanospirillales	Halomonadaceae	Kushneria
B_CK3_5198	Bacteria	Proteobacteria	Alphaproteobacteria	Rhizobiales	Methyloligellaceae	Methyloligella
B_CK3_5242	Bacteria	Actinobacteria	Actinobacteria	Pseudonocardiales	Pseudonocardiaceae	NA
B_CK4_33202	Bacteria	Proteobacteria	Alphaproteobacteria	Rhodovibrionales	Kiloniellaceae	Pelagibius
B_CK3_5285	Bacteria	Proteobacteria	Gammaproteobacteria	Oceanospirillales	Halomonadaceae	Kushneria
B_CK3_5340	Bacteria	Proteobacteria	Gammaproteobacteria	Oceanospirillales	Halomonadaceae	Kushneria
B_CK3_5523	Bacteria	Proteobacteria	Gammaproteobacteria	Oceanospirillales	Halomonadaceae	Kushneria
B_CK3_5730	Bacteria	Firmicutes	Bacilli	Bacillales	Paenibacillaceae	Saccharibacillus
B_CK3_5740	Bacteria	Proteobacteria	Gammaproteobacteria	Oceanospirillales	Halomonadaceae	Kushneria
B_CK3_5820	Bacteria	Proteobacteria	Gammaproteobacteria	Oceanospirillales	Halomonadaceae	Kushneria
B_CK3_5828	Bacteria	Proteobacteria	Gammaproteobacteria	Oceanospirillales	Halomonadaceae	Kushneria
B_CK3_5908	Bacteria	Bacteroidetes	Bacteroidia	Bacteroidales	Prevotellaceae	Prevotella_9
B_CK3_6116	Bacteria	Proteobacteria	Gammaproteobacteria	Oceanospirillales	Halomonadaceae	Kushneria
B_CK3_6161	Bacteria	Actinobacteria	Actinobacteria	NA	NA	NA
B_CK3_6126	Bacteria	Firmicutes	Bacilli	Bacillales	Planococcaceae	Planomicrobium
B_CK3_6213	Bacteria	Proteobacteria	Gammaproteobacteria	Oceanospirillales	Halomonadaceae	Kushneria
B_CK3_6193	Bacteria	Proteobacteria	Gammaproteobacteria	Oceanospirillales	Halomonadaceae	Kushneria
B_CK3_6319	Bacteria	Proteobacteria	Gammaproteobacteria	Oceanospirillales	NA	NA
B_CK3_6338	Bacteria	Proteobacteria	Gammaproteobacteria	Oceanospirillales	Halomonadaceae	Kushneria
B_CK3_6362	Bacteria	Proteobacteria	Gammaproteobacteria	Oceanospirillales	Halomonadaceae	Kushneria
B_CK3_6436	Bacteria	Proteobacteria	Gammaproteobacteria	Oceanospirillales	Halomonadaceae	Kushneria
B_CK3_6470	Bacteria	Proteobacteria	Gammaproteobacteria	Oceanospirillales	Halomonadaceae	Kushneria
B_CK3_6518	Bacteria	Proteobacteria	Gammaproteobacteria	Xanthomonadales	Xanthomonadaceae	Luteimonas
B_CK3_25791	Bacteria	Proteobacteria	Gammaproteobacteria	Oceanospirillales	Halomonadaceae	Kushneria
B_CK3_6583	Bacteria	Proteobacteria	Gammaproteobacteria	Oceanospirillales	Halomonadaceae	Kushneria
B_CK3_6627	Bacteria	Proteobacteria	Gammaproteobacteria	Oceanospirillales	Halomonadaceae	Kushneria
B_CK3_6692	Bacteria	Proteobacteria	Gammaproteobacteria	Oceanospirillales	Halomonadaceae	Kushneria
B_CK3_6672	Bacteria	Proteobacteria	Gammaproteobacteria	Oceanospirillales	Halomonadaceae	Kushneria
B_CK3_6825	Bacteria	Proteobacteria	Gammaproteobacteria	Oceanospirillales	Halomonadaceae	Kushneria
B_CK3_6861	Bacteria	Proteobacteria	Gammaproteobacteria	Oceanospirillales	Halomonadaceae	Kushneria
B_CK3_6912	Bacteria	Proteobacteria	Gammaproteobacteria	Oceanospirillales	Halomonadaceae	Kushneria
B_CK3_6938	Bacteria	Proteobacteria	NA	NA	NA	NA
B_CK3_7030	Bacteria	Proteobacteria	Gammaproteobacteria	Oceanospirillales	Halomonadaceae	Kushneria
B_CK3_7071	Bacteria	Proteobacteria	Gammaproteobacteria	Alteromonadales	Marinobacteraceae	Marinobacter
B_CK3_7081	Bacteria	Proteobacteria	Gammaproteobacteria	Oceanospirillales	Halomonadaceae	Kushneria
B_CK2_12999	Bacteria	Proteobacteria	Gammaproteobacteria	Oceanospirillales	Halomonadaceae	Kushneria
B_CK3_7152	Bacteria	Proteobacteria	Gammaproteobacteria	Oceanospirillales	Halomonadaceae	Kushneria
B_CK3_7420	Bacteria	Proteobacteria	Gammaproteobacteria	Oceanospirillales	Halomonadaceae	Kushneria
B_CK3_7477	Bacteria	Actinobacteria	Actinobacteria	Kineosporiales	Kineosporiaceae	Kineococcus
B_CK3_46186	Bacteria	Proteobacteria	Gammaproteobacteria	Oceanospirillales	Halomonadaceae	Kushneria
B_CK3_7500	Bacteria	Proteobacteria	Gammaproteobacteria	Oceanospirillales	Halomonadaceae	Kushneria
B_CK3_7565	Bacteria	Proteobacteria	Gammaproteobacteria	Oceanospirillales	Halomonadaceae	Kushneria
B_CK3_7663	Bacteria	Proteobacteria	Gammaproteobacteria	Oceanospirillales	Halomonadaceae	Kushneria
B_CK3_7665	Bacteria	Firmicutes	Bacilli	Lactobacillales	NA	NA
B_CK3_2006	Bacteria	Proteobacteria	Gammaproteobacteria	Oceanospirillales	Halomonadaceae	Kushneria
B_CK3_7722	Bacteria	Proteobacteria	Gammaproteobacteria	Oceanospirillales	Halomonadaceae	Kushneria
B_CK3_7765	Bacteria	Proteobacteria	Gammaproteobacteria	Oceanospirillales	Halomonadaceae	Kushneria
B_CK3_7759	Bacteria	Proteobacteria	Gammaproteobacteria	Oceanospirillales	Halomonadaceae	Kushneria
B_CK3_7801	Bacteria	Actinobacteria	Acidimicrobiia	Microtrichales	Ilumatobacteraceae	NA
B_CK3_7836	Bacteria	Proteobacteria	Gammaproteobacteria	Oceanospirillales	Halomonadaceae	Kushneria
B_HROOT2_34967	Bacteria	Proteobacteria	Alphaproteobacteria	Rhodobacterales	Rhodobacteraceae	Leisingera
B_CK3_7927	Bacteria	Proteobacteria	Gammaproteobacteria	Oceanospirillales	Halomonadaceae	Kushneria
B_CK3_7966	Bacteria	Proteobacteria	Gammaproteobacteria	Oceanospirillales	Halomonadaceae	Kushneria
B_CK3_8004	Bacteria	Proteobacteria	Gammaproteobacteria	Oceanospirillales	Halomonadaceae	Kushneria
B_CK3_8035	Bacteria	Proteobacteria	Gammaproteobacteria	Oceanospirillales	Halomonadaceae	Kushneria
B_CK3_8119	Bacteria	Proteobacteria	Gammaproteobacteria	Steroidobacterales	Steroidobacteraceae	Steroidobacter
B_CK3_1441	Bacteria	Proteobacteria	Gammaproteobacteria	Oceanospirillales	Halomonadaceae	Kushneria
B_CK3_8209	Bacteria	Proteobacteria	Gammaproteobacteria	Oceanospirillales	Halomonadaceae	Kushneria
B_CK3_8214	Bacteria	Proteobacteria	Gammaproteobacteria	Steroidobacterales	Steroidobacteraceae	Steroidobacter
B_CK3_8335	Bacteria	Proteobacteria	Gammaproteobacteria	Cellvibrionales	NA	NA
B_HROOT1_1980	Bacteria	Bacteroidetes	Bacteroidia	Bacteroidales	Tannerellaceae	Parabacteroides
B_CK3_8433	Bacteria	Proteobacteria	Gammaproteobacteria	Oceanospirillales	Halomonadaceae	Kushneria
B_CK3_8440	Bacteria	Proteobacteria	Gammaproteobacteria	Betaproteobacteriales	Burkholderiaceae	NA
B_CK3_8450	Bacteria	Actinobacteria	Actinobacteria	Frankiales	Geodermatophilaceae	Modestobacter
B_CK3_8468	Bacteria	Proteobacteria	Gammaproteobacteria	Oceanospirillales	Halomonadaceae	Kushneria
B_CK3_8498	Bacteria	Proteobacteria	Alphaproteobacteria	NRL2	NA	NA
B_CK3_8563	Bacteria	Proteobacteria	Gammaproteobacteria	Oceanospirillales	Halomonadaceae	Kushneria
B_CK3_8607	Bacteria	Proteobacteria	Gammaproteobacteria	Oceanospirillales	Halomonadaceae	Kushneria
B_CK3_8768	Bacteria	Proteobacteria	Gammaproteobacteria	Oceanospirillales	Halomonadaceae	Kushneria
B_CK3_8806	Bacteria	Proteobacteria	Gammaproteobacteria	Oceanospirillales	Halomonadaceae	Kushneria
B_CK3_53660	Bacteria	Proteobacteria	Gammaproteobacteria	Oceanospirillales	Halomonadaceae	Kushneria
B_CK3_9284	Bacteria	Proteobacteria	Gammaproteobacteria	Oceanospirillales	Halomonadaceae	Kushneria
B_CK3_9412	Bacteria	Proteobacteria	Gammaproteobacteria	Oceanospirillales	Halomonadaceae	Kushneria
B_CK3_9453	Bacteria	Proteobacteria	Gammaproteobacteria	Oceanospirillales	Halomonadaceae	Kushneria
B_CK3_9493	Bacteria	Proteobacteria	Gammaproteobacteria	Oceanospirillales	Halomonadaceae	Kushneria
B_CK3_9504	Bacteria	Proteobacteria	Gammaproteobacteria	Oceanospirillales	Halomonadaceae	Kushneria
B_CK3_9553	Bacteria	Proteobacteria	Gammaproteobacteria	Oceanospirillales	Halomonadaceae	Kushneria
B_CK3_10917	Bacteria	Proteobacteria	Gammaproteobacteria	Oceanospirillales	Halomonadaceae	Kushneria
B_CK2_4691	Bacteria	Proteobacteria	Gammaproteobacteria	Oceanospirillales	Halomonadaceae	Kushneria
B_CK3_9743	Bacteria	Actinobacteria	Actinobacteria	Micrococcales	Microbacteriaceae	Frigoribacterium
B_CK3_10965	Bacteria	Proteobacteria	Gammaproteobacteria	Oceanospirillales	Halomonadaceae	Kushneria
B_CK3_9763	Bacteria	Firmicutes	Bacilli	Lactobacillales	Carnobacteriaceae	Marinilactibacillus
B_CK3_9792	Bacteria	Proteobacteria	Gammaproteobacteria	Oceanospirillales	Halomonadaceae	Kushneria
B_CK3_9868	Bacteria	Proteobacteria	Gammaproteobacteria	Oceanospirillales	Halomonadaceae	Kushneria
B_CK3_9917	Bacteria	Proteobacteria	Gammaproteobacteria	Oceanospirillales	Halomonadaceae	Kushneria
B_CK3_9970	Bacteria	Proteobacteria	Gammaproteobacteria	Oceanospirillales	Halomonadaceae	Kushneria
B_CK3_10087	Bacteria	Proteobacteria	Gammaproteobacteria	Oceanospirillales	Halomonadaceae	Kushneria
B_CK3_10096	Bacteria	Bacteroidetes	Bacteroidia	Flavobacteriales	Flavobacteriaceae	Subsaxibacter
B_CK3_10164	Bacteria	Proteobacteria	Gammaproteobacteria	Oceanospirillales	Halomonadaceae	Kushneria
B_CK3_10251	Bacteria	Proteobacteria	Gammaproteobacteria	Oceanospirillales	Halomonadaceae	Kushneria
B_CK3_10385	Bacteria	Proteobacteria	Gammaproteobacteria	Oceanospirillales	Halomonadaceae	Kushneria
B_CK3_10457	Bacteria	Proteobacteria	Gammaproteobacteria	Oceanospirillales	Halomonadaceae	Kushneria
B_CK3_10509	Bacteria	Proteobacteria	Gammaproteobacteria	Oceanospirillales	Halomonadaceae	Kushneria
B_CK3_17212	Bacteria	Proteobacteria	Gammaproteobacteria	Oceanospirillales	Halomonadaceae	Kushneria
B_CK3_10615	Bacteria	Proteobacteria	Gammaproteobacteria	Oceanospirillales	Halomonadaceae	Kushneria
B_CK3_10735	Bacteria	Proteobacteria	Alphaproteobacteria	Rhizobiales	Devosiaceae	Devosia
B_CK3_13195	Bacteria	Proteobacteria	Gammaproteobacteria	Oceanospirillales	Halomonadaceae	Kushneria
B_CK3_10742	Bacteria	Firmicutes	Bacilli	Lactobacillales	Carnobacteriaceae	Marinilactibacillus
B_CK3_10918	Bacteria	Proteobacteria	Gammaproteobacteria	Oceanospirillales	Halomonadaceae	Kushneria
B_CK3_24529	Bacteria	Proteobacteria	Alphaproteobacteria	Rhodobacterales	Rhodobacteraceae	Leisingera
B_CK3_11274	Bacteria	Actinobacteria	Actinobacteria	Micrococcales	Micrococcaceae	Arthrobacter
B_CK3_11358	Bacteria	Proteobacteria	Gammaproteobacteria	Oceanospirillales	Halomonadaceae	Kushneria
B_CK3_11374	Bacteria	Proteobacteria	Gammaproteobacteria	Oceanospirillales	Halomonadaceae	Kushneria
B_CK3_11431	Bacteria	Proteobacteria	Gammaproteobacteria	Oceanospirillales	Halomonadaceae	Kushneria
B_CK3_11597	Bacteria	Proteobacteria	Gammaproteobacteria	Oceanospirillales	Halomonadaceae	Kushneria
B_CK3_11647	Bacteria	Proteobacteria	Gammaproteobacteria	Oceanospirillales	Halomonadaceae	Kushneria
B_CK3_11680	Bacteria	Proteobacteria	Alphaproteobacteria	Sphingomonadales	Sphingomonadaceae	Parasphingopyxis
B_CK3_11737	Bacteria	Proteobacteria	Gammaproteobacteria	Oceanospirillales	Halomonadaceae	Kushneria
B_HUP2_51345	Bacteria	Actinobacteria	Actinobacteria	Micrococcales	Intrasporangiaceae	Aquipuribacter
B_CK3_11733	Bacteria	Proteobacteria	Gammaproteobacteria	Betaproteobacteriales	Burkholderiaceae	Burkholderia-Caballeronia-Paraburkholderia
B_CK3_11814	Bacteria	Proteobacteria	Gammaproteobacteria	Oceanospirillales	Halomonadaceae	Kushneria
B_CK3_11857	Bacteria	Actinobacteria	Actinobacteria	Kineosporiales	Kineosporiaceae	Kineococcus
B_CK3_57210	Bacteria	Proteobacteria	Gammaproteobacteria	Oceanospirillales	Halomonadaceae	Kushneria
B_CK3_11901	Bacteria	Proteobacteria	Gammaproteobacteria	Oceanospirillales	Halomonadaceae	Kushneria
B_CK3_11974	Bacteria	Actinobacteria	Actinobacteria	Micrococcales	Micrococcaceae	Arthrobacter
B_CK3_12048	Bacteria	Proteobacteria	Gammaproteobacteria	Oceanospirillales	Halomonadaceae	Kushneria
B_CK3_12092	Bacteria	Proteobacteria	Gammaproteobacteria	Oceanospirillales	Halomonadaceae	Kushneria
B_CK3_12130	Bacteria	Firmicutes	Bacilli	Lactobacillales	Carnobacteriaceae	Marinilactibacillus
B_CK3_12186	Bacteria	Proteobacteria	Gammaproteobacteria	Oceanospirillales	Halomonadaceae	Kushneria
B_CK3_12207	Bacteria	Proteobacteria	Gammaproteobacteria	Oceanospirillales	Halomonadaceae	Kushneria
B_CK3_12260	Bacteria	Proteobacteria	Gammaproteobacteria	Oceanospirillales	Halomonadaceae	Kushneria
B_CK3_12365	Bacteria	Actinobacteria	Actinobacteria	Streptomycetales	Streptomycetaceae	Streptomyces
B_CK3_12406	Bacteria	Proteobacteria	Gammaproteobacteria	Oceanospirillales	Halomonadaceae	Kushneria
B_CK3_12478	Bacteria	Proteobacteria	Gammaproteobacteria	Oceanospirillales	Halomonadaceae	Kushneria
B_CK3_12600	Bacteria	Proteobacteria	Gammaproteobacteria	Oceanospirillales	Halomonadaceae	Kushneria
B_CK3_12611	Bacteria	Proteobacteria	Gammaproteobacteria	Oceanospirillales	Halomonadaceae	Kushneria
B_CK3_12653	Bacteria	Firmicutes	Clostridia	Clostridiales	Ruminococcaceae	Faecalibacterium
B_CK3_12690	Bacteria	Proteobacteria	Gammaproteobacteria	Oceanospirillales	Halomonadaceae	Kushneria
B_CK3_64261	Bacteria	Actinobacteria	Actinobacteria	Frankiales	Geodermatophilaceae	Modestobacter
B_CK3_12895	Bacteria	Proteobacteria	Gammaproteobacteria	Oceanospirillales	Halomonadaceae	Kushneria
B_CK3_13029	Bacteria	Proteobacteria	Gammaproteobacteria	Oceanospirillales	Halomonadaceae	Kushneria
B_CK3_13040	Bacteria	Proteobacteria	Alphaproteobacteria	Sphingomonadales	Sphingomonadaceae	Altererythrobacter
B_CK3_13358	Bacteria	Proteobacteria	Gammaproteobacteria	Oceanospirillales	Halomonadaceae	Kushneria
B_CK3_13424	Bacteria	Proteobacteria	Gammaproteobacteria	Oceanospirillales	Halomonadaceae	Kushneria
B_CK3_13437	Bacteria	Proteobacteria	Gammaproteobacteria	Oceanospirillales	Halomonadaceae	Kushneria
B_CK3_13504	Bacteria	Firmicutes	Bacilli	Lactobacillales	Carnobacteriaceae	Marinilactibacillus
B_CK3_13572	Bacteria	Proteobacteria	Gammaproteobacteria	Oceanospirillales	Halomonadaceae	Kushneria
B_CK3_13673	Bacteria	Proteobacteria	Gammaproteobacteria	Oceanospirillales	Halomonadaceae	Kushneria
B_CK3_13784	Bacteria	Proteobacteria	Gammaproteobacteria	Oceanospirillales	Halomonadaceae	Kushneria
B_CK3_15716	Bacteria	Proteobacteria	Gammaproteobacteria	Oceanospirillales	Halomonadaceae	Kushneria
B_CK3_13929	Bacteria	Proteobacteria	Alphaproteobacteria	Rhizobiales	Hyphomicrobiaceae	Pedomicrobium
B_CK3_14117	Bacteria	Proteobacteria	Gammaproteobacteria	Oceanospirillales	Halomonadaceae	Kushneria
B_CK3_14140	Bacteria	Proteobacteria	Gammaproteobacteria	Oceanospirillales	Halomonadaceae	Kushneria
B_CK3_14410	Bacteria	Firmicutes	Clostridia	Clostridiales	Lachnospiraceae	Dorea
B_CK3_14533	Bacteria	Proteobacteria	Alphaproteobacteria	Sphingomonadales	Sphingomonadaceae	Sphingomonas
B_CK3_14726	Bacteria	Proteobacteria	Gammaproteobacteria	Oceanospirillales	Halomonadaceae	Kushneria
B_CK3_14759	Bacteria	Proteobacteria	Gammaproteobacteria	Oceanospirillales	Halomonadaceae	Kushneria
B_CK3_14818	Bacteria	Proteobacteria	Gammaproteobacteria	Oceanospirillales	Halomonadaceae	Kushneria
B_CK3_14940	Bacteria	Proteobacteria	Gammaproteobacteria	Oceanospirillales	Halomonadaceae	Kushneria
B_CK3_15076	Bacteria	Bacteroidetes	Bacteroidia	Bacteroidales	Prevotellaceae	Prevotella_9
B_CK3_15075	Bacteria	Proteobacteria	Gammaproteobacteria	Betaproteobacteriales	Burkholderiaceae	Burkholderia-Caballeronia-Paraburkholderia
B_CK3_15174	Bacteria	Proteobacteria	Gammaproteobacteria	Oceanospirillales	Halomonadaceae	Kushneria
B_CK3_15416	Bacteria	Proteobacteria	Gammaproteobacteria	Oceanospirillales	Halomonadaceae	Kushneria
B_CK3_15565	Bacteria	Proteobacteria	Gammaproteobacteria	Oceanospirillales	Halomonadaceae	Kushneria
B_CK3_15635	Bacteria	Proteobacteria	Gammaproteobacteria	Oceanospirillales	Halomonadaceae	Kushneria
B_CK3_15677	Bacteria	Proteobacteria	NA	NA	NA	NA
B_CK3_15922	Bacteria	Proteobacteria	Gammaproteobacteria	Oceanospirillales	Halomonadaceae	Kushneria
B_CK3_15938	Bacteria	Proteobacteria	Gammaproteobacteria	Oceanospirillales	Halomonadaceae	Kushneria
B_CK3_16018	Bacteria	Proteobacteria	Gammaproteobacteria	Oceanospirillales	Halomonadaceae	Kushneria
B_CK3_16096	Bacteria	Proteobacteria	Gammaproteobacteria	Oceanospirillales	Halomonadaceae	Kushneria
B_CK3_16205	Bacteria	Proteobacteria	Gammaproteobacteria	Oceanospirillales	Halomonadaceae	Kushneria
B_CK3_16191	Bacteria	Proteobacteria	Gammaproteobacteria	Oceanospirillales	Halomonadaceae	Kushneria
B_CK3_16223	Bacteria	Proteobacteria	Alphaproteobacteria	Rhizobiales	Devosiaceae	Devosia
B_CK3_16299	Bacteria	Actinobacteria	Actinobacteria	Kineosporiales	Kineosporiaceae	Kineococcus
B_CK3_16333	Bacteria	Proteobacteria	Alphaproteobacteria	Rhodobacterales	Rhodobacteraceae	Marinovum
B_CK3_16327	Bacteria	Proteobacteria	Gammaproteobacteria	Betaproteobacteriales	Burkholderiaceae	Burkholderia-Caballeronia-Paraburkholderia
B_CK3_16349	Bacteria	Proteobacteria	Gammaproteobacteria	Oceanospirillales	Halomonadaceae	Kushneria
B_CK3_16383	Bacteria	Proteobacteria	Gammaproteobacteria	Oceanospirillales	Halomonadaceae	Kushneria
B_CK3_16447	Bacteria	Bacteroidetes	Bacteroidia	Bacteroidales	Prevotellaceae	Prevotella_9
B_CK3_16500	Bacteria	Proteobacteria	Gammaproteobacteria	Oceanospirillales	Halomonadaceae	Kushneria
B_CK3_16532	Bacteria	Proteobacteria	Gammaproteobacteria	Oceanospirillales	Halomonadaceae	Kushneria
B_CK3_16527	Bacteria	Proteobacteria	Alphaproteobacteria	Caulobacterales	Hyphomonadaceae	NA
B_CK3_16594	Bacteria	Proteobacteria	Gammaproteobacteria	Oceanospirillales	Halomonadaceae	Kushneria
B_CK3_16626	Bacteria	Proteobacteria	Gammaproteobacteria	Oceanospirillales	Halomonadaceae	Kushneria
B_CK3_16657	Bacteria	Proteobacteria	Gammaproteobacteria	Oceanospirillales	Halomonadaceae	Kushneria
B_CK3_16793	Bacteria	Proteobacteria	Gammaproteobacteria	Oceanospirillales	Halomonadaceae	Kushneria
B_CK3_16823	Bacteria	Bacteroidetes	Rhodothermia	Balneolales	Balneolaceae	Balneola
B_CK3_16867	Bacteria	Proteobacteria	Alphaproteobacteria	Rhizobiales	Devosiaceae	Maritalea
B_CK3_16939	Bacteria	Proteobacteria	Gammaproteobacteria	Oceanospirillales	Halomonadaceae	Kushneria
B_CK3_16972	Bacteria	Proteobacteria	Gammaproteobacteria	Oceanospirillales	Halomonadaceae	Kushneria
B_CK3_26121	Bacteria	Proteobacteria	Gammaproteobacteria	Oceanospirillales	Halomonadaceae	Kushneria
B_CK3_17032	Bacteria	Proteobacteria	Gammaproteobacteria	NA	NA	NA
B_CK3_17236	Bacteria	Actinobacteria	Actinobacteria	Micrococcales	Micrococcaceae	Arthrobacter
B_CK3_17313	Bacteria	Actinobacteria	Actinobacteria	Micrococcales	Micrococcaceae	Arthrobacter
B_CK3_17325	Bacteria	Proteobacteria	Gammaproteobacteria	Oceanospirillales	Halomonadaceae	Kushneria
B_CK3_1013	Bacteria	Proteobacteria	Gammaproteobacteria	Oceanospirillales	Halomonadaceae	Kushneria
B_CK3_17384	Bacteria	Proteobacteria	Gammaproteobacteria	Oceanospirillales	Halomonadaceae	Kushneria
B_CK3_17430	Bacteria	Proteobacteria	Gammaproteobacteria	Oceanospirillales	Halomonadaceae	Kushneria
B_CK3_17587	Bacteria	Proteobacteria	Gammaproteobacteria	Oceanospirillales	Halomonadaceae	Kushneria
B_CK3_17619	Bacteria	Proteobacteria	Gammaproteobacteria	Oceanospirillales	Halomonadaceae	Kushneria
B_CK3_17617	Bacteria	Proteobacteria	Gammaproteobacteria	Oceanospirillales	Halomonadaceae	Kushneria
B_CK3_17805	Bacteria	Proteobacteria	Gammaproteobacteria	Oceanospirillales	Halomonadaceae	Kushneria
B_CK3_6393	Bacteria	Proteobacteria	Gammaproteobacteria	Oceanospirillales	Halomonadaceae	Kushneria
B_CK3_20555	Bacteria	Proteobacteria	Gammaproteobacteria	Oceanospirillales	Halomonadaceae	Kushneria
B_CK3_18153	Bacteria	Actinobacteria	Actinobacteria	Frankiales	Geodermatophilaceae	Blastococcus
B_CK3_18228	Bacteria	Proteobacteria	Gammaproteobacteria	Oceanospirillales	Halomonadaceae	Kushneria
B_CK3_18378	Bacteria	Proteobacteria	Gammaproteobacteria	Oceanospirillales	Halomonadaceae	Kushneria
B_CK3_18477	Bacteria	Proteobacteria	Gammaproteobacteria	Oceanospirillales	Halomonadaceae	Kushneria
B_CK3_18601	Bacteria	Proteobacteria	Gammaproteobacteria	Oceanospirillales	Halomonadaceae	Kushneria
B_CK3_30383	Bacteria	Proteobacteria	Gammaproteobacteria	Oceanospirillales	Halomonadaceae	Kushneria
B_CK3_18875	Bacteria	Bacteroidetes	Bacteroidia	Cytophagales	Microscillaceae	NA
B_CK3_18882	Bacteria	Proteobacteria	Gammaproteobacteria	Betaproteobacteriales	Rhodocyclaceae	Azoarcus
B_CK3_19306	Bacteria	Proteobacteria	Gammaproteobacteria	Oceanospirillales	Halomonadaceae	Kushneria
B_CK3_19359	Bacteria	Proteobacteria	Gammaproteobacteria	Oceanospirillales	Halomonadaceae	Kushneria
B_CK3_19357	Bacteria	Acidobacteria	Acidobacteriia	Acidobacteriales	Acidobacteriaceae_(Subgroup_1)	NA
B_CK3_19425	Bacteria	Proteobacteria	NA	NA	NA	NA
B_CK3_19506	Bacteria	Proteobacteria	Gammaproteobacteria	Oceanospirillales	Halomonadaceae	Kushneria
B_CK3_19540	Bacteria	Proteobacteria	Gammaproteobacteria	Oceanospirillales	Halomonadaceae	Kushneria
B_CK3_19873	Bacteria	Proteobacteria	Gammaproteobacteria	Oceanospirillales	Halomonadaceae	Kushneria
B_CK3_20304	Bacteria	Proteobacteria	Gammaproteobacteria	Oceanospirillales	Halomonadaceae	Kushneria
B_CK3_20383	Bacteria	Proteobacteria	Gammaproteobacteria	Oceanospirillales	Halomonadaceae	Kushneria
B_CK3_20387	Bacteria	Proteobacteria	Gammaproteobacteria	Oceanospirillales	Halomonadaceae	Kushneria
B_CK3_20645	Bacteria	Proteobacteria	Gammaproteobacteria	Oceanospirillales	Halomonadaceae	Kushneria
B_CK3_20683	Bacteria	Proteobacteria	Gammaproteobacteria	Oceanospirillales	Halomonadaceae	Kushneria
B_CK3_21301	Bacteria	Proteobacteria	Alphaproteobacteria	Rhizobiales	Hyphomicrobiaceae	Pedomicrobium
B_CK3_21380	Bacteria	Firmicutes	Bacilli	Lactobacillales	Carnobacteriaceae	Marinilactibacillus
B_CK3_21526	Bacteria	Proteobacteria	Gammaproteobacteria	Oceanospirillales	Halomonadaceae	Kushneria
B_CK3_21530	Bacteria	Proteobacteria	Gammaproteobacteria	Oceanospirillales	Halomonadaceae	Kushneria
B_CK3_21579	Bacteria	Actinobacteria	Actinobacteria	Micrococcales	Micrococcales_Incertae_Sedis	Luteimicrobium
B_CK3_21773	Bacteria	Proteobacteria	Gammaproteobacteria	Oceanospirillales	Halomonadaceae	Kushneria
B_CK3_21821	Bacteria	Proteobacteria	Gammaproteobacteria	Oceanospirillales	Halomonadaceae	Kushneria
B_CK3_21911	Bacteria	Actinobacteria	Actinobacteria	Micromonosporales	Micromonosporaceae	Virgisporangium
B_CK3_21976	Bacteria	Proteobacteria	Gammaproteobacteria	Oceanospirillales	Halomonadaceae	Kushneria
B_CK3_22027	Bacteria	Proteobacteria	Gammaproteobacteria	Oceanospirillales	Halomonadaceae	Kushneria
B_CK3_22109	Bacteria	Proteobacteria	Gammaproteobacteria	Oceanospirillales	Halomonadaceae	Kushneria
B_CK3_22119	Bacteria	Proteobacteria	Gammaproteobacteria	Oceanospirillales	Halomonadaceae	Kushneria
B_CK3_22206	Bacteria	Bacteroidetes	Bacteroidia	Bacteroidales	Tannerellaceae	Parabacteroides
B_CK3_22168	Bacteria	Proteobacteria	Gammaproteobacteria	Oceanospirillales	Halomonadaceae	Kushneria
B_CK3_22232	Bacteria	Actinobacteria	Actinobacteria	Pseudonocardiales	Pseudonocardiaceae	Pseudonocardia
B_CK3_22269	Bacteria	Proteobacteria	Gammaproteobacteria	Oceanospirillales	Halomonadaceae	Kushneria
B_CK3_22260	Bacteria	Proteobacteria	Gammaproteobacteria	Pseudomonadales	Pseudomonadaceae	Pseudomonas
B_CK3_22491	Bacteria	Proteobacteria	Gammaproteobacteria	Oceanospirillales	Halomonadaceae	Kushneria
B_CK3_22584	Bacteria	Proteobacteria	Gammaproteobacteria	Oceanospirillales	Halomonadaceae	Kushneria
B_CK3_22582	Bacteria	Proteobacteria	Gammaproteobacteria	Oceanospirillales	Halomonadaceae	Kushneria
B_CK3_22727	Bacteria	Proteobacteria	Gammaproteobacteria	Oceanospirillales	Halomonadaceae	NA
B_CK3_32599	Bacteria	Proteobacteria	Gammaproteobacteria	Oceanospirillales	Halomonadaceae	Kushneria
B_CK3_22899	Bacteria	Proteobacteria	Gammaproteobacteria	Oceanospirillales	Halomonadaceae	Kushneria
B_CK3_22951	Bacteria	Bacteroidetes	Bacteroidia	Flavobacteriales	Flavobacteriaceae	NA
B_CK3_23024	Bacteria	Proteobacteria	Gammaproteobacteria	Oceanospirillales	Halomonadaceae	Kushneria
B_CK3_23048	Bacteria	Proteobacteria	Gammaproteobacteria	Oceanospirillales	Halomonadaceae	Kushneria
B_CK3_23103	Bacteria	Proteobacteria	Gammaproteobacteria	Oceanospirillales	Halomonadaceae	Kushneria
B_CK3_53286	Bacteria	Proteobacteria	Gammaproteobacteria	Oceanospirillales	Halomonadaceae	Kushneria
B_CK3_23363	Bacteria	Proteobacteria	Gammaproteobacteria	Oceanospirillales	Halomonadaceae	Kushneria
B_CK3_23634	Bacteria	Firmicutes	Bacilli	Bacillales	Bacillaceae	Halobacillus
B_HROOT1_11750	Bacteria	Proteobacteria	Alphaproteobacteria	Rhizobiales	Rhizobiaceae	NA
B_CK3_23673	Bacteria	Proteobacteria	NA	NA	NA	NA
B_CK3_23763	Bacteria	Actinobacteria	Actinobacteria	Pseudonocardiales	Pseudonocardiaceae	Pseudonocardia
B_CK3_24354	Bacteria	Proteobacteria	Gammaproteobacteria	Oceanospirillales	Halomonadaceae	Kushneria
B_CK3_24538	Bacteria	Proteobacteria	Gammaproteobacteria	Oceanospirillales	Halomonadaceae	Kushneria
B_CK3_24694	Bacteria	Proteobacteria	Alphaproteobacteria	Rhodobacterales	Rhodobacteraceae	NA
B_CK3_24781	Bacteria	Firmicutes	Bacilli	Bacillales	Planococcaceae	Planomicrobium
B_CK3_25048	Bacteria	Proteobacteria	Gammaproteobacteria	Oceanospirillales	Halomonadaceae	Kushneria
B_CK3_25067	Bacteria	Proteobacteria	Gammaproteobacteria	Oceanospirillales	Halomonadaceae	Kushneria
B_CK3_25148	Bacteria	Proteobacteria	Gammaproteobacteria	Oceanospirillales	Halomonadaceae	Kushneria
B_CK3_25276	Bacteria	Actinobacteria	Actinobacteria	Kineosporiales	Kineosporiaceae	Kineococcus
B_CK3_25380	Bacteria	Proteobacteria	Gammaproteobacteria	Oceanospirillales	Halomonadaceae	Kushneria
B_CK3_25391	Bacteria	Proteobacteria	Gammaproteobacteria	Oceanospirillales	Halomonadaceae	Kushneria
B_CK3_25436	Bacteria	Proteobacteria	Gammaproteobacteria	Oceanospirillales	Halomonadaceae	Kushneria
B_CK3_25450	Bacteria	Proteobacteria	Gammaproteobacteria	Betaproteobacteriales	Burkholderiaceae	Burkholderia-Caballeronia-Paraburkholderia
B_CK3_25517	Bacteria	Proteobacteria	Gammaproteobacteria	NA	NA	NA
B_CK3_25771	Bacteria	Firmicutes	Bacilli	Bacillales	Planococcaceae	Planomicrobium
B_CK3_25855	Bacteria	Proteobacteria	NA	NA	NA	NA
B_CK3_26088	Bacteria	Actinobacteria	Actinobacteria	Pseudonocardiales	Pseudonocardiaceae	NA
B_CK3_26156	Bacteria	Bacteroidetes	Bacteroidia	Bacteroidales	Bacteroidaceae	Bacteroides
B_CK3_26152	Bacteria	Proteobacteria	Gammaproteobacteria	Oceanospirillales	Halomonadaceae	Kushneria
B_CK3_26307	Bacteria	Proteobacteria	Gammaproteobacteria	Oceanospirillales	Halomonadaceae	Kushneria
B_CK3_26442	Bacteria	Proteobacteria	Alphaproteobacteria	NA	NA	NA
B_CK3_26849	Bacteria	Proteobacteria	Gammaproteobacteria	Oceanospirillales	Halomonadaceae	Kushneria
B_CK3_26943	Bacteria	Bacteroidetes	Bacteroidia	Flavobacteriales	Flavobacteriaceae	NA
B_CK3_27091	Bacteria	Proteobacteria	Alphaproteobacteria	Rhizobiales	Rhizobiaceae	Nitratireductor
B_CK3_27145	Bacteria	Proteobacteria	Gammaproteobacteria	Oceanospirillales	Halomonadaceae	Kushneria
B_CK3_27168	Bacteria	Proteobacteria	Gammaproteobacteria	Oceanospirillales	Halomonadaceae	Kushneria
B_CK3_27193	Bacteria	Proteobacteria	Gammaproteobacteria	Oceanospirillales	Halomonadaceae	Kushneria
B_CK3_27198	Bacteria	Proteobacteria	Gammaproteobacteria	Oceanospirillales	Halomonadaceae	Kushneria
B_CK3_27420	Bacteria	Proteobacteria	Gammaproteobacteria	Oceanospirillales	Halomonadaceae	Kushneria
B_CK3_27453	Bacteria	Proteobacteria	Alphaproteobacteria	Rhizobiales	Rhizobiaceae	NA
B_CK3_27481	Bacteria	Proteobacteria	Alphaproteobacteria	Rhizobiales	Rhizobiaceae	Phyllobacterium
B_CK3_27616	Bacteria	Proteobacteria	Gammaproteobacteria	Oceanospirillales	Halomonadaceae	Kushneria
B_CK3_27611	Bacteria	Proteobacteria	Gammaproteobacteria	Oceanospirillales	Halomonadaceae	Kushneria
B_CK3_27784	Bacteria	Actinobacteria	Actinobacteria	Propionibacteriales	Propionibacteriaceae	Phytoactinopolyspora
B_CK3_27978	Bacteria	Proteobacteria	Gammaproteobacteria	Oceanospirillales	Halomonadaceae	Kushneria
B_CK3_27983	Bacteria	Proteobacteria	Gammaproteobacteria	Oceanospirillales	Halomonadaceae	Kushneria
B_CK3_28005	Bacteria	Proteobacteria	Gammaproteobacteria	Oceanospirillales	Halomonadaceae	Kushneria
B_CK3_28241	Bacteria	Proteobacteria	Gammaproteobacteria	Oceanospirillales	Halomonadaceae	Kushneria
B_CK3_28236	Bacteria	Firmicutes	Bacilli	Lactobacillales	Carnobacteriaceae	Marinilactibacillus
B_CK3_28428	Bacteria	Proteobacteria	Gammaproteobacteria	Oceanospirillales	Halomonadaceae	NA
B_CK3_28473	Bacteria	Proteobacteria	Gammaproteobacteria	Oceanospirillales	Halomonadaceae	Kushneria
B_CK3_28662	Bacteria	Proteobacteria	Gammaproteobacteria	Oceanospirillales	Halomonadaceae	Kushneria
B_CK3_28676	Bacteria	Proteobacteria	Gammaproteobacteria	Oceanospirillales	Halomonadaceae	Kushneria
B_CK3_28772	Bacteria	Proteobacteria	Gammaproteobacteria	Oceanospirillales	Halomonadaceae	Kushneria
B_CK3_28961	Bacteria	Proteobacteria	Gammaproteobacteria	Oceanospirillales	Halomonadaceae	Kushneria
B_CK3_29016	Bacteria	Proteobacteria	Gammaproteobacteria	Oceanospirillales	Halomonadaceae	Kushneria
B_CK3_29523	Bacteria	Proteobacteria	Gammaproteobacteria	Oceanospirillales	Halomonadaceae	Kushneria
B_CK3_29902	Bacteria	Actinobacteria	Actinobacteria	Micrococcales	Sanguibacteraceae	Sanguibacter
B_CK3_30149	Bacteria	Proteobacteria	Gammaproteobacteria	Oceanospirillales	Halomonadaceae	Kushneria
B_CK3_30252	Bacteria	Proteobacteria	Gammaproteobacteria	Oceanospirillales	Halomonadaceae	Kushneria
B_CK3_30365	Bacteria	Actinobacteria	Actinobacteria	Pseudonocardiales	Pseudonocardiaceae	Actinophytocola
B_CK2_10252	Bacteria	Proteobacteria	Gammaproteobacteria	Oceanospirillales	Halomonadaceae	Kushneria
B_CK3_30594	Bacteria	Proteobacteria	Gammaproteobacteria	Oceanospirillales	Halomonadaceae	Kushneria
B_CK3_30773	Bacteria	Proteobacteria	Gammaproteobacteria	Oceanospirillales	Halomonadaceae	Kushneria
B_CK3_54169	Bacteria	Proteobacteria	Gammaproteobacteria	Oceanospirillales	Halomonadaceae	Kushneria
B_CK3_31031	Bacteria	Proteobacteria	Gammaproteobacteria	Betaproteobacteriales	Burkholderiaceae	Bordetella
B_CK3_31033	Bacteria	Proteobacteria	Alphaproteobacteria	Rhizobiales	Rhizobiaceae	Allorhizobium-Neorhizobium-Pararhizobium-Rhizobium
B_CK3_32010	Bacteria	Proteobacteria	Gammaproteobacteria	Oceanospirillales	Halomonadaceae	Kushneria
B_CK3_32085	Bacteria	Firmicutes	Bacilli	Bacillales	Planococcaceae	Planomicrobium
B_CK3_32471	Bacteria	Proteobacteria	Gammaproteobacteria	Oceanospirillales	Halomonadaceae	Kushneria
B_CK3_32610	Bacteria	Proteobacteria	Gammaproteobacteria	Oceanospirillales	Halomonadaceae	Kushneria
B_CK3_32688	Bacteria	Proteobacteria	Gammaproteobacteria	Oceanospirillales	Halomonadaceae	Kushneria
B_CK3_32725	Bacteria	Proteobacteria	Gammaproteobacteria	Oceanospirillales	Halomonadaceae	Kushneria
B_HUP2_5267	Bacteria	Proteobacteria	NA	NA	NA	NA
B_CK3_32826	Bacteria	Proteobacteria	Gammaproteobacteria	Oceanospirillales	Halomonadaceae	Kushneria
B_CK3_32917	Bacteria	Proteobacteria	Gammaproteobacteria	Oceanospirillales	Halomonadaceae	Kushneria
B_CK3_33054	Bacteria	Proteobacteria	Gammaproteobacteria	Oceanospirillales	Halomonadaceae	Kushneria
B_CK3_33118	Bacteria	Proteobacteria	Gammaproteobacteria	Oceanospirillales	Halomonadaceae	Kushneria
B_CK3_33182	Bacteria	Proteobacteria	NA	NA	NA	NA
B_CK3_33373	Bacteria	Proteobacteria	Gammaproteobacteria	Oceanospirillales	Halomonadaceae	Kushneria
B_CK3_33427	Bacteria	Proteobacteria	Gammaproteobacteria	Oceanospirillales	Halomonadaceae	Kushneria
B_CK3_33561	Bacteria	Proteobacteria	Gammaproteobacteria	Oceanospirillales	Halomonadaceae	Kushneria
B_CK3_33560	Bacteria	Proteobacteria	Gammaproteobacteria	Oceanospirillales	Halomonadaceae	Kushneria
B_CK4_10422	Bacteria	Proteobacteria	Gammaproteobacteria	Betaproteobacteriales	Burkholderiaceae	NA
B_CK3_33746	Bacteria	Proteobacteria	Gammaproteobacteria	Oceanospirillales	Halomonadaceae	Kushneria
B_CK3_33799	Bacteria	Proteobacteria	NA	NA	NA	NA
B_CK3_33954	Bacteria	Proteobacteria	Gammaproteobacteria	Oceanospirillales	Halomonadaceae	Kushneria
B_LROOT5_35975	Bacteria	Proteobacteria	Gammaproteobacteria	Betaproteobacteriales	Burkholderiaceae	Massilia
B_CK3_34224	Bacteria	Proteobacteria	Gammaproteobacteria	Oceanospirillales	Halomonadaceae	Kushneria
B_CK3_34266	Bacteria	Proteobacteria	Gammaproteobacteria	Oceanospirillales	Halomonadaceae	Kushneria
B_CK3_35062	Bacteria	Proteobacteria	Gammaproteobacteria	Oceanospirillales	Halomonadaceae	Kushneria
B_CK3_35129	Bacteria	Firmicutes	Clostridia	Clostridiales	Ruminococcaceae	Faecalibacterium
B_CK4_657	Bacteria	Proteobacteria	Gammaproteobacteria	Betaproteobacteriales	Burkholderiaceae	NA
B_CK4_43257	Bacteria	Bacteroidetes	Rhodothermia	Balneolales	Balneolaceae	Balneola
B_LUP5_36760	Bacteria	Proteobacteria	Gammaproteobacteria	Oceanospirillales	Halomonadaceae	Kushneria
B_CK4_51486	Bacteria	Proteobacteria	Gammaproteobacteria	Oceanospirillales	Halomonadaceae	Kushneria
B_CK3_35539	Bacteria	Proteobacteria	Gammaproteobacteria	Oceanospirillales	Halomonadaceae	Kushneria
B_CK3_35687	Bacteria	Proteobacteria	Gammaproteobacteria	Oceanospirillales	Halomonadaceae	Kushneria
B_CK3_35724	Bacteria	Proteobacteria	Gammaproteobacteria	Oceanospirillales	Halomonadaceae	Kushneria
B_CK3_36325	Bacteria	Proteobacteria	Gammaproteobacteria	Steroidobacterales	Steroidobacteraceae	Steroidobacter
B_CK3_54019	Bacteria	Proteobacteria	Gammaproteobacteria	Oceanospirillales	Halomonadaceae	Kushneria
B_CK3_36683	Bacteria	Proteobacteria	Alphaproteobacteria	Rhizobiales	Rhizobiaceae	NA
B_CK3_36719	Bacteria	Proteobacteria	Alphaproteobacteria	Parvibaculales	NA	NA
B_CK3_39573	Bacteria	Proteobacteria	Gammaproteobacteria	Oceanospirillales	Halomonadaceae	Kushneria
B_CK3_37118	Bacteria	Proteobacteria	Gammaproteobacteria	Oceanospirillales	Halomonadaceae	Kushneria
B_CK3_37103	Bacteria	Proteobacteria	Gammaproteobacteria	NA	NA	NA
B_CK3_37174	Bacteria	Proteobacteria	Gammaproteobacteria	Oceanospirillales	Halomonadaceae	Kushneria
B_CK3_37234	Bacteria	Proteobacteria	Gammaproteobacteria	Oceanospirillales	Halomonadaceae	Kushneria
B_CK3_37466	Bacteria	Proteobacteria	Alphaproteobacteria	Rhodobacterales	Rhodobacteraceae	Paracoccus
B_CK3_37819	Bacteria	Proteobacteria	Gammaproteobacteria	Oceanospirillales	Halomonadaceae	Kushneria
B_CK3_37896	Bacteria	Actinobacteria	Actinobacteria	Micrococcales	Microbacteriaceae	Frigoribacterium
B_CK3_38162	Bacteria	Proteobacteria	Gammaproteobacteria	Oceanospirillales	Halomonadaceae	Kushneria
B_CK3_38154	Bacteria	Proteobacteria	Gammaproteobacteria	Oceanospirillales	Halomonadaceae	Kushneria
B_CK3_38598	Bacteria	Actinobacteria	Actinobacteria	Pseudonocardiales	Pseudonocardiaceae	Actinophytocola
B_CK3_39063	Bacteria	Proteobacteria	NA	NA	NA	NA
B_CK3_39121	Bacteria	Proteobacteria	Gammaproteobacteria	Oceanospirillales	Halomonadaceae	Kushneria
B_CK3_39224	Bacteria	Proteobacteria	Gammaproteobacteria	Oceanospirillales	Halomonadaceae	Kushneria
B_CK3_39307	Bacteria	Actinobacteria	Actinobacteria	Micrococcales	Promicromonosporaceae	Myceligenerans
B_CK3_39809	Bacteria	Proteobacteria	Gammaproteobacteria	Betaproteobacteriales	Burkholderiaceae	NA
B_CK3_39832	Bacteria	Proteobacteria	Gammaproteobacteria	Oceanospirillales	Halomonadaceae	Kushneria
B_CK3_39847	Bacteria	Firmicutes	Clostridia	Clostridiales	Lachnospiraceae	NA
B_CK3_40005	Bacteria	Proteobacteria	Gammaproteobacteria	Oceanospirillales	Halomonadaceae	Kushneria
B_CK3_40047	Bacteria	Proteobacteria	Gammaproteobacteria	Oceanospirillales	Halomonadaceae	Kushneria
B_CK3_40094	Bacteria	Proteobacteria	Gammaproteobacteria	Oceanospirillales	Halomonadaceae	Kushneria
B_CK3_40101	Bacteria	Actinobacteria	Actinobacteria	Micromonosporales	Micromonosporaceae	Longispora
B_CK3_40474	Bacteria	Proteobacteria	Gammaproteobacteria	Oceanospirillales	Halomonadaceae	Kushneria
B_CK3_40550	Bacteria	Proteobacteria	Gammaproteobacteria	Oceanospirillales	Halomonadaceae	Kushneria
B_CK3_40699	Bacteria	Proteobacteria	Gammaproteobacteria	Oceanospirillales	Halomonadaceae	Kushneria
B_CK3_40771	Bacteria	Proteobacteria	Alphaproteobacteria	Rhizobiales	Rhizobiaceae	Phyllobacterium
B_HUP4_4755	Bacteria	Proteobacteria	Gammaproteobacteria	Oceanospirillales	Halomonadaceae	Kushneria
B_CK3_41169	Bacteria	Proteobacteria	Gammaproteobacteria	Oceanospirillales	Halomonadaceae	Kushneria
B_CK3_41495	Bacteria	Proteobacteria	Gammaproteobacteria	Oceanospirillales	Halomonadaceae	Kushneria
B_CK3_41552	Bacteria	Actinobacteria	Actinobacteria	Micrococcales	Microbacteriaceae	Frigoribacterium
B_CK3_41785	Bacteria	Proteobacteria	Gammaproteobacteria	Pseudomonadales	Pseudomonadaceae	Pseudomonas
B_CK3_42090	Bacteria	Proteobacteria	Gammaproteobacteria	Oceanospirillales	Halomonadaceae	Kushneria
B_CK3_42141	Bacteria	Proteobacteria	Gammaproteobacteria	Oceanospirillales	Halomonadaceae	Kushneria
B_CK3_42143	Bacteria	Proteobacteria	Gammaproteobacteria	Oceanospirillales	Halomonadaceae	Kushneria
B_CK3_42497	Bacteria	Actinobacteria	Actinobacteria	Micrococcales	Cellulomonadaceae	Cellulomonas
B_CK3_42519	Bacteria	Proteobacteria	Gammaproteobacteria	Oceanospirillales	Halomonadaceae	Kushneria
B_CK3_42768	Bacteria	Proteobacteria	Gammaproteobacteria	Oceanospirillales	Halomonadaceae	Kushneria
B_CK3_42739	Bacteria	Proteobacteria	Alphaproteobacteria	Rhizobiales	Rhizobiaceae	Phyllobacterium
B_CK3_43005	Bacteria	Proteobacteria	Gammaproteobacteria	Oceanospirillales	Halomonadaceae	Kushneria
B_CK3_43111	Bacteria	Proteobacteria	Gammaproteobacteria	Oceanospirillales	Halomonadaceae	Kushneria
B_CK3_43235	Bacteria	Proteobacteria	Gammaproteobacteria	Oceanospirillales	Halomonadaceae	Kushneria
B_CK3_43211	Bacteria	Proteobacteria	Gammaproteobacteria	Oceanospirillales	Halomonadaceae	Kushneria
B_MUP5_794	Bacteria	Proteobacteria	Gammaproteobacteria	Oceanospirillales	Halomonadaceae	Kushneria
B_CK3_43368	Bacteria	Proteobacteria	Alphaproteobacteria	Caulobacterales	Hyphomonadaceae	NA
B_CK3_43396	Bacteria	Proteobacteria	Gammaproteobacteria	Oceanospirillales	Halomonadaceae	Kushneria
B_CK3_43465	Bacteria	Proteobacteria	Gammaproteobacteria	Oceanospirillales	Halomonadaceae	Kushneria
B_CK3_43614	Bacteria	Proteobacteria	Gammaproteobacteria	Oceanospirillales	Halomonadaceae	Kushneria
B_CK3_43713	Bacteria	Proteobacteria	Gammaproteobacteria	Oceanospirillales	Halomonadaceae	Kushneria
B_CK4_32226	Bacteria	Proteobacteria	Gammaproteobacteria	Oceanospirillales	Halomonadaceae	Kushneria
B_CK3_43836	Bacteria	Proteobacteria	NA	NA	NA	NA
B_CK3_43838	Bacteria	Actinobacteria	Actinobacteria	Kineosporiales	Kineosporiaceae	NA
B_CK3_52332	Bacteria	Proteobacteria	Gammaproteobacteria	Oceanospirillales	Halomonadaceae	Kushneria
B_CK3_45149	Bacteria	Proteobacteria	Gammaproteobacteria	Oceanospirillales	Halomonadaceae	Kushneria
B_CK3_45299	Bacteria	Proteobacteria	Gammaproteobacteria	Oceanospirillales	Halomonadaceae	Kushneria
B_CK3_45398	Bacteria	Proteobacteria	Gammaproteobacteria	Oceanospirillales	Halomonadaceae	Kushneria
B_CK3_45552	Bacteria	Firmicutes	Bacilli	Bacillales	Paenibacillaceae	Saccharibacillus
B_CK3_45754	Bacteria	Proteobacteria	Gammaproteobacteria	Oceanospirillales	Halomonadaceae	Kushneria
B_CK3_45982	Bacteria	Proteobacteria	Gammaproteobacteria	Oceanospirillales	Halomonadaceae	Kushneria
B_CK3_7676	Bacteria	Proteobacteria	Gammaproteobacteria	Oceanospirillales	Halomonadaceae	Kushneria
B_CK3_46305	Bacteria	Proteobacteria	Gammaproteobacteria	Oceanospirillales	Halomonadaceae	Kushneria
B_CK3_46398	Bacteria	Proteobacteria	Alphaproteobacteria	Sphingomonadales	Sphingomonadaceae	NA
B_CK3_18985	Bacteria	Actinobacteria	Actinobacteria	Micrococcales	Micrococcaceae	Kocuria
B_CK3_46697	Bacteria	Proteobacteria	Gammaproteobacteria	Oceanospirillales	Halomonadaceae	Kushneria
B_CK3_46913	Bacteria	Patescibacteria	Saccharimonadia	Saccharimonadales	NA	NA
B_CK3_47630	Bacteria	Proteobacteria	Gammaproteobacteria	Oceanospirillales	Halomonadaceae	Kushneria
B_CK3_47925	Bacteria	Proteobacteria	Gammaproteobacteria	Oceanospirillales	Halomonadaceae	Kushneria
B_CK3_48373	Bacteria	Proteobacteria	Gammaproteobacteria	Oceanospirillales	Halomonadaceae	Kushneria
B_CK3_48740	Bacteria	Firmicutes	Bacilli	Bacillales	Paenibacillaceae	Paenibacillus
B_CK3_48839	Bacteria	Proteobacteria	Gammaproteobacteria	Oceanospirillales	Halomonadaceae	Kushneria
B_CK3_48858	Bacteria	Proteobacteria	Gammaproteobacteria	Oceanospirillales	Halomonadaceae	Kushneria
B_CK3_48889	Bacteria	Proteobacteria	NA	NA	NA	NA
B_CK3_48947	Bacteria	Proteobacteria	Gammaproteobacteria	Oceanospirillales	Halomonadaceae	Kushneria
B_CK3_49210	Bacteria	Proteobacteria	Gammaproteobacteria	Oceanospirillales	Halomonadaceae	Kushneria
B_CK3_49360	Bacteria	Proteobacteria	Gammaproteobacteria	Oceanospirillales	Halomonadaceae	Kushneria
B_CK3_49615	Bacteria	Actinobacteria	Actinobacteria	Micrococcales	Micrococcaceae	Arthrobacter
B_CK3_49649	Bacteria	Actinobacteria	Nitriliruptoria	Euzebyales	Euzebyaceae	NA
B_CK3_49818	Bacteria	Proteobacteria	Gammaproteobacteria	Oceanospirillales	Halomonadaceae	Kushneria
B_LUP5_5528	Bacteria	Proteobacteria	Gammaproteobacteria	Oceanospirillales	Halomonadaceae	Kushneria
B_CK3_50298	Bacteria	Proteobacteria	Gammaproteobacteria	Oceanospirillales	Halomonadaceae	Kushneria
B_CK3_50428	Bacteria	Firmicutes	Clostridia	Clostridiales	Ruminococcaceae	Ruminococcus_2
B_CK3_51057	Bacteria	Proteobacteria	Gammaproteobacteria	Oceanospirillales	Halomonadaceae	Kushneria
B_CK3_51391	Bacteria	Proteobacteria	Gammaproteobacteria	Oceanospirillales	Halomonadaceae	Kushneria
B_CK3_51562	Bacteria	Proteobacteria	Gammaproteobacteria	Oceanospirillales	Halomonadaceae	Kushneria
B_CK3_51656	Bacteria	Proteobacteria	Gammaproteobacteria	Oceanospirillales	Halomonadaceae	Kushneria
B_CK3_51684	Bacteria	Actinobacteria	Actinobacteria	Micrococcales	Microbacteriaceae	Frigoribacterium
B_CK3_52258	Bacteria	Proteobacteria	Gammaproteobacteria	Oceanospirillales	Halomonadaceae	Kushneria
B_CK3_52262	Bacteria	Proteobacteria	Gammaproteobacteria	Oceanospirillales	Halomonadaceae	Kushneria
B_CK3_52482	Bacteria	Proteobacteria	Gammaproteobacteria	Oceanospirillales	Halomonadaceae	Kushneria
B_CK3_52599	Bacteria	Proteobacteria	Gammaproteobacteria	Oceanospirillales	Halomonadaceae	Kushneria
B_CK3_52851	Bacteria	Firmicutes	Bacilli	Bacillales	Planococcaceae	Planomicrobium
B_CK3_52931	Bacteria	Proteobacteria	Gammaproteobacteria	Oceanospirillales	Halomonadaceae	Kushneria
B_CK3_53383	Bacteria	Firmicutes	Bacilli	Lactobacillales	Carnobacteriaceae	Marinilactibacillus
B_CK3_53413	Bacteria	Proteobacteria	Gammaproteobacteria	Oceanospirillales	Halomonadaceae	Kushneria
B_CK3_62124	Bacteria	Proteobacteria	Gammaproteobacteria	Oceanospirillales	Halomonadaceae	Kushneria
B_CK3_54144	Bacteria	Proteobacteria	Gammaproteobacteria	Oceanospirillales	Halomonadaceae	Kushneria
B_CK3_54153	Bacteria	Proteobacteria	Gammaproteobacteria	Betaproteobacteriales	Burkholderiaceae	Burkholderia-Caballeronia-Paraburkholderia
B_CK3_54162	Bacteria	Proteobacteria	Gammaproteobacteria	Alteromonadales	Alteromonadaceae	Aestuariibacter
B_CK3_54337	Bacteria	Proteobacteria	Gammaproteobacteria	Oceanospirillales	Halomonadaceae	Halomonas
B_CK3_54348	Bacteria	Proteobacteria	Gammaproteobacteria	Oceanospirillales	Halomonadaceae	Kushneria
B_CK3_54911	Bacteria	Proteobacteria	Gammaproteobacteria	Oceanospirillales	Halomonadaceae	Kushneria
B_CKD2_209	Bacteria	Firmicutes	Bacilli	Bacillales	Bacillaceae	Bacillus
B_CK3_55517	Bacteria	Bacteroidetes	Bacteroidia	Cytophagales	Microscillaceae	NA
B_CK3_55887	Bacteria	Proteobacteria	Gammaproteobacteria	Oceanospirillales	Halomonadaceae	Kushneria
B_CK3_55910	Bacteria	Bacteroidetes	Rhodothermia	Balneolales	Balneolaceae	Balneola
B_CK3_56051	Bacteria	Actinobacteria	Actinobacteria	Pseudonocardiales	Pseudonocardiaceae	Prauserella
B_CK3_56105	Bacteria	Actinobacteria	Actinobacteria	Frankiales	Geodermatophilaceae	Blastococcus
B_CK3_56197	Bacteria	Proteobacteria	Gammaproteobacteria	Oceanospirillales	Halomonadaceae	Kushneria
B_CK3_56336	Bacteria	Proteobacteria	Gammaproteobacteria	Oceanospirillales	Halomonadaceae	Kushneria
B_CK3_56449	Bacteria	Actinobacteria	Actinobacteria	Micrococcales	Intrasporangiaceae	Terrabacter
B_CK3_61010	Bacteria	Proteobacteria	Gammaproteobacteria	Oceanospirillales	Halomonadaceae	Kushneria
B_CK3_56666	Bacteria	Proteobacteria	Gammaproteobacteria	Oceanospirillales	Halomonadaceae	Kushneria
B_CK3_65656	Bacteria	Proteobacteria	Gammaproteobacteria	Oceanospirillales	Halomonadaceae	Kushneria
B_CK3_57155	Bacteria	Proteobacteria	Gammaproteobacteria	Oceanospirillales	Halomonadaceae	Kushneria
B_CK3_57315	Bacteria	Proteobacteria	Gammaproteobacteria	Oceanospirillales	Halomonadaceae	Kushneria
B_CK3_57628	Bacteria	Proteobacteria	NA	NA	NA	NA
B_CK3_58003	Bacteria	Bacteroidetes	Bacteroidia	Bacteroidales	Prevotellaceae	Prevotella_9
B_CK3_58035	Bacteria	Proteobacteria	Gammaproteobacteria	Oceanospirillales	Halomonadaceae	Kushneria
B_CK3_58154	Bacteria	Proteobacteria	Gammaproteobacteria	Oceanospirillales	Halomonadaceae	Kushneria
B_CK3_58665	Bacteria	Proteobacteria	Gammaproteobacteria	Betaproteobacteriales	Burkholderiaceae	Burkholderia-Caballeronia-Paraburkholderia
B_CK3_59715	Bacteria	Firmicutes	Bacilli	Bacillales	Planococcaceae	NA
B_CK3_59718	Bacteria	Actinobacteria	Actinobacteria	Kineosporiales	Kineosporiaceae	Kineococcus
B_CK3_59762	Bacteria	Proteobacteria	Gammaproteobacteria	Oceanospirillales	Halomonadaceae	Kushneria
B_CK3_59805	Bacteria	Proteobacteria	Gammaproteobacteria	Oceanospirillales	Halomonadaceae	Kushneria
B_CK3_59913	Bacteria	Proteobacteria	Gammaproteobacteria	Oceanospirillales	Halomonadaceae	Kushneria
B_CK3_60181	Bacteria	Firmicutes	Bacilli	Lactobacillales	Carnobacteriaceae	Marinilactibacillus
B_CK3_60349	Bacteria	Proteobacteria	Gammaproteobacteria	Oceanospirillales	Halomonadaceae	Kushneria
B_CK3_60714	Bacteria	Proteobacteria	Gammaproteobacteria	NA	NA	NA
B_CK3_61564	Bacteria	Proteobacteria	Gammaproteobacteria	Oceanospirillales	Halomonadaceae	Kushneria
B_CK3_62220	Bacteria	Proteobacteria	Gammaproteobacteria	Oceanospirillales	Halomonadaceae	Kushneria
B_CK3_62227	Bacteria	Proteobacteria	Gammaproteobacteria	Oceanospirillales	Halomonadaceae	Kushneria
B_CK3_62480	Bacteria	Proteobacteria	Gammaproteobacteria	Oceanospirillales	Halomonadaceae	Kushneria
B_HUP5_40729	Bacteria	Actinobacteria	Actinobacteria	Kineosporiales	Kineosporiaceae	Kineococcus
B_CK3_65101	Bacteria	Actinobacteria	Actinobacteria	Streptomycetales	Streptomycetaceae	Streptomyces
B_CK3_65376	Bacteria	Proteobacteria	Gammaproteobacteria	Oceanospirillales	Halomonadaceae	Kushneria
B_HUP4_22432	Bacteria	Proteobacteria	Gammaproteobacteria	Oceanospirillales	Halomonadaceae	Kushneria
B_CK3_65569	Bacteria	Actinobacteria	Actinobacteria	Micrococcales	Micrococcaceae	Arthrobacter
B_CK3_65981	Bacteria	Proteobacteria	Gammaproteobacteria	Oceanospirillales	Halomonadaceae	Kushneria
B_CK4_20	Bacteria	Proteobacteria	Gammaproteobacteria	Enterobacteriales	Enterobacteriaceae	NA
B_CK4_79	Bacteria	Actinobacteria	Actinobacteria	Micrococcales	Micrococcaceae	Arthrobacter
B_CK4_73	Bacteria	Proteobacteria	Alphaproteobacteria	Sphingomonadales	Sphingomonadaceae	Sphingomonas
B_CK4_101	Bacteria	Proteobacteria	Gammaproteobacteria	Betaproteobacteriales	Burkholderiaceae	Burkholderia-Caballeronia-Paraburkholderia
B_CK4_108	Bacteria	Actinobacteria	Actinobacteria	Micrococcales	Micrococcaceae	Arthrobacter
B_CK4_105	Bacteria	Actinobacteria	Actinobacteria	Micrococcales	Micrococcaceae	Arthrobacter
B_CK4_169	Bacteria	Actinobacteria	Actinobacteria	Micrococcales	Micrococcaceae	Arthrobacter
B_CK4_172	Bacteria	Proteobacteria	Gammaproteobacteria	Betaproteobacteriales	Burkholderiaceae	Burkholderia-Caballeronia-Paraburkholderia
B_CK4_180	Bacteria	Actinobacteria	Actinobacteria	Micrococcales	Micrococcaceae	Arthrobacter
B_CK4_252	Bacteria	Bacteroidetes	Rhodothermia	Balneolales	Balneolaceae	Balneola
B_CK4_21461	Bacteria	Actinobacteria	Actinobacteria	Micrococcales	Micrococcaceae	Arthrobacter
B_CK4_288	Bacteria	Actinobacteria	Actinobacteria	Micrococcales	Micrococcaceae	NA
B_CK4_325	Bacteria	Actinobacteria	Actinobacteria	Micrococcales	Micrococcaceae	Arthrobacter
B_CK4_354	Bacteria	Actinobacteria	Actinobacteria	Frankiales	Geodermatophilaceae	Blastococcus
B_CK4_359	Bacteria	Actinobacteria	Actinobacteria	Micrococcales	Micrococcaceae	Arthrobacter
B_CK1_35760	Bacteria	Actinobacteria	Actinobacteria	Micrococcales	Micrococcaceae	Arthrobacter
B_CK4_364	Bacteria	Actinobacteria	Actinobacteria	Micrococcales	Micrococcaceae	Arthrobacter
B_CK4_378	Bacteria	Proteobacteria	Alphaproteobacteria	Rhodobacterales	Rhodobacteraceae	Paracoccus
B_CK4_426	Bacteria	Actinobacteria	Actinobacteria	Micrococcales	Micrococcaceae	Arthrobacter
B_CK4_413	Bacteria	Actinobacteria	Actinobacteria	Micrococcales	Micrococcaceae	Arthrobacter
B_CK4_6616	Bacteria	Actinobacteria	Actinobacteria	Micrococcales	Micrococcaceae	Arthrobacter
B_CK4_472	Bacteria	Actinobacteria	NA	NA	NA	NA
B_CK4_2815	Bacteria	Actinobacteria	Actinobacteria	Micrococcales	Micrococcaceae	Arthrobacter
B_CK2_48386	Bacteria	Actinobacteria	Actinobacteria	Micrococcales	Micrococcaceae	Arthrobacter
B_CK4_589	Bacteria	Actinobacteria	Actinobacteria	Frankiales	Geodermatophilaceae	Modestobacter
B_CK4_588	Bacteria	Actinobacteria	Actinobacteria	Micrococcales	Micrococcaceae	NA
B_CK4_618	Bacteria	Proteobacteria	Gammaproteobacteria	Betaproteobacteriales	Burkholderiaceae	Burkholderia-Caballeronia-Paraburkholderia
B_CK4_662	Bacteria	Proteobacteria	Gammaproteobacteria	Betaproteobacteriales	Burkholderiaceae	Herbaspirillum
B_CK4_649	Bacteria	Proteobacteria	Alphaproteobacteria	Rhizobiales	Rhizobiaceae	NA
B_CK4_760	Bacteria	Actinobacteria	Actinobacteria	Micrococcales	Micrococcaceae	Arthrobacter
B_CK4_833	Bacteria	Proteobacteria	Alphaproteobacteria	Rhodobacterales	Rhodobacteraceae	Paracoccus
B_CK4_861	Bacteria	Proteobacteria	Gammaproteobacteria	Oceanospirillales	Halomonadaceae	Kushneria
B_CK4_891	Bacteria	Actinobacteria	Actinobacteria	Micrococcales	Micrococcaceae	Arthrobacter
B_CK4_895	Bacteria	Actinobacteria	Actinobacteria	Micrococcales	Micrococcaceae	Arthrobacter
B_CK4_4167	Bacteria	Actinobacteria	Actinobacteria	Micrococcales	Micrococcaceae	Arthrobacter
B_CK4_959	Bacteria	Proteobacteria	Gammaproteobacteria	Steroidobacterales	Steroidobacteraceae	Steroidobacter
B_CK4_979	Bacteria	Proteobacteria	Gammaproteobacteria	Xanthomonadales	Rhodanobacteraceae	Dyella
B_CK4_1090	Bacteria	Actinobacteria	Thermoleophilia	Solirubrobacterales	Solirubrobacteraceae	Conexibacter
B_CK4_1113	Bacteria	Actinobacteria	NA	NA	NA	NA
B_CK4_1114	Bacteria	Actinobacteria	Actinobacteria	Frankiales	Geodermatophilaceae	Modestobacter
B_CK4_1130	Bacteria	Actinobacteria	Actinobacteria	Micrococcales	Microbacteriaceae	Microbacterium
B_CK4_2534	Bacteria	Actinobacteria	Actinobacteria	Micrococcales	Micrococcaceae	Arthrobacter
B_CK4_1254	Bacteria	Actinobacteria	Actinobacteria	Micrococcales	Micrococcaceae	Arthrobacter
B_CK4_1262	Bacteria	Actinobacteria	Actinobacteria	Micrococcales	Microbacteriaceae	NA
B_CK4_1363	Bacteria	Actinobacteria	Actinobacteria	Micrococcales	Micrococcaceae	Arthrobacter
B_CK4_9671	Bacteria	Actinobacteria	Actinobacteria	Micrococcales	Micrococcaceae	Arthrobacter
B_CK4_1471	Bacteria	Actinobacteria	Actinobacteria	Micrococcales	Micrococcaceae	Arthrobacter
B_CK4_1666	Bacteria	Proteobacteria	Alphaproteobacteria	Rhodobacterales	Rhodobacteraceae	Paracoccus
B_CK4_1656	Bacteria	Actinobacteria	Actinobacteria	Micrococcales	Micrococcaceae	Arthrobacter
B_CK4_1668	Bacteria	Proteobacteria	Alphaproteobacteria	Rhodobacterales	Rhodobacteraceae	Paracoccus
B_CK4_1771	Bacteria	Proteobacteria	Gammaproteobacteria	Oceanospirillales	Halomonadaceae	Kushneria
B_CK4_1833	Bacteria	Actinobacteria	Actinobacteria	Micrococcales	Micrococcaceae	Arthrobacter
B_CK4_1819	Bacteria	Actinobacteria	Actinobacteria	Micrococcales	Micrococcaceae	Arthrobacter
B_CK4_1874	Bacteria	Proteobacteria	Alphaproteobacteria	Rhodobacterales	Rhodobacteraceae	Paracoccus
B_CK4_1878	Bacteria	Proteobacteria	Gammaproteobacteria	Xanthomonadales	Rhodanobacteraceae	Luteibacter
B_CK4_1902	Bacteria	Actinobacteria	Actinobacteria	Micrococcales	Micrococcaceae	Arthrobacter
B_CK4_1953	Bacteria	Proteobacteria	Gammaproteobacteria	Betaproteobacteriales	Burkholderiaceae	Burkholderia-Caballeronia-Paraburkholderia
B_CK4_1995	Bacteria	Actinobacteria	Actinobacteria	Micrococcales	Micrococcaceae	Arthrobacter
B_CK4_1997	Bacteria	Actinobacteria	Actinobacteria	Micrococcales	Microbacteriaceae	NA
B_CK4_2070	Bacteria	Actinobacteria	Actinobacteria	Micrococcales	Micrococcaceae	Arthrobacter
B_CK4_2142	Bacteria	Actinobacteria	Actinobacteria	Micrococcales	Micrococcaceae	Arthrobacter
B_CK4_2140	Bacteria	Actinobacteria	Actinobacteria	Streptomycetales	Streptomycetaceae	Streptomyces
B_CK4_4724	Bacteria	Actinobacteria	Actinobacteria	Micrococcales	Micrococcaceae	Arthrobacter
B_CK4_2186	Bacteria	Actinobacteria	Actinobacteria	Micrococcales	Micrococcaceae	Arthrobacter
B_CK4_2169	Bacteria	Actinobacteria	Actinobacteria	Frankiales	Geodermatophilaceae	Modestobacter
B_CK4_2205	Bacteria	Actinobacteria	Actinobacteria	Micrococcales	Micrococcaceae	Arthrobacter
B_CK4_2215	Bacteria	Proteobacteria	Gammaproteobacteria	Xanthomonadales	Xanthomonadaceae	Luteimonas
B_CK4_2258	Bacteria	Proteobacteria	Gammaproteobacteria	Betaproteobacteriales	Burkholderiaceae	NA
B_CK4_2451	Bacteria	Proteobacteria	Gammaproteobacteria	Oceanospirillales	Halomonadaceae	Kushneria
B_CK1_8636	Bacteria	Actinobacteria	Actinobacteria	Micrococcales	Micrococcaceae	Arthrobacter
B_CK4_2472	Bacteria	Actinobacteria	Actinobacteria	Pseudonocardiales	Pseudonocardiaceae	Prauserella
B_CK4_2492	Bacteria	Actinobacteria	Actinobacteria	Micrococcales	Micrococcaceae	Arthrobacter
B_CK4_2488	Bacteria	Actinobacteria	Actinobacteria	Micrococcales	Micrococcaceae	Arthrobacter
B_CK4_2482	Bacteria	Actinobacteria	Actinobacteria	Micrococcales	Micrococcaceae	Arthrobacter
B_HUP2_28790	Bacteria	Actinobacteria	Actinobacteria	Frankiales	Geodermatophilaceae	Modestobacter
B_CK4_2500	Bacteria	Actinobacteria	Actinobacteria	Micrococcales	Micrococcaceae	Arthrobacter
B_CK4_2565	Bacteria	Proteobacteria	Alphaproteobacteria	Rhodobacterales	Rhodobacteraceae	Paracoccus
B_CK4_2583	Bacteria	Actinobacteria	Actinobacteria	Micrococcales	Micrococcaceae	Arthrobacter
B_CK4_2601	Bacteria	Actinobacteria	Actinobacteria	Micrococcales	Micrococcaceae	NA
B_CK4_2590	Bacteria	Proteobacteria	Gammaproteobacteria	Betaproteobacteriales	Burkholderiaceae	Burkholderia-Caballeronia-Paraburkholderia
B_CK4_2623	Bacteria	Actinobacteria	Actinobacteria	Micrococcales	Micrococcaceae	Arthrobacter
B_CK4_2727	Bacteria	Actinobacteria	Actinobacteria	Micrococcales	Micrococcaceae	Paenarthrobacter
B_CK4_2839	Bacteria	Proteobacteria	Gammaproteobacteria	Pseudomonadales	Pseudomonadaceae	Pseudomonas
B_CK4_2900	Bacteria	Proteobacteria	Alphaproteobacteria	Rhodobacterales	Rhodobacteraceae	Paracoccus
B_CK4_2935	Bacteria	Proteobacteria	Alphaproteobacteria	Rhodobacterales	Rhodobacteraceae	Paracoccus
B_CK4_3013	Bacteria	Actinobacteria	Actinobacteria	Frankiales	Geodermatophilaceae	Modestobacter
B_CK4_3031	Bacteria	Proteobacteria	Alphaproteobacteria	Rhodobacterales	Rhodobacteraceae	Paracoccus
B_CK4_3032	Bacteria	Proteobacteria	Alphaproteobacteria	Sphingomonadales	Sphingomonadaceae	NA
B_CK4_24897	Bacteria	Proteobacteria	Gammaproteobacteria	Betaproteobacteriales	Burkholderiaceae	NA
B_CK4_3124	Bacteria	Actinobacteria	Actinobacteria	Micrococcales	Intrasporangiaceae	Oryzihumus
B_CK4_3141	Bacteria	Actinobacteria	Actinobacteria	Micrococcales	Micrococcaceae	Arthrobacter
B_CK4_3166	Bacteria	Proteobacteria	Gammaproteobacteria	Betaproteobacteriales	Burkholderiaceae	Burkholderia-Caballeronia-Paraburkholderia
B_CK4_3239	Bacteria	Proteobacteria	Alphaproteobacteria	Rhodobacterales	Rhodobacteraceae	Paracoccus
B_CK4_3295	Bacteria	Actinobacteria	Actinobacteria	Micrococcales	Micrococcaceae	Arthrobacter
B_CK4_3380	Bacteria	Actinobacteria	Actinobacteria	Micrococcales	Micrococcaceae	Arthrobacter
B_CK4_3515	Bacteria	Actinobacteria	Actinobacteria	Micrococcales	Micrococcaceae	Arthrobacter
B_CK4_442	Bacteria	Actinobacteria	Actinobacteria	Micrococcales	Micrococcaceae	Arthrobacter
B_CK4_3504	Bacteria	Actinobacteria	Actinobacteria	NA	NA	NA
B_CK4_6244	Bacteria	Actinobacteria	Actinobacteria	Micrococcales	Micrococcaceae	NA
B_CK4_3633	Bacteria	Actinobacteria	Actinobacteria	Micrococcales	Micrococcaceae	Arthrobacter
B_CK4_3667	Bacteria	Actinobacteria	Actinobacteria	Micrococcales	Micrococcaceae	Arthrobacter
B_CK4_3666	Bacteria	Actinobacteria	Actinobacteria	Micrococcales	Micrococcaceae	Arthrobacter
B_CK4_3764	Bacteria	Proteobacteria	Gammaproteobacteria	Betaproteobacteriales	Burkholderiaceae	NA
B_CK4_3878	Bacteria	Actinobacteria	Actinobacteria	Micrococcales	Micrococcaceae	NA
B_CK4_3940	Bacteria	Actinobacteria	Actinobacteria	Micrococcales	Micrococcaceae	Arthrobacter
B_CK4_4029	Bacteria	Actinobacteria	Actinobacteria	Micrococcales	Microbacteriaceae	Okibacterium
B_CK4_4238	Bacteria	Actinobacteria	Actinobacteria	Micrococcales	Micrococcaceae	Arthrobacter
B_CK4_4290	Bacteria	Proteobacteria	Alphaproteobacteria	Rhizobiales	Rhizobiaceae	Allorhizobium-Neorhizobium-Pararhizobium-Rhizobium
B_CK4_4280	Bacteria	Proteobacteria	Gammaproteobacteria	Betaproteobacteriales	Burkholderiaceae	Burkholderia-Caballeronia-Paraburkholderia
B_CK4_4296	Bacteria	Firmicutes	Bacilli	Bacillales	Paenibacillaceae	Saccharibacillus
B_CK4_6818	Bacteria	Actinobacteria	Actinobacteria	Micrococcales	Micrococcaceae	NA
B_CK4_4420	Bacteria	Actinobacteria	Actinobacteria	Micrococcales	Micrococcaceae	Arthrobacter
B_CK4_4426	Bacteria	Actinobacteria	Actinobacteria	Frankiales	Geodermatophilaceae	Modestobacter
B_CK4_4479	Bacteria	Actinobacteria	Actinobacteria	Micrococcales	Micrococcaceae	Arthrobacter
B_CK4_4608	Bacteria	Actinobacteria	Actinobacteria	Micrococcales	Microbacteriaceae	Microbacterium
B_CK4_4635	Bacteria	Proteobacteria	Alphaproteobacteria	Rhodobacterales	Rhodobacteraceae	Paracoccus
B_CK4_4641	Bacteria	Actinobacteria	Actinobacteria	Micrococcales	Micrococcaceae	Arthrobacter
B_CK4_9119	Bacteria	Actinobacteria	Actinobacteria	Micrococcales	Micrococcaceae	Arthrobacter
B_CK4_4760	Bacteria	Actinobacteria	Actinobacteria	Micrococcales	Micrococcaceae	Arthrobacter
B_CK4_17901	Bacteria	Actinobacteria	Actinobacteria	Micrococcales	Micrococcaceae	Arthrobacter
B_CK4_4918	Bacteria	Actinobacteria	Actinobacteria	Micrococcales	Micrococcaceae	Arthrobacter
B_CK4_4979	Bacteria	Actinobacteria	Acidimicrobiia	Microtrichales	NA	NA
B_CK4_4999	Bacteria	Actinobacteria	Actinobacteria	Micrococcales	Micrococcaceae	Arthrobacter
B_CK4_5172	Bacteria	Actinobacteria	Actinobacteria	Micrococcales	Micrococcaceae	Arthrobacter
B_CK4_5295	Bacteria	Actinobacteria	Actinobacteria	Micrococcales	Micrococcaceae	Arthrobacter
B_CK4_53096	Bacteria	Actinobacteria	Actinobacteria	Micrococcales	Micrococcaceae	Arthrobacter
B_CK4_21970	Bacteria	Actinobacteria	Actinobacteria	Micrococcales	Microbacteriaceae	NA
B_CK4_5622	Bacteria	Actinobacteria	Actinobacteria	Micrococcales	Micrococcaceae	Arthrobacter
B_HUP2_56735	Bacteria	Actinobacteria	Actinobacteria	Micrococcales	Micrococcaceae	Arthrobacter
B_CK4_5796	Bacteria	Actinobacteria	Actinobacteria	Frankiales	Geodermatophilaceae	NA
B_CK4_5875	Bacteria	Actinobacteria	Actinobacteria	Corynebacteriales	Mycobacteriaceae	Mycobacterium
B_CK4_5885	Bacteria	Firmicutes	Bacilli	Bacillales	Planococcaceae	NA
B_CK4_5902	Bacteria	Proteobacteria	Alphaproteobacteria	Rhodobacterales	Rhodobacteraceae	Paracoccus
B_CK4_8961	Bacteria	Proteobacteria	Alphaproteobacteria	Rhodobacterales	Rhodobacteraceae	Paracoccus
B_CK4_6058	Bacteria	Actinobacteria	Actinobacteria	NA	NA	NA
B_CK4_6130	Bacteria	Proteobacteria	Gammaproteobacteria	Betaproteobacteriales	Burkholderiaceae	Burkholderia-Caballeronia-Paraburkholderia
B_CK4_6176	Bacteria	Actinobacteria	Actinobacteria	Micrococcales	Micrococcaceae	Arthrobacter
B_CK4_6193	Bacteria	Proteobacteria	Gammaproteobacteria	Xanthomonadales	Rhodanobacteraceae	Dyella
B_CK4_6224	Bacteria	Actinobacteria	Actinobacteria	Micrococcales	Micrococcaceae	Arthrobacter
B_CK4_6243	Bacteria	Actinobacteria	Actinobacteria	Micrococcales	Micrococcaceae	Arthrobacter
B_CK4_6394	Bacteria	Actinobacteria	Actinobacteria	Micrococcales	Micrococcaceae	Arthrobacter
B_CK4_6416	Bacteria	Proteobacteria	Gammaproteobacteria	Betaproteobacteriales	Burkholderiaceae	Ralstonia
B_CK4_6392	Bacteria	Actinobacteria	Actinobacteria	Micrococcales	Micrococcaceae	Arthrobacter
B_CK4_6723	Bacteria	Actinobacteria	Actinobacteria	Micrococcales	Micrococcaceae	Arthrobacter
B_CK4_6711	Bacteria	Actinobacteria	Actinobacteria	Micrococcales	Micrococcaceae	Arthrobacter
B_CK4_6770	Bacteria	Actinobacteria	Actinobacteria	Micrococcales	Micrococcaceae	Arthrobacter
B_CK4_6937	Bacteria	Actinobacteria	Actinobacteria	Streptosporangiales	Nocardiopsaceae	NA
B_CK4_6942	Bacteria	Actinobacteria	Actinobacteria	Micrococcales	Micrococcaceae	Arthrobacter
B_CK4_6953	Bacteria	Actinobacteria	Actinobacteria	Micrococcales	Micrococcaceae	NA
B_CK4_6970	Bacteria	Proteobacteria	Gammaproteobacteria	Betaproteobacteriales	Burkholderiaceae	Burkholderia-Caballeronia-Paraburkholderia
B_CK4_35355	Bacteria	Actinobacteria	Actinobacteria	Micrococcales	Micrococcaceae	Arthrobacter
B_CK4_7051	Bacteria	Actinobacteria	Actinobacteria	Micrococcales	Micrococcaceae	NA
B_CK4_7108	Bacteria	Proteobacteria	NA	NA	NA	NA
B_CK1_3918	Bacteria	Actinobacteria	Actinobacteria	Micrococcales	Micrococcaceae	Arthrobacter
B_CK4_7133	Bacteria	Actinobacteria	Actinobacteria	Micrococcales	Micrococcaceae	Arthrobacter
B_CK4_7185	Bacteria	Proteobacteria	Deltaproteobacteria	Myxococcales	Sandaracinaceae	Sandaracinus
B_CK4_7200	Bacteria	Proteobacteria	Alphaproteobacteria	Sphingomonadales	Sphingomonadaceae	NA
B_CK4_7357	Bacteria	Actinobacteria	Actinobacteria	NA	NA	NA
B_CK4_7438	Bacteria	Actinobacteria	Actinobacteria	Frankiales	Geodermatophilaceae	Modestobacter
B_CK4_7465	Bacteria	Proteobacteria	Gammaproteobacteria	Betaproteobacteriales	Burkholderiaceae	Ralstonia
B_CK4_7661	Bacteria	Proteobacteria	Gammaproteobacteria	Betaproteobacteriales	Burkholderiaceae	Burkholderia-Caballeronia-Paraburkholderia
B_CK4_16617	Bacteria	Proteobacteria	Gammaproteobacteria	Oceanospirillales	Halomonadaceae	Kushneria
B_HUP2_34876	Bacteria	Actinobacteria	Actinobacteria	Micrococcales	Micrococcaceae	Arthrobacter
B_CK4_8271	Bacteria	Actinobacteria	Actinobacteria	Micrococcales	Micrococcaceae	Arthrobacter
B_CK4_8317	Bacteria	Firmicutes	Bacilli	Bacillales	Planococcaceae	Planomicrobium
B_CK4_8301	Bacteria	Actinobacteria	Actinobacteria	Micrococcales	Micrococcaceae	Arthrobacter
B_CK4_8306	Bacteria	Firmicutes	Bacilli	Lactobacillales	Enterococcaceae	Enterococcus
B_CK4_8415	Bacteria	Bacteroidetes	Bacteroidia	Flavobacteriales	Weeksellaceae	Chryseobacterium
B_CK4_8414	Bacteria	Actinobacteria	Actinobacteria	Micrococcales	Micrococcaceae	Arthrobacter
B_CK4_8439	Bacteria	Firmicutes	Bacilli	Bacillales	Paenibacillaceae	Saccharibacillus
B_CK4_8504	Bacteria	Proteobacteria	Gammaproteobacteria	Betaproteobacteriales	Burkholderiaceae	Massilia
B_CK4_8540	Bacteria	Proteobacteria	Gammaproteobacteria	Oceanospirillales	Halomonadaceae	Kushneria
B_CK4_8531	Bacteria	Actinobacteria	Actinobacteria	Micrococcales	Micrococcaceae	Arthrobacter
B_CK4_8545	Bacteria	Actinobacteria	Actinobacteria	Frankiales	Geodermatophilaceae	Modestobacter
B_CK4_8591	Bacteria	Proteobacteria	Gammaproteobacteria	Betaproteobacteriales	Burkholderiaceae	Burkholderia-Caballeronia-Paraburkholderia
B_CK4_8600	Bacteria	Proteobacteria	Gammaproteobacteria	Betaproteobacteriales	Burkholderiaceae	Burkholderia-Caballeronia-Paraburkholderia
B_CK4_8662	Bacteria	Proteobacteria	Alphaproteobacteria	Rhodobacterales	Rhodobacteraceae	Paracoccus
B_CK4_8675	Bacteria	Actinobacteria	Actinobacteria	Micrococcales	Micrococcaceae	Arthrobacter
B_CK4_8828	Bacteria	Actinobacteria	Actinobacteria	Micrococcales	Micrococcaceae	NA
B_CK4_8850	Bacteria	Actinobacteria	Actinobacteria	Micrococcales	Micrococcaceae	Arthrobacter
B_CK4_8863	Bacteria	Actinobacteria	Actinobacteria	Micrococcales	Micrococcaceae	Arthrobacter
B_CK4_8902	Bacteria	Proteobacteria	Gammaproteobacteria	Betaproteobacteriales	Burkholderiaceae	Burkholderia-Caballeronia-Paraburkholderia
B_CK4_8998	Bacteria	Proteobacteria	Gammaproteobacteria	Betaproteobacteriales	Burkholderiaceae	Burkholderia-Caballeronia-Paraburkholderia
B_CK4_9020	Bacteria	Actinobacteria	Actinobacteria	Micrococcales	Micrococcaceae	NA
B_LUP3_45578	Bacteria	Actinobacteria	Actinobacteria	Micrococcales	Micrococcaceae	Arthrobacter
B_CK4_9144	Bacteria	Proteobacteria	Gammaproteobacteria	Betaproteobacteriales	Burkholderiaceae	Burkholderia-Caballeronia-Paraburkholderia
B_CK4_9315	Bacteria	Actinobacteria	Actinobacteria	Micrococcales	Micrococcaceae	Arthrobacter
B_CK4_9316	Bacteria	Actinobacteria	Actinobacteria	Micrococcales	Micrococcaceae	Arthrobacter
B_CK4_9338	Bacteria	Proteobacteria	Gammaproteobacteria	Xanthomonadales	Rhodanobacteraceae	NA
B_CK4_9417	Bacteria	Actinobacteria	Actinobacteria	Frankiales	Geodermatophilaceae	NA
B_MUP1_6159	Bacteria	Actinobacteria	Actinobacteria	Frankiales	Geodermatophilaceae	NA
B_CK4_9530	Bacteria	Actinobacteria	Actinobacteria	Micrococcales	Micrococcaceae	Arthrobacter
B_CK4_9537	Bacteria	Proteobacteria	Alphaproteobacteria	NA	NA	NA
B_CK4_9565	Bacteria	Actinobacteria	Actinobacteria	Micrococcales	Micrococcaceae	Arthrobacter
B_CK4_9555	Bacteria	Proteobacteria	Gammaproteobacteria	Betaproteobacteriales	Burkholderiaceae	Burkholderia-Caballeronia-Paraburkholderia
B_CK4_9688	Bacteria	Proteobacteria	Gammaproteobacteria	Betaproteobacteriales	Burkholderiaceae	NA
B_CK4_27451	Bacteria	Actinobacteria	Actinobacteria	Micrococcales	Micrococcaceae	Arthrobacter
B_CK4_10088	Bacteria	Actinobacteria	Actinobacteria	Streptomycetales	Streptomycetaceae	Streptacidiphilus
B_CK4_10138	Bacteria	Proteobacteria	NA	NA	NA	NA
B_CK4_10172	Bacteria	Actinobacteria	Actinobacteria	Micrococcales	Micrococcaceae	Arthrobacter
B_CK4_10210	Bacteria	Proteobacteria	Alphaproteobacteria	Rhizobiales	Devosiaceae	Devosia
B_CK4_10221	Bacteria	Actinobacteria	Actinobacteria	Micrococcales	Micrococcaceae	Arthrobacter
B_CK4_10322	Bacteria	Actinobacteria	Actinobacteria	Micrococcales	Microbacteriaceae	Leifsonia
B_CK4_1703	Bacteria	Actinobacteria	Actinobacteria	Micrococcales	Micrococcaceae	Arthrobacter
B_CK4_37323	Bacteria	Proteobacteria	Gammaproteobacteria	Xanthomonadales	Rhodanobacteraceae	Dyella
B_CK4_10528	Bacteria	Actinobacteria	Actinobacteria	Micrococcales	Micrococcaceae	Arthrobacter
B_CK4_10543	Bacteria	Actinobacteria	Actinobacteria	Micrococcales	Micrococcaceae	Arthrobacter
B_CK4_10634	Bacteria	Actinobacteria	Actinobacteria	Kineosporiales	Kineosporiaceae	Kineococcus
B_CK4_10929	Bacteria	Actinobacteria	Actinobacteria	Micrococcales	Micrococcaceae	Arthrobacter
B_CK4_11086	Bacteria	Actinobacteria	Actinobacteria	Micrococcales	Micrococcaceae	Arthrobacter
B_CK4_11120	Bacteria	Actinobacteria	Actinobacteria	Micrococcales	Micrococcaceae	Arthrobacter
B_CK4_11119	Bacteria	Proteobacteria	Gammaproteobacteria	Betaproteobacteriales	Burkholderiaceae	NA
B_CK4_11231	Bacteria	Proteobacteria	Gammaproteobacteria	Betaproteobacteriales	Burkholderiaceae	Massilia
B_CK4_11355	Bacteria	Actinobacteria	Actinobacteria	Micrococcales	Micrococcaceae	Arthrobacter
B_CK4_11542	Bacteria	Actinobacteria	Actinobacteria	Micrococcales	Micrococcaceae	Arthrobacter
B_CK4_11554	Bacteria	Proteobacteria	Gammaproteobacteria	Betaproteobacteriales	Burkholderiaceae	Ralstonia
B_CK4_11567	Bacteria	Actinobacteria	Actinobacteria	Pseudonocardiales	Pseudonocardiaceae	NA
B_CK4_11604	Bacteria	Actinobacteria	Actinobacteria	NA	NA	NA
B_CK4_15558	Bacteria	Actinobacteria	Actinobacteria	Micrococcales	Micrococcaceae	Arthrobacter
B_CK4_11719	Bacteria	Actinobacteria	Nitriliruptoria	Euzebyales	Euzebyaceae	NA
B_CK4_11770	Bacteria	Actinobacteria	Actinobacteria	Micrococcales	Micrococcaceae	NA
B_CK4_11772	Bacteria	Actinobacteria	Actinobacteria	Micrococcales	Micrococcaceae	Arthrobacter
B_CK4_11849	Bacteria	Proteobacteria	Alphaproteobacteria	Sphingomonadales	Sphingomonadaceae	NA
B_CK4_11860	Bacteria	Proteobacteria	Gammaproteobacteria	Betaproteobacteriales	Burkholderiaceae	Ralstonia
B_CK4_11998	Bacteria	Proteobacteria	NA	NA	NA	NA
B_CK4_16713	Bacteria	Proteobacteria	Gammaproteobacteria	Betaproteobacteriales	Burkholderiaceae	Burkholderia-Caballeronia-Paraburkholderia
B_CK4_12212	Bacteria	Actinobacteria	Actinobacteria	Micrococcales	Micrococcaceae	Arthrobacter
B_CK4_12399	Bacteria	Firmicutes	Bacilli	Bacillales	Paenibacillaceae	Saccharibacillus
B_CK4_12462	Bacteria	Actinobacteria	Actinobacteria	Micrococcales	Micrococcaceae	NA
B_CK4_12497	Bacteria	Actinobacteria	Actinobacteria	Micrococcales	Intrasporangiaceae	Arsenicicoccus
B_CK4_12535	Bacteria	Proteobacteria	Gammaproteobacteria	Betaproteobacteriales	Burkholderiaceae	Pandoraea
B_CK4_49980	Bacteria	Actinobacteria	Actinobacteria	Micrococcales	Micrococcaceae	Arthrobacter
B_CK4_12661	Bacteria	Actinobacteria	Thermoleophilia	Solirubrobacterales	Solirubrobacteraceae	NA
B_CK4_16594	Bacteria	Actinobacteria	Actinobacteria	NA	NA	NA
B_CK4_12750	Bacteria	Firmicutes	Bacilli	Bacillales	Paenibacillaceae	Saccharibacillus
B_CK4_12888	Bacteria	Firmicutes	Bacilli	Bacillales	Paenibacillaceae	Saccharibacillus
B_CK4_12952	Bacteria	Actinobacteria	Actinobacteria	Frankiales	Geodermatophilaceae	Modestobacter
B_HUP4_23758	Bacteria	Actinobacteria	Actinobacteria	NA	NA	NA
B_CK4_13082	Bacteria	Actinobacteria	Actinobacteria	Micrococcales	Micrococcaceae	Arthrobacter
B_CK4_13012	Bacteria	Actinobacteria	Actinobacteria	Micrococcales	Micrococcaceae	Arthrobacter
B_CK4_13217	Bacteria	Proteobacteria	Gammaproteobacteria	Enterobacteriales	Enterobacteriaceae	NA
B_CK4_13231	Bacteria	Actinobacteria	Actinobacteria	Micrococcales	Micrococcaceae	Arthrobacter
B_CK4_13260	Bacteria	Firmicutes	Bacilli	Bacillales	Planococcaceae	Planomicrobium
B_CK4_13257	Bacteria	Actinobacteria	Actinobacteria	Micrococcales	Micrococcaceae	Arthrobacter
B_CK4_13265	Bacteria	Actinobacteria	Actinobacteria	Micrococcales	Micrococcaceae	Arthrobacter
B_CK4_13451	Bacteria	Proteobacteria	Gammaproteobacteria	Xanthomonadales	Rhodanobacteraceae	Dyella
B_CK4_13507	Bacteria	Proteobacteria	Alphaproteobacteria	Rhizobiales	Rhizobiaceae	Allorhizobium-Neorhizobium-Pararhizobium-Rhizobium
B_CK4_13561	Bacteria	Actinobacteria	Actinobacteria	Corynebacteriales	Mycobacteriaceae	Mycobacterium
B_CK4_13625	Bacteria	Actinobacteria	Actinobacteria	Micrococcales	Micrococcaceae	Arthrobacter
B_CK4_13683	Bacteria	Proteobacteria	Gammaproteobacteria	Betaproteobacteriales	Burkholderiaceae	Massilia
B_CK4_13648	Bacteria	Proteobacteria	Alphaproteobacteria	Rhizobiales	Devosiaceae	Devosia
B_CK4_22079	Bacteria	Actinobacteria	Actinobacteria	Micrococcales	Micrococcaceae	Arthrobacter
B_CK4_13933	Bacteria	Actinobacteria	Actinobacteria	Micrococcales	Micrococcaceae	NA
B_CK4_14077	Bacteria	Proteobacteria	Gammaproteobacteria	Betaproteobacteriales	Burkholderiaceae	NA
B_CK4_14064	Bacteria	Actinobacteria	Actinobacteria	Micrococcales	Micrococcaceae	Arthrobacter
B_CK4_14204	Bacteria	Actinobacteria	Actinobacteria	Pseudonocardiales	Pseudonocardiaceae	Prauserella
B_CK4_14368	Bacteria	Actinobacteria	Actinobacteria	Micrococcales	Micrococcaceae	Arthrobacter
B_CK4_14496	Bacteria	Proteobacteria	Gammaproteobacteria	Oceanospirillales	Halomonadaceae	Kushneria
B_CK4_34148	Bacteria	Actinobacteria	Actinobacteria	Micrococcales	Micrococcaceae	Arthrobacter
B_CK4_14624	Bacteria	Actinobacteria	Actinobacteria	Micrococcales	Micrococcaceae	Arthrobacter
B_CK4_14721	Bacteria	Proteobacteria	Alphaproteobacteria	Rhizobiales	Rhizobiaceae	NA
B_CK4_14896	Bacteria	Firmicutes	Clostridia	Clostridiales	Ruminococcaceae	Subdoligranulum
B_CK4_14861	Bacteria	Actinobacteria	Actinobacteria	Micrococcales	Micrococcaceae	Arthrobacter
B_CK4_14883	Bacteria	Proteobacteria	Alphaproteobacteria	Rhodobacterales	Rhodobacteraceae	Paracoccus
B_CK4_15083	Bacteria	Actinobacteria	Actinobacteria	Micrococcales	Micrococcaceae	Arthrobacter
B_CK4_15128	Bacteria	Proteobacteria	Gammaproteobacteria	Betaproteobacteriales	Burkholderiaceae	NA
B_CK4_49984	Bacteria	Actinobacteria	Actinobacteria	Pseudonocardiales	Pseudonocardiaceae	Prauserella
B_CK4_15267	Bacteria	Actinobacteria	Actinobacteria	Micrococcales	Micrococcaceae	Arthrobacter
B_CK4_15274	Bacteria	Bacteroidetes	Bacteroidia	Bacteroidales	Prevotellaceae	Prevotella_1
B_CK4_15328	Bacteria	Proteobacteria	Alphaproteobacteria	Rhodobacterales	Rhodobacteraceae	NA
B_CK4_15308	Bacteria	Actinobacteria	Actinobacteria	Micrococcales	Micrococcaceae	Arthrobacter
B_CK4_15433	Bacteria	Proteobacteria	Gammaproteobacteria	Betaproteobacteriales	Burkholderiaceae	Burkholderia-Caballeronia-Paraburkholderia
B_CK4_15451	Bacteria	Actinobacteria	Actinobacteria	Micrococcales	Micrococcaceae	NA
B_CK4_2230	Bacteria	Actinobacteria	Actinobacteria	Micrococcales	Micrococcaceae	Arthrobacter
B_CK4_15554	Bacteria	Actinobacteria	Actinobacteria	Micrococcales	Micrococcaceae	Arthrobacter
B_LROOT5_59727	Bacteria	Actinobacteria	Actinobacteria	NA	NA	NA
B_CK4_15708	Bacteria	Actinobacteria	Actinobacteria	Micrococcales	Micrococcaceae	Arthrobacter
B_CK4_15690	Bacteria	Actinobacteria	Actinobacteria	Micrococcales	Micrococcaceae	Arthrobacter
B_CK4_15873	Bacteria	Actinobacteria	Actinobacteria	Micrococcales	Micrococcaceae	Arthrobacter
B_CKD1_10430	Bacteria	Actinobacteria	Actinobacteria	Pseudonocardiales	Pseudonocardiaceae	Prauserella
B_CK4_15997	Bacteria	Proteobacteria	Alphaproteobacteria	Rhizobiales	Rhizobiaceae	NA
B_CK4_16054	Bacteria	Actinobacteria	Actinobacteria	Micrococcales	Micrococcaceae	Arthrobacter
B_CK4_16067	Bacteria	Proteobacteria	Gammaproteobacteria	Betaproteobacteriales	Burkholderiaceae	Burkholderia-Caballeronia-Paraburkholderia
B_CK4_16099	Bacteria	Proteobacteria	Alphaproteobacteria	Rhodobacterales	Rhodobacteraceae	Paracoccus
B_CK4_16166	Bacteria	Actinobacteria	Actinobacteria	Micrococcales	Micrococcaceae	Arthrobacter
B_CK4_16238	Bacteria	Proteobacteria	Gammaproteobacteria	Xanthomonadales	Rhodanobacteraceae	NA
B_CK4_16357	Bacteria	Proteobacteria	Gammaproteobacteria	Betaproteobacteriales	Burkholderiaceae	Burkholderia-Caballeronia-Paraburkholderia
B_CK4_16349	Bacteria	Actinobacteria	Actinobacteria	NA	NA	NA
B_CK4_16444	Bacteria	Actinobacteria	Nitriliruptoria	Euzebyales	Euzebyaceae	NA
B_CK4_3740	Bacteria	Actinobacteria	Actinobacteria	Micrococcales	Micrococcaceae	Arthrobacter
B_CK4_16643	Bacteria	Actinobacteria	Actinobacteria	Micrococcales	Micrococcaceae	NA
B_CK4_16771	Bacteria	Actinobacteria	Actinobacteria	Micrococcales	Micrococcaceae	Arthrobacter
B_CK4_16811	Bacteria	Proteobacteria	Alphaproteobacteria	Rhodobacterales	Rhodobacteraceae	Paracoccus
B_CK4_16795	Bacteria	Actinobacteria	Actinobacteria	Micrococcales	Micrococcaceae	Arthrobacter
B_CK4_16827	Bacteria	Proteobacteria	Alphaproteobacteria	Rhizobiales	Rhizobiaceae	Allorhizobium-Neorhizobium-Pararhizobium-Rhizobium
B_CK4_16888	Bacteria	Actinobacteria	Actinobacteria	Micrococcales	Micrococcaceae	Arthrobacter
B_CK4_16921	Bacteria	Actinobacteria	Actinobacteria	Frankiales	Geodermatophilaceae	Modestobacter
B_CK4_16950	Bacteria	Actinobacteria	Actinobacteria	Micrococcales	Micrococcaceae	Arthrobacter
B_CK4_17009	Bacteria	Bacteroidetes	Bacteroidia	Cytophagales	Microscillaceae	Ohtaekwangia
B_CK4_17072	Bacteria	Proteobacteria	Alphaproteobacteria	Rhizobiales	Rhizobiaceae	NA
B_MUP5_13927	Bacteria	Proteobacteria	Gammaproteobacteria	Oceanospirillales	Halomonadaceae	Kushneria
B_CK4_17558	Bacteria	Actinobacteria	Actinobacteria	Micrococcales	Micrococcaceae	Arthrobacter
B_CK4_17581	Bacteria	Proteobacteria	Alphaproteobacteria	Rhizobiales	NA	NA
B_CK4_17603	Bacteria	Actinobacteria	Actinobacteria	Micrococcales	Micrococcaceae	Arthrobacter
B_CK4_17667	Bacteria	Actinobacteria	Actinobacteria	Micrococcales	Micrococcaceae	Arthrobacter
B_CK4_17736	Bacteria	Actinobacteria	Actinobacteria	Micrococcales	Micrococcaceae	Arthrobacter
B_CK4_22022	Bacteria	Actinobacteria	Actinobacteria	Micrococcales	Micrococcaceae	Arthrobacter
B_CK4_17809	Bacteria	Actinobacteria	Actinobacteria	Micrococcales	Micrococcaceae	NA
B_CK4_17885	Bacteria	Actinobacteria	Actinobacteria	Micrococcales	Micrococcaceae	Arthrobacter
B_CK4_17888	Bacteria	Actinobacteria	Actinobacteria	Micrococcales	Micrococcaceae	Arthrobacter
B_CK4_18054	Bacteria	Proteobacteria	Gammaproteobacteria	Xanthomonadales	Rhodanobacteraceae	NA
B_CK4_18188	Bacteria	Actinobacteria	Actinobacteria	Micrococcales	Micrococcaceae	Arthrobacter
B_CK4_18197	Bacteria	Actinobacteria	Actinobacteria	Micrococcales	Micrococcaceae	Arthrobacter
B_CK4_18313	Bacteria	Proteobacteria	Gammaproteobacteria	Oceanospirillales	Halomonadaceae	Kushneria
B_CK4_19493	Bacteria	Actinobacteria	Actinobacteria	Micrococcales	Microbacteriaceae	NA
B_CK4_18419	Bacteria	Actinobacteria	Actinobacteria	Micrococcales	Micrococcaceae	Arthrobacter
B_CK4_18427	Bacteria	Actinobacteria	Actinobacteria	Micrococcales	Ruaniaceae	Haloactinobacterium
B_CK4_18498	Bacteria	Firmicutes	Bacilli	Bacillales	Planococcaceae	Planomicrobium
B_CK4_18571	Bacteria	Proteobacteria	Alphaproteobacteria	Rhodobacterales	Rhodobacteraceae	Paracoccus
B_CK4_58496	Bacteria	Actinobacteria	Actinobacteria	NA	NA	NA
B_CK4_18700	Bacteria	Proteobacteria	NA	NA	NA	NA
B_CK4_18766	Bacteria	Actinobacteria	Actinobacteria	Micromonosporales	Micromonosporaceae	NA
B_CK4_18799	Bacteria	Actinobacteria	Actinobacteria	Micrococcales	Micrococcaceae	Arthrobacter
B_CK4_18828	Bacteria	Actinobacteria	Actinobacteria	Catenulisporales	Actinospicaceae	Actinospica
B_CK4_18858	Bacteria	Actinobacteria	Acidimicrobiia	Microtrichales	Iamiaceae	Iamia
B_CK4_19104	Bacteria	Proteobacteria	Gammaproteobacteria	Betaproteobacteriales	Burkholderiaceae	NA
B_CK4_19238	Bacteria	Actinobacteria	Actinobacteria	Micrococcales	Micrococcaceae	Arthrobacter
B_CK4_19313	Bacteria	Actinobacteria	Actinobacteria	Micrococcales	Micrococcaceae	Arthrobacter
B_CK4_19561	Bacteria	Actinobacteria	Actinobacteria	Micrococcales	Micrococcaceae	Arthrobacter
B_CK4_19570	Bacteria	Actinobacteria	Actinobacteria	Micrococcales	NA	NA
B_CK4_33652	Bacteria	Actinobacteria	Actinobacteria	Micrococcales	Micrococcaceae	Arthrobacter
B_CK4_20787	Bacteria	Actinobacteria	Actinobacteria	Kineosporiales	Kineosporiaceae	Kineococcus
B_CK4_20010	Bacteria	Actinobacteria	Actinobacteria	Micrococcales	Micrococcaceae	Arthrobacter
B_CK4_23550	Bacteria	Actinobacteria	Actinobacteria	Micrococcales	Micrococcaceae	Arthrobacter
B_CK4_20084	Bacteria	Actinobacteria	Actinobacteria	Micrococcales	Micrococcaceae	Arthrobacter
B_CK4_20102	Bacteria	Actinobacteria	Actinobacteria	Frankiales	Geodermatophilaceae	Blastococcus
B_CK4_20123	Bacteria	Proteobacteria	Alphaproteobacteria	Rhodobacterales	Rhodobacteraceae	Paracoccus
B_CK4_20277	Bacteria	Actinobacteria	Actinobacteria	Micrococcales	Micrococcaceae	NA
B_HUP4_32546	Bacteria	Actinobacteria	Actinobacteria	Frankiales	Geodermatophilaceae	Modestobacter
B_CK4_20515	Bacteria	Proteobacteria	Alphaproteobacteria	Rhizobiales	Rhizobiaceae	NA
B_CK4_20751	Bacteria	Actinobacteria	Actinobacteria	Micrococcales	Micrococcaceae	Arthrobacter
B_CK4_20888	Bacteria	Proteobacteria	Alphaproteobacteria	Rhizobiales	Devosiaceae	NA
B_CK4_21038	Bacteria	Actinobacteria	Actinobacteria	Micrococcales	Microbacteriaceae	Microbacterium
B_CK4_21037	Bacteria	Proteobacteria	Gammaproteobacteria	Betaproteobacteriales	Burkholderiaceae	Burkholderia-Caballeronia-Paraburkholderia
B_CK4_21050	Bacteria	Proteobacteria	Gammaproteobacteria	Betaproteobacteriales	Burkholderiaceae	Herbaspirillum
B_CK4_21240	Bacteria	Proteobacteria	Gammaproteobacteria	Oceanospirillales	Halomonadaceae	Kushneria
B_CK4_21295	Bacteria	Proteobacteria	Alphaproteobacteria	Rhizobiales	Rhizobiaceae	Neorhizobium
B_CK4_21337	Bacteria	Actinobacteria	Actinobacteria	Micrococcales	Micrococcaceae	NA
B_CK4_21518	Bacteria	Proteobacteria	Alphaproteobacteria	Rhodobacterales	Rhodobacteraceae	Paracoccus
B_CK4_21595	Bacteria	Proteobacteria	Gammaproteobacteria	Betaproteobacteriales	Burkholderiaceae	Burkholderia-Caballeronia-Paraburkholderia
B_CK4_21669	Bacteria	Actinobacteria	Actinobacteria	Micrococcales	Micrococcaceae	Arthrobacter
B_CK4_21726	Bacteria	Actinobacteria	Actinobacteria	Micrococcales	Micrococcaceae	Arthrobacter
B_CK4_21777	Bacteria	Actinobacteria	Actinobacteria	Micrococcales	Micrococcaceae	Arthrobacter
B_CK4_21808	Bacteria	Actinobacteria	Actinobacteria	Corynebacteriales	Nocardiaceae	Rhodococcus
B_CK4_21867	Bacteria	Actinobacteria	Actinobacteria	Micrococcales	Micrococcaceae	Arthrobacter
B_CK4_22172	Bacteria	Actinobacteria	Actinobacteria	Micrococcales	Micrococcaceae	Arthrobacter
B_CK4_22215	Bacteria	Proteobacteria	Gammaproteobacteria	Betaproteobacteriales	Burkholderiaceae	Achromobacter
B_CK4_22275	Bacteria	Actinobacteria	Actinobacteria	Micrococcales	Micrococcaceae	Arthrobacter
B_CK4_22418	Bacteria	Proteobacteria	Gammaproteobacteria	Oceanospirillales	Halomonadaceae	Kushneria
B_CK4_22621	Bacteria	Proteobacteria	Alphaproteobacteria	Sphingomonadales	Sphingomonadaceae	NA
B_CK4_22763	Bacteria	Actinobacteria	Actinobacteria	Micrococcales	Micrococcaceae	Arthrobacter
B_CK4_22922	Bacteria	Actinobacteria	Actinobacteria	Micrococcales	NA	NA
B_CK4_23000	Bacteria	Actinobacteria	Actinobacteria	Micrococcales	Micrococcaceae	Arthrobacter
B_CK4_23036	Bacteria	Actinobacteria	Actinobacteria	Micrococcales	Micrococcaceae	Arthrobacter
B_CK4_23322	Bacteria	Actinobacteria	Actinobacteria	Micrococcales	Micrococcaceae	Arthrobacter
B_CK4_23342	Bacteria	Actinobacteria	Actinobacteria	Micrococcales	Micrococcaceae	Arthrobacter
B_CK4_23502	Bacteria	Actinobacteria	Actinobacteria	Micrococcales	Micrococcaceae	NA
B_CK4_23506	Bacteria	Actinobacteria	Actinobacteria	Kineosporiales	Kineosporiaceae	Kineococcus
B_CK4_23594	Bacteria	Proteobacteria	Alphaproteobacteria	Rhizobiales	Rhizobiaceae	Allorhizobium-Neorhizobium-Pararhizobium-Rhizobium
B_CK4_23650	Bacteria	Actinobacteria	Actinobacteria	Micrococcales	Micrococcaceae	Arthrobacter
B_CK4_23872	Bacteria	Actinobacteria	Actinobacteria	Micrococcales	Promicromonosporaceae	Myceligenerans
B_HROOT1_6757	Bacteria	Actinobacteria	Actinobacteria	Pseudonocardiales	Pseudonocardiaceae	Actinophytocola
B_CK4_23958	Bacteria	Proteobacteria	Gammaproteobacteria	Betaproteobacteriales	Burkholderiaceae	Burkholderia-Caballeronia-Paraburkholderia
B_CK4_24033	Bacteria	Actinobacteria	Actinobacteria	Micrococcales	Micrococcaceae	Arthrobacter
B_CK4_24195	Bacteria	Actinobacteria	Actinobacteria	Micrococcales	Micrococcaceae	Arthrobacter
B_CK4_24189	Bacteria	Proteobacteria	Alphaproteobacteria	Rhodobacterales	Rhodobacteraceae	Paracoccus
B_LROOT4_6182	Bacteria	Actinobacteria	Actinobacteria	Corynebacteriales	Nocardiaceae	Rhodococcus
B_CK4_24256	Bacteria	Actinobacteria	Actinobacteria	Micrococcales	Micrococcaceae	Arthrobacter
B_CK4_24390	Bacteria	Actinobacteria	Actinobacteria	Micrococcales	Micrococcaceae	Arthrobacter
B_CK4_24459	Bacteria	Actinobacteria	Actinobacteria	Micrococcales	Micrococcaceae	NA
B_CK4_24504	Bacteria	Firmicutes	Clostridia	Clostridiales	Lachnospiraceae	NA
B_CK4_9533	Bacteria	Actinobacteria	Actinobacteria	Micrococcales	Micrococcaceae	Arthrobacter
B_CK4_24741	Bacteria	Actinobacteria	Actinobacteria	Micrococcales	Micrococcaceae	Arthrobacter
B_CK4_10467	Bacteria	Actinobacteria	Actinobacteria	Micrococcales	Micrococcaceae	Arthrobacter
B_CK4_24994	Bacteria	Actinobacteria	Actinobacteria	Pseudonocardiales	Pseudonocardiaceae	Actinophytocola
B_CK4_25059	Bacteria	Proteobacteria	Deltaproteobacteria	Myxococcales	BIrii41	NA
B_CK4_25314	Bacteria	Actinobacteria	Actinobacteria	Pseudonocardiales	Pseudonocardiaceae	Pseudonocardia
B_CK4_25311	Bacteria	Actinobacteria	Actinobacteria	Micrococcales	Micrococcaceae	NA
B_CK4_25547	Bacteria	Actinobacteria	Actinobacteria	NA	NA	NA
B_CK4_25704	Bacteria	Bacteroidetes	Bacteroidia	Flavobacteriales	Weeksellaceae	Chryseobacterium
B_CK4_25754	Bacteria	Actinobacteria	Actinobacteria	Micrococcales	Micrococcaceae	Arthrobacter
B_CK4_25778	Bacteria	Actinobacteria	Actinobacteria	Micrococcales	Micrococcaceae	NA
B_CK4_25972	Bacteria	Actinobacteria	Actinobacteria	Micrococcales	Micrococcaceae	NA
B_CK4_25978	Bacteria	Proteobacteria	Alphaproteobacteria	Rhizobiales	Rhizobiaceae	NA
B_HUP2_5480	Bacteria	Actinobacteria	Actinobacteria	Micrococcales	Micrococcaceae	Arthrobacter
B_CK4_26306	Bacteria	Actinobacteria	Actinobacteria	Micrococcales	Micrococcaceae	NA
B_CK4_26523	Bacteria	Actinobacteria	Actinobacteria	Micrococcales	Microbacteriaceae	NA
B_CK4_26569	Bacteria	Actinobacteria	Actinobacteria	Frankiales	Geodermatophilaceae	Blastococcus
B_CK4_26571	Bacteria	Proteobacteria	Alphaproteobacteria	Rhizobiales	Rhizobiaceae	NA
B_CK4_26876	Bacteria	Actinobacteria	Acidimicrobiia	Microtrichales	NA	NA
B_CK4_26928	Bacteria	Actinobacteria	Actinobacteria	Micrococcales	Micrococcaceae	Arthrobacter
B_CK4_27184	Bacteria	Actinobacteria	Actinobacteria	Micrococcales	Micrococcaceae	Arthrobacter
B_CK4_27613	Bacteria	Proteobacteria	Gammaproteobacteria	Betaproteobacteriales	Burkholderiaceae	Burkholderia-Caballeronia-Paraburkholderia
B_CK3_36670	Bacteria	Actinobacteria	Actinobacteria	Micrococcales	Micrococcaceae	Arthrobacter
B_CK4_30051	Bacteria	Actinobacteria	Actinobacteria	Micrococcales	Micrococcaceae	Arthrobacter
B_CK4_28196	Bacteria	Bacteroidetes	Rhodothermia	Balneolales	Balneolaceae	Balneola
B_CK4_28277	Bacteria	Actinobacteria	Actinobacteria	Micrococcales	Micrococcaceae	NA
B_CK4_28327	Bacteria	Actinobacteria	Actinobacteria	Micrococcales	Micrococcaceae	Arthrobacter
B_CK4_29093	Bacteria	Actinobacteria	Actinobacteria	Actinomycetales	Actinomycetaceae	Actinomyces
B_CK4_29216	Bacteria	Actinobacteria	Actinobacteria	Micrococcales	Micrococcaceae	Arthrobacter
B_CK4_29259	Bacteria	Actinobacteria	Actinobacteria	Micrococcales	Micrococcaceae	Arthrobacter
B_CK4_29483	Bacteria	Actinobacteria	Actinobacteria	Micrococcales	Micrococcaceae	Arthrobacter
B_CK4_29507	Bacteria	Actinobacteria	Actinobacteria	Glycomycetales	Glycomycetaceae	Glycomyces
B_CK4_29808	Bacteria	Proteobacteria	Alphaproteobacteria	Rhodobacterales	Rhodobacteraceae	Paracoccus
B_CK4_29858	Bacteria	Proteobacteria	Alphaproteobacteria	Rhodobacterales	Rhodobacteraceae	Paracoccus
B_CK4_30046	Bacteria	Actinobacteria	Actinobacteria	Glycomycetales	Glycomycetaceae	Glycomyces
B_LUP3_2618	Bacteria	Actinobacteria	Actinobacteria	Micrococcales	Micrococcaceae	Arthrobacter
B_CK4_30220	Bacteria	Proteobacteria	Gammaproteobacteria	Xanthomonadales	Rhodanobacteraceae	NA
B_CK4_30232	Bacteria	Actinobacteria	Actinobacteria	Micrococcales	Micrococcaceae	Arthrobacter
B_CK4_30309	Bacteria	Actinobacteria	Actinobacteria	Streptomycetales	Streptomycetaceae	NA
B_HUP4_43396	Bacteria	Actinobacteria	Actinobacteria	Micrococcales	Micrococcaceae	Arthrobacter
B_CK4_30350	Bacteria	Actinobacteria	Actinobacteria	Micrococcales	Micrococcaceae	Arthrobacter
B_CK4_30409	Bacteria	Proteobacteria	Alphaproteobacteria	Rhizobiales	Xanthobacteraceae	Pseudorhodoplanes
B_CK4_30419	Bacteria	Proteobacteria	Gammaproteobacteria	Oceanospirillales	Halomonadaceae	Kushneria
[truncated: 13,867 more rows]

## Sheet: Sheet1
Table S2. Average pairwise distances of sequences indicating different genetic diversities for each bacterial genus, and the significance of difference tested with one-way ANOVA among radioactive levels. NA values means there was no or only 1 ASV detected at the treatment for the genus, and thus cannot be caculated pairwise distances. If a genus showed NA in all four treatments, the genus is remo…
Phylum	Class	Order	Family	Genus	control	low	medium	high	p value	significance
Acidobacteria	Subgroup_6	Unknown_Order	Unknown_Family	Luteitalea	NA	0	0	NA	-
Acidobacteria	Thermoanaerobaculia	Thermoanaerobaculales	Thermoanaerobaculaceae	Subgroup_10	0	NA	0.0527539	0.00176367	0.0459001	*
Actinobacteria	Acidimicrobiia	Microtrichales	Iamiaceae	Iamia	0.0331601	0.0071954	0.0149596	NA	0.189794
Actinobacteria	Acidimicrobiia	Microtrichales	Ilumatobacteraceae	Ilumatobacter	NA	0	0	NA	-
Actinobacteria	Actinobacteria	Bifidobacteriales	Bifidobacteriaceae	Bifidobacterium	0.00264551	0.0351141	0.0339221	0.0383127	5.68538e-15	***
Actinobacteria	Actinobacteria	Corynebacteriales	Corynebacteriaceae	Corynebacterium_1	0.0125636	0.031368	NA	NA	0.0209594	*
Actinobacteria	Actinobacteria	Corynebacteriales	Mycobacteriaceae	Mycobacterium	0.0299838	0.0258423	0.0313142	0.0310686	5.94722e-13	***
Actinobacteria	Actinobacteria	Corynebacteriales	Nocardiaceae	Gordonia	NA	NA	NA	0	-
Actinobacteria	Actinobacteria	Corynebacteriales	Nocardiaceae	Rhodococcus	0	0	NA	NA	-
Actinobacteria	Actinobacteria	Frankiales	Cryptosporangiaceae	Cryptosporangium	NA	NA	0.00227186	0.00178016	0.636973
Actinobacteria	Actinobacteria	Frankiales	Geodermatophilaceae	Blastococcus	0.0120167	0.0182001	0.00913751	0.00892948	1.00447e-15	***
Actinobacteria	Actinobacteria	Frankiales	Geodermatophilaceae	Geodermatophilus	0.0209868	0.0245279	0.0174237	0.0190693	0.742092
Actinobacteria	Actinobacteria	Frankiales	Geodermatophilaceae	Modestobacter	0.019991	0.016852	0.0273725	0.028022	3.32422e-65	***
Actinobacteria	Actinobacteria	Glycomycetales	Glycomycetaceae	Glycomyces	0.0382398	0.031913	0.0157516	0.0193901	1.25937e-17	***
Actinobacteria	Actinobacteria	Kineosporiales	Kineosporiaceae	Kineococcus	0.0073627	0.00585979	0.00933171	0.00726128	0.00185481	**
Actinobacteria	Actinobacteria	Kineosporiales	Kineosporiaceae	Quadrisphaera	NA	NA	0	NA	-
Actinobacteria	Actinobacteria	Micrococcales	Beutenbergiaceae	Salana	0.00263853	NA	NA	NA	-
Actinobacteria	Actinobacteria	Micrococcales	Brevibacteriaceae	Brevibacterium	NA	NA	0	0.0140368	-
Actinobacteria	Actinobacteria	Micrococcales	Cellulomonadaceae	Actinotalea	NA	NA	0.0043146	NA	-
Actinobacteria	Actinobacteria	Micrococcales	Cellulomonadaceae	Cellulomonas	0.00533698	0.00935645	0.0030511	0.00669288	9.82192e-06	***
Actinobacteria	Actinobacteria	Micrococcales	Cellulomonadaceae	Pseudactinotalea	NA	NA	0.00134409	NA	-
Actinobacteria	Actinobacteria	Micrococcales	Dermabacteraceae	Brachybacterium	NA	0.010204	NA	0.00800008	-
Actinobacteria	Actinobacteria	Micrococcales	Dermacoccaceae	Demetria	NA	NA	NA	0.00265253	-
Actinobacteria	Actinobacteria	Micrococcales	Intrasporangiaceae	Aquipuribacter	0.0109242	NA	0.0118103	0.00981975	0.773833
Actinobacteria	Actinobacteria	Micrococcales	Intrasporangiaceae	Arsenicicoccus	0.00800008	0	0.00309254	0	1.20473e-10	***
Actinobacteria	Actinobacteria	Micrococcales	Microbacteriaceae	Clavibacter	NA	NA	0.00540552	NA	-
Actinobacteria	Actinobacteria	Micrococcales	Microbacteriaceae	Frigoribacterium	0	NA	0	0.0016	5.63937e-08	***
Actinobacteria	Actinobacteria	Micrococcales	Microbacteriaceae	Leifsonia	0.00709242	NA	NA	NA	-
Actinobacteria	Actinobacteria	Micrococcales	Microbacteriaceae	Microbacterium	0.0538403	0	0.0487215	0.0616461	0.360776
Actinobacteria	Actinobacteria	Micrococcales	Microbacteriaceae	Okibacterium	NA	NA	NA	0	-
Actinobacteria	Actinobacteria	Micrococcales	Microbacteriaceae	Parafrigoribacterium	0.0438164	NA	0	NA	-
Actinobacteria	Actinobacteria	Micrococcales	Micrococcaceae	Arthrobacter	0.00626368	0.00921209	0.00365502	0.0065533	0	***
Actinobacteria	Actinobacteria	Micrococcales	Micrococcaceae	Glutamicibacter	0.021627	0.0175912	0.0324404	0.0162202	0.895075
Actinobacteria	Actinobacteria	Micrococcales	Micrococcaceae	Kocuria	0.00816894	0.0148714	0.0148401	0.0110848	0.0301615	*
Actinobacteria	Actinobacteria	Micrococcales	Micrococcaceae	Micrococcus	0.021472	0.0160988	0.021472	NA	-
Actinobacteria	Actinobacteria	Micrococcales	Micrococcaceae	Zhihengliuella	0.00354615	0.0126973	0.00711138	0.00132275	7.66506e-07	***
Actinobacteria	Actinobacteria	Micrococcales	Promicromonosporaceae	Isoptericola	0.0161357	0.00645429	NA	0.000666668	0.0559574
Actinobacteria	Actinobacteria	Micrococcales	Promicromonosporaceae	Myceligenerans	0.00242382	0.00428923	0.003768	0.00286965	4.16907e-10	***
Actinobacteria	Actinobacteria	Micrococcales	Promicromonosporaceae	Promicromonospora	0.0027165	0.00661578	0.00634982	0.00689639	8.86993e-87	***
Actinobacteria	Actinobacteria	Micrococcales	Ruaniaceae	Haloactinobacterium	0.00963535	0.00692084	0.0117716	0.008479	0.255587
Actinobacteria	Actinobacteria	Micromonosporales	Micromonosporaceae	Actinoplanes	NA	0.00800008	0.0182261	NA	-
Actinobacteria	Actinobacteria	Micromonosporales	Micromonosporaceae	Longispora	0.035966	0.0322825	0.0303981	0.00903918	0	***
Actinobacteria	Actinobacteria	Micromonosporales	Micromonosporaceae	Stackebrandtia	NA	0	NA	0	-
Actinobacteria	Actinobacteria	Micromonosporales	Micromonosporaceae	Virgisporangium	NA	0.0023021	0.0052469	0.00275768	3.36627e-07	***
Actinobacteria	Actinobacteria	Propionibacteriales	Nocardioidaceae	Aeromicrobium	NA	0.0055002	0	NA	-
Actinobacteria	Actinobacteria	Propionibacteriales	Nocardioidaceae	Kribbella	0	0	NA	NA	-
Actinobacteria	Actinobacteria	Propionibacteriales	Nocardioidaceae	Nocardioides	0.0366301	0.057533	0.0450298	0.0498983	0.000235666	***
Actinobacteria	Actinobacteria	Propionibacteriales	Propionibacteriaceae	Cutibacterium	0.00158731	0.00176367	0.00176367	0	0.26469
Actinobacteria	Actinobacteria	Propionibacteriales	Propionibacteriaceae	Haloactinopolyspora	0.024145	0.013447	0.0314842	0.0212114	0.0882502
Actinobacteria	Actinobacteria	Propionibacteriales	Propionibacteriaceae	Microlunatus	0.0215268	NA	0.0143188	0.0129483	0.72021
Actinobacteria	Actinobacteria	Propionibacteriales	Propionibacteriaceae	Phytoactinopolyspora	0.00746393	0.0104065	0.00499067	0.00342667	3.83195e-52	***
Actinobacteria	Actinobacteria	Pseudonocardiales	Pseudonocardiaceae	Actinokineospora	0.0107009	NA	NA	NA	-
Actinobacteria	Actinobacteria	Pseudonocardiales	Pseudonocardiaceae	Actinomycetospora	0	NA	NA	0.00500461	8.28843e-28	***
Actinobacteria	Actinobacteria	Pseudonocardiales	Pseudonocardiaceae	Actinophytocola	0.00963316	0.0113988	0.0199479	0.0230868	0	***
Actinobacteria	Actinobacteria	Pseudonocardiales	Pseudonocardiaceae	Amycolatopsis	0.0383598	NA	NA	NA	-
Actinobacteria	Actinobacteria	Pseudonocardiales	Pseudonocardiaceae	Lechevalieria	0.0107389	NA	0.0284896	NA	0.0657797
Actinobacteria	Actinobacteria	Pseudonocardiales	Pseudonocardiaceae	Prauserella	0.0439226	0.0307396	0.041172	0.0370919	0	***
Actinobacteria	Actinobacteria	Pseudonocardiales	Pseudonocardiaceae	Pseudonocardia	0.0283098	0.0239219	0.0186784	0.0256913	2.89572e-96	***
Actinobacteria	Actinobacteria	Pseudonocardiales	Pseudonocardiaceae	Sciscionella	0	NA	NA	0.00385127	3.52742e-09	***
Actinobacteria	Actinobacteria	Streptomycetales	Streptomycetaceae	Streptacidiphilus	0	NA	NA	NA	-
Actinobacteria	Actinobacteria	Streptomycetales	Streptomycetaceae	Streptomyces	0.0508986	0.0422575	0.0393988	0.0379946	2.14331e-193	***
Actinobacteria	Actinobacteria	Streptosporangiales	Nocardiopsaceae	Nocardiopsis	0.0425124	0.00443015	0.00806522	0.00643708	0.00259653	**
Actinobacteria	Actinobacteria	Streptosporangiales	Nocardiopsaceae	Streptomonospora	0	0.00403913	0.00207702	0.00286329	5.79903e-05	***
Actinobacteria	Nitriliruptoria	Euzebyales	Euzebyaceae	Euzebya	0	0.0027598	0.00359557	0.00533338	0.639634
Actinobacteria	Thermoleophilia	Solirubrobacterales	Solirubrobacteraceae	Conexibacter	0.00266697	0.00672349	0.00321821	0.000672045	0.0231577	*
Actinobacteria	Thermoleophilia	Solirubrobacterales	Solirubrobacteraceae	Parviterribacter	NA	NA	0	NA	-
Actinobacteria	Thermoleophilia	Solirubrobacterales	Solirubrobacteraceae	Solirubrobacter	0.0333901	0.0294204	0.0356478	0.0387365	0.321495
Bacteroidetes	Bacteroidia	Bacteroidales	Bacteroidaceae	Bacteroides	0.0816411	0.0871354	0.0876092	0.0843513	3.44834e-107	***
Bacteroidetes	Bacteroidia	Bacteroidales	Barnesiellaceae	Barnesiella	NA	0.00180537	0.00576921	0.00425252	0.474538
Bacteroidetes	Bacteroidia	Bacteroidales	Dysgonomonadaceae	Proteiniphilum	NA	0	NA	NA	-
Bacteroidetes	Bacteroidia	Bacteroidales	Marinifilaceae	Butyricimonas	NA	0.0219816	0.0219816	NA	1
Bacteroidetes	Bacteroidia	Bacteroidales	Marinifilaceae	Odoribacter	NA	0.00770376	0.00161291	0.00770376	0.225497
Bacteroidetes	Bacteroidia	Bacteroidales	Prevotellaceae	Alloprevotella	NA	0.013492	NA	NA	-
Bacteroidetes	Bacteroidia	Bacteroidales	Prevotellaceae	Prevotella_1	NA	0.0674913	0.0664558	0.0631535	0.743312
Bacteroidetes	Bacteroidia	Bacteroidales	Prevotellaceae	Prevotella_9	0.00706298	0.0104341	0.0111046	0.0096084	1.44783e-121	***
Bacteroidetes	Bacteroidia	Bacteroidales	Prevotellaceae	Prevotellaceae_UCG-003	NA	0.0982473	0.0930551	0.0670277	0.0575879
Bacteroidetes	Bacteroidia	Bacteroidales	Prevotellaceae	Prevotellaceae_UCG-004	NA	0.0162392	0.0134994	0.0162392	-
Bacteroidetes	Bacteroidia	Bacteroidales	Rikenellaceae	Alistipes	0.0587144	0.0329147	0.0379308	0.0330567	2.90145e-07	***
Bacteroidetes	Bacteroidia	Bacteroidales	Rikenellaceae	Rikenellaceae_RC9_gut_group	NA	0.0495338	0.0457844	0.0530799	0.933831
Bacteroidetes	Bacteroidia	Bacteroidales	Tannerellaceae	Parabacteroides	0.0272247	0.0423298	0.0441885	0.0419162	0.106903
Bacteroidetes	Bacteroidia	Chitinophagales	Chitinophagaceae	Niastella	NA	0.00671625	0.00714946	0	0.287461
Bacteroidetes	Bacteroidia	Cytophagales	Microscillaceae	Chryseolinea	NA	0.0433998	0.0449599	NA	0.878116
Bacteroidetes	Bacteroidia	Cytophagales	Microscillaceae	Ohtaekwangia	0	0.0582921	0.0568915	NA	0.950007
Bacteroidetes	Bacteroidia	Flavobacteriales	Blattabacteriaceae	Candidatus_Sulcia	NA	0	NA	NA	-
Bacteroidetes	Bacteroidia	Flavobacteriales	Cryomorphaceae	Owenweeksia	0.0413712	0	NA	NA	-
Bacteroidetes	Bacteroidia	Flavobacteriales	Flavobacteriaceae	Flavobacterium	NA	0.023897	0.04766	NA	-
Bacteroidetes	Bacteroidia	Flavobacteriales	Flavobacteriaceae	Gillisia	NA	NA	NA	0	-
Bacteroidetes	Bacteroidia	Flavobacteriales	Flavobacteriaceae	Salinimicrobium	NA	0.0471913	NA	NA	-
Bacteroidetes	Bacteroidia	Flavobacteriales	Flavobacteriaceae	Sinomicrobium	0.0241193	0.0249456	0.0193711	0.0321512	1.05585e-18	***
Bacteroidetes	Bacteroidia	Flavobacteriales	Flavobacteriaceae	Subsaxibacter	0.0127166	0.0148853	0.0274702	0.00963467	2.65971e-17	***
Bacteroidetes	Bacteroidia	Flavobacteriales	Flavobacteriaceae	Ulvibacter	0	0	NA	NA	-
Bacteroidetes	Bacteroidia	Flavobacteriales	Flavobacteriaceae	Winogradskyella	0	NA	0	0.00271928	0.0735761
Bacteroidetes	Bacteroidia	Flavobacteriales	Weeksellaceae	Chryseobacterium	0.0291861	0.00843016	NA	0	0.00956828	**
Bacteroidetes	Bacteroidia	Sphingobacteriales	Sphingobacteriaceae	Anseongella	NA	NA	NA	0.0211363	-
Bacteroidetes	Rhodothermia	Balneolales	Balneolaceae	Aliifodinibius	0.00268818	0	NA	0.0186539	-
Bacteroidetes	Rhodothermia	Balneolales	Balneolaceae	Balneola	0.0286692	0.0210476	0.0306759	0.0297918	0.0120552	*
Chlamydiae	Chlamydiae	Chlamydiales	Parachlamydiaceae	Candidatus_Protochlamydia	NA	NA	0.0271281	NA	-
Chlamydiae	Chlamydiae	Chlamydiales	Parachlamydiaceae	Neochlamydia	NA	0	NA	NA	-
Firmicutes	Bacilli	Bacillales	Bacillaceae	Anaerobacillus	0.0189159	0.0168107	0.0262426	0.0215268	0.148792
Firmicutes	Bacilli	Bacillales	Bacillaceae	Bacillus	0.0185754	0.0192764	0.0234059	0.0233947	1.11815e-30	***
Firmicutes	Bacilli	Bacillales	Bacillaceae	Fictibacillus	0.0214179	0.00219509	0.0218095	0.00142223	0.000971085	***
Firmicutes	Bacilli	Bacillales	Bacillaceae	Gracilibacillus	NA	NA	NA	0.00177305	-
Firmicutes	Bacilli	Bacillales	Bacillaceae	Halobacillus	0.00627745	0.00474273	0.00464742	0.00555367	0.00796311	**
Firmicutes	Bacilli	Bacillales	Bacillaceae	Oceanobacillus	0.00265781	0.0302737	0.00177305	0.0181112	0.285849
Firmicutes	Bacilli	Bacillales	Bacillaceae	Virgibacillus	NA	NA	NA	0.00533338	-
Firmicutes	Bacilli	Bacillales	Paenibacillaceae	Ammoniphilus	NA	0	NA	NA	-
Firmicutes	Bacilli	Bacillales	Paenibacillaceae	Brevibacillus	0.00533697	0.00846638	0.00557528	NA	0.295645
Firmicutes	Bacilli	Bacillales	Paenibacillaceae	Paenibacillus	0.0464796	0.0533112	0.0438901	0.0461981	3.89847e-07	***
Firmicutes	Bacilli	Bacillales	Paenibacillaceae	Saccharibacillus	0.0124205	0.0115909	0.0132712	0.0138703	0.227238
Firmicutes	Bacilli	Bacillales	Planococcaceae	Planomicrobium	0.00434445	NA	NA	0.00449579	0.8817
Firmicutes	Bacilli	Bacillales	Sporolactobacillaceae	Salipaludibacillus	0.0398418	0.0306198	0.0351505	NA	0.356237
Firmicutes	Bacilli	Bacillales	Staphylococcaceae	Staphylococcus	0.00602573	0.00341671	0.0088929	0.00914032	0.0282295	*
Firmicutes	Bacilli	Lactobacillales	Carnobacteriaceae	Atopostipes	NA	0.0238913	NA	NA	-
Firmicutes	Bacilli	Lactobacillales	Carnobacteriaceae	Marinilactibacillus	0.00534411	0.00473065	0.00712197	0.00253634	4.1141e-72	***
Firmicutes	Bacilli	Lactobacillales	Enterococcaceae	Enterococcus	0.0161357	0.0107354	0.0102921	0.00670546	0.626037
Firmicutes	Bacilli	Lactobacillales	Lactobacillaceae	Lactobacillus	NA	0.0501437	0.0679412	0.0613205	0.131853
Firmicutes	Bacilli	Lactobacillales	Streptococcaceae	Lactococcus	NA	0.0163786	0.0327572	0.0327572	-
Firmicutes	Bacilli	Lactobacillales	Streptococcaceae	Streptococcus	0.0233647	0.0214419	0.02094	0.022574	0.871845
Firmicutes	Clostridia	Clostridiales	Caldicoprobacteraceae	Caldicoprobacter	NA	0	NA	NA	-
Firmicutes	Clostridia	Clostridiales	Christensenellaceae	Christensenellaceae_R-7_group	0.107617	0.105663	0.109781	0.10657	0.529416
Firmicutes	Clostridia	Clostridiales	Clostridiaceae_1	Clostridium_sensu_stricto_1	NA	0.0161716	0.0026649	0.00896466	0.257041
Firmicutes	Clostridia	Clostridiales	Family_XIII	Family_XIII_AD3011_group	NA	0.0513733	0.0144389	0.0565018	0.0381281	*
Firmicutes	Clostridia	Clostridiales	Family_XIII	Family_XIII_UCG-001	NA	NA	0	0	-
Firmicutes	Clostridia	Clostridiales	Lachnospiraceae	Agathobacter	0.00860714	0.00443582	0.00416622	0.00503292	0.000140719	***
Firmicutes	Clostridia	Clostridiales	Lachnospiraceae	Anaerostipes	NA	0.00889972	NA	NA	-
Firmicutes	Clostridia	Clostridiales	Lachnospiraceae	Blautia	0.037999	0.0526309	0.0538471	0.0535529	0.410206
Firmicutes	Clostridia	Clostridiales	Lachnospiraceae	Coprococcus_1	NA	0.0435476	0.039474	0.0381256	0.878311
Firmicutes	Clostridia	Clostridiales	Lachnospiraceae	Coprococcus_2	0.00624495	0.00692073	0.00854897	0.00779741	0.0121392	*
Firmicutes	Clostridia	Clostridiales	Lachnospiraceae	Coprococcus_3	NA	0.0304501	0.00133601	0.0326108	0.0351429	*
Firmicutes	Clostridia	Clostridiales	Lachnospiraceae	Dorea	0.0188406	0.0174259	0.0183964	0.0124754	0.00604451	**
Firmicutes	Clostridia	Clostridiales	Lachnospiraceae	Eisenbergiella	NA	0.0273606	0.0281844	0.0273759	0.998238
Firmicutes	Clostridia	Clostridiales	Lachnospiraceae	Fusicatenibacter	NA	0.00561777	0.00515614	0.0064834	0.333397
Firmicutes	Clostridia	Clostridiales	Lachnospiraceae	GCA-900066575	NA	0.00265958	0.00265958	NA	-
Firmicutes	Clostridia	Clostridiales	Lachnospiraceae	Hungatella	NA	0.0162253	0.0189054	NA	-
Firmicutes	Clostridia	Clostridiales	Lachnospiraceae	Lachnoclostridium	NA	0.0552566	0.0580823	0.055691	0.663287
Firmicutes	Clostridia	Clostridiales	Lachnospiraceae	Lachnospira	NA	0.0343728	0.0331128	0.0312227	0.12282
Firmicutes	Clostridia	Clostridiales	Lachnospiraceae	Lachnospiraceae_FCS020_group	NA	0	0.0614921	0.0405916	0.00512107	**
Firmicutes	Clostridia	Clostridiales	Lachnospiraceae	Lachnospiraceae_ND3007_group	NA	0.0067606	0.00652719	0.00478375	0.331224
Firmicutes	Clostridia	Clostridiales	Lachnospiraceae	Lachnospiraceae_NK4A136_group	NA	0.00568085	0.00515925	0.00297638	0.00101432	**
Firmicutes	Clostridia	Clostridiales	Lachnospiraceae	Lachnospiraceae_UCG-001	NA	0.0385024	0.0369664	NA	0.943887
Firmicutes	Clostridia	Clostridiales	Lachnospiraceae	Lachnospiraceae_UCG-004	0.0243113	0.0228067	0.0214065	0.0222988	0.815178
Firmicutes	Clostridia	Clostridiales	Lachnospiraceae	Lachnospiraceae_UCG-010	NA	0.0181241	NA	NA	-
Firmicutes	Clostridia	Clostridiales	Lachnospiraceae	Marvinbryantia	NA	0.0723562	0.0723562	NA	1
Firmicutes	Clostridia	Clostridiales	Lachnospiraceae	Roseburia	0.0271812	0.0412013	0.0438543	0.045415	0.368712
Firmicutes	Clostridia	Clostridiales	Lachnospiraceae	Tyzzerella	NA	0.055731	0.0439816	0.0544336	0.448583
Firmicutes	Clostridia	Clostridiales	Lachnospiraceae	Tyzzerella_3	NA	0.00269543	0.00179574	0.00179333	0.563161
Firmicutes	Clostridia	Clostridiales	Lachnospiraceae	Tyzzerella_4	NA	0.0437208	0.0446818	0.0437208	-
Firmicutes	Clostridia	Clostridiales	Peptostreptococcaceae	Romboutsia	0.0107246	0.00939406	NA	0.00265781	0.84562
Firmicutes	Clostridia	Clostridiales	Ruminococcaceae	Butyricicoccus	NA	0.0232784	0.0224854	0.0173751	0.210624
Firmicutes	Clostridia	Clostridiales	Ruminococcaceae	Faecalibacterium	0.03472	0.0339196	0.034706	0.0337068	0.000652319	***
Firmicutes	Clostridia	Clostridiales	Ruminococcaceae	Flavonifractor	NA	0.00359393	0.00359393	NA	1
Firmicutes	Clostridia	Clostridiales	Ruminococcaceae	Fournierella	NA	0.0221201	0.00271003	0.0221201	1
Firmicutes	Clostridia	Clostridiales	Ruminococcaceae	Negativibacillus	NA	0	0	0	-
Firmicutes	Clostridia	Clostridiales	Ruminococcaceae	Oscillibacter	NA	0.00975222	0.00703911	0.0085798	0.691121
Firmicutes	Clostridia	Clostridiales	Ruminococcaceae	Ruminiclostridium_5	NA	0.0411225	0.0458358	0.0274258	0.578704
Firmicutes	Clostridia	Clostridiales	Ruminococcaceae	Ruminiclostridium_9	NA	0.0442836	0.0376843	0.0239756	0.0289962	*
Firmicutes	Clostridia	Clostridiales	Ruminococcaceae	Ruminococcaceae_NK4A214_group	NA	0.0175138	0.00607549	0.00607549	0.00408542	**
Firmicutes	Clostridia	Clostridiales	Ruminococcaceae	Ruminococcaceae_UCG-002	NA	0.0095117	0.0113167	0.0117828	0.0261453	*
Firmicutes	Clostridia	Clostridiales	Ruminococcaceae	Ruminococcaceae_UCG-003	NA	0.00298996	0.00589205	0.00775498	3.65352e-05	***
Firmicutes	Clostridia	Clostridiales	Ruminococcaceae	Ruminococcaceae_UCG-004	NA	NA	0	0	-
Firmicutes	Clostridia	Clostridiales	Ruminococcaceae	Ruminococcaceae_UCG-008	NA	0.0609632	NA	NA	-
Firmicutes	Clostridia	Clostridiales	Ruminococcaceae	Ruminococcaceae_UCG-010	0.105689	0.0933528	0.0950592	0.099698	0.440923
Firmicutes	Clostridia	Clostridiales	Ruminococcaceae	Ruminococcaceae_UCG-013	NA	0.0638708	0.073997	0.0406462	0.55453
Firmicutes	Clostridia	Clostridiales	Ruminococcaceae	Ruminococcaceae_UCG-014	NA	0.0825579	0.0761998	0.0806568	0.0353096	*
Firmicutes	Clostridia	Clostridiales	Ruminococcaceae	Ruminococcus_1	0.0409643	0.0357422	0.0367485	0.0293038	0.0904741
Firmicutes	Clostridia	Clostridiales	Ruminococcaceae	Ruminococcus_2	0.00649228	0.0102878	0.00778226	0.0130529	1.08112e-05	***
Firmicutes	Clostridia	Clostridiales	Ruminococcaceae	Subdoligranulum	0.0149124	0.018	0.0166292	0.0174638	0.00576225	**
Firmicutes	Erysipelotrichia	Erysipelotrichales	Erysipelotrichaceae	Erysipelotrichaceae_UCG-003	NA	0	0	0	-
Firmicutes	Erysipelotrichia	Erysipelotrichales	Erysipelotrichaceae	Holdemanella	0.00273225	0.000913244	0	0	0.164569
Firmicutes	Negativicutes	Selenomonadales	Veillonellaceae	Dialister	NA	0.00353204	0.00264551	0.0203885	0.0762525
Gemmatimonadetes	Gemmatimonadetes	Gemmatimonadales	Gemmatimonadaceae	Gemmatimonas	NA	0.00159046	0.00142383	0.0010575	0.661306
Planctomycetes	Phycisphaerae	Phycisphaerales	Phycisphaeraceae	SM1A02	0.00209631	0.0465555	0.0221848	NA	0.853457
Planctomycetes	Planctomycetacia	Pirellulales	Pirellulaceae	Pir4_lineage	0.0539672	0.0563134	0.0744255	NA	0.825417
Planctomycetes	Planctomycetacia	Pirellulales	Pirellulaceae	Thermogutta	NA	0	NA	NA	-
Proteobacteria	Alphaproteobacteria	Acetobacterales	Acetobacteraceae	Roseomonas	0.0173861	0	0.034909	0.0433587	0.0334235	*
Proteobacteria	Alphaproteobacteria	Alphaproteobacteria_Incertae_Sedis	Unknown_Family	Acuticoccus	0	0.0302402	0.0478145	0.0436849	4.16125e-05	***
Proteobacteria	Alphaproteobacteria	Caulobacterales	Caulobacteraceae	Brevundimonas	0.0089875	0.0145956	0.0171927	0.0240973	0.187457
Proteobacteria	Alphaproteobacteria	Caulobacterales	Caulobacteraceae	Caulobacter	NA	NA	0.010359	0.00267649	0.0176292	*
Proteobacteria	Alphaproteobacteria	Caulobacterales	Caulobacteraceae	Phenylobacterium	0.006201	0.0180935	0.0142838	0.00656506	2.02274e-13	***
Proteobacteria	Alphaproteobacteria	Parvibaculales	Parvibaculaceae	Rhodoligotrophos	0.00176601	0.0160358	0.00962407	0	0.0473381	*
Proteobacteria	Alphaproteobacteria	Puniceispirillales	Puniceispirillales_Incertae_Sedis	Constrictibacter	0.0265404	0.0112145	0.0414052	0.0406273	1.41069e-05	***
Proteobacteria	Alphaproteobacteria	Reyranellales	Reyranellaceae	Reyranella	NA	0.0140434	0.0068301	0.00106101	0.00312712	**
Proteobacteria	Alphaproteobacteria	Rhizobiales	Beijerinckiaceae	Bosea	0.0138704	0.0144634	0.0130826	0.0106157	0.791468
Proteobacteria	Alphaproteobacteria	Rhizobiales	Beijerinckiaceae	Methylobacterium	NA	NA	NA	0.0531103	-
Proteobacteria	Alphaproteobacteria	Rhizobiales	Beijerinckiaceae	Methylocella	NA	0	NA	NA	-
Proteobacteria	Alphaproteobacteria	Rhizobiales	Devosiaceae	Arsenicitalea	0.0187397	0.00693782	0.0125012	0.00980568	0.273032
Proteobacteria	Alphaproteobacteria	Rhizobiales	Devosiaceae	Devosia	0.0174088	0.0240714	0.0353121	0.0321838	1.43574e-160	***
Proteobacteria	Alphaproteobacteria	Rhizobiales	Devosiaceae	Maritalea	0.0026596	0.00228727	0.00355668	0.00296376	0.526283
Proteobacteria	Alphaproteobacteria	Rhizobiales	Devosiaceae	Pelagibacterium	0.0111894	0.00857943	0.0120466	NA	0.948095
Proteobacteria	Alphaproteobacteria	Rhizobiales	Hyphomicrobiaceae	Hyphomicrobium	NA	0.00177542	0	NA	-
Proteobacteria	Alphaproteobacteria	Rhizobiales	Hyphomicrobiaceae	Pedomicrobium	0.00895431	0.0187997	0.00998689	0.00421672	2.00514e-22	***
Proteobacteria	Alphaproteobacteria	Rhizobiales	Methyloligellaceae	Methyloceanibacter	0.00268818	0.00363144	0.00353969	0.00379826	0.943248
Proteobacteria	Alphaproteobacteria	Rhizobiales	Methyloligellaceae	Methyloligella	0.00892148	NA	0.0127501	0.00271756	0.109691
Proteobacteria	Alphaproteobacteria	Rhizobiales	Methylopilaceae	Methylopila	NA	NA	0.00178016	NA	-
Proteobacteria	Alphaproteobacteria	Rhizobiales	Rhizobiaceae	Ahrensia	0.0445448	NA	NA	NA	-
Proteobacteria	Alphaproteobacteria	Rhizobiales	Rhizobiaceae	Allorhizobium-Neorhizobium-Pararhizobium-Rhizobium	0.0300833	0.0198953	0.0263096	0.00133245	0.0518646
Proteobacteria	Alphaproteobacteria	Rhizobiales	Rhizobiaceae	Aminobacter	NA	0.00621814	0.00519373	NA	0.237689
Proteobacteria	Alphaproteobacteria	Rhizobiales	Rhizobiaceae	Aurantimonas	NA	NA	0.00887594	NA	-
Proteobacteria	Alphaproteobacteria	Rhizobiales	Rhizobiaceae	Chelativorans	0.0369898	0.0296126	0.0199845	0.00400009	0.00188991	**
Proteobacteria	Alphaproteobacteria	Rhizobiales	Rhizobiaceae	Hoeflea	NA	0.0209063	NA	NA	-
Proteobacteria	Alphaproteobacteria	Rhizobiales	Rhizobiaceae	Mesorhizobium	0.0337361	0.0311035	0.0279358	NA	0.539745
Proteobacteria	Alphaproteobacteria	Rhizobiales	Rhizobiaceae	Neorhizobium	NA	NA	0.0123338	NA	-
Proteobacteria	Alphaproteobacteria	Rhizobiales	Rhizobiaceae	Nitratireductor	0.00725987	0.00352246	0.00938803	0.0153239	2.35581e-08	***
Proteobacteria	Alphaproteobacteria	Rhizobiales	Rhizobiaceae	Phyllobacterium	0.00133179	0.00109218	0.0012294	0.000436961	6.32232e-11	***
Proteobacteria	Alphaproteobacteria	Rhizobiales	Rhizobiaceae	Shinella	NA	0.00624407	0.00399478	NA	0.312615
Proteobacteria	Alphaproteobacteria	Rhizobiales	Rhizobiales_Incertae_Sedis	Bauldia	NA	NA	0.00795773	NA	-
Proteobacteria	Alphaproteobacteria	Rhizobiales	Rhizobiales_Incertae_Sedis	Phreatobacter	0	0	NA	NA	-
Proteobacteria	Alphaproteobacteria	Rhizobiales	Rhodobiaceae	Tepidamorphus	0.0148199	NA	NA	NA	-
Proteobacteria	Alphaproteobacteria	Rhizobiales	Rhodomicrobiaceae	Rhodomicrobium	0.022365	0.0161706	0.0145852	0.0222877	4.17849e-07	***
Proteobacteria	Alphaproteobacteria	Rhizobiales	Stappiaceae	Labrenzia	NA	0.00266667	NA	NA	-
Proteobacteria	Alphaproteobacteria	Rhizobiales	Xanthobacteraceae	Afipia	NA	0	NA	NA	-
Proteobacteria	Alphaproteobacteria	Rhizobiales	Xanthobacteraceae	Bradyrhizobium	0	0.00743475	0	NA	-
Proteobacteria	Alphaproteobacteria	Rhizobiales	Xanthobacteraceae	Pseudorhodoplanes	0.0208589	0.0131753	0.00999943	0.00476419	1.53602e-14	***
Proteobacteria	Alphaproteobacteria	Rhodobacterales	Rhodobacteraceae	Amaricoccus	NA	NA	0.00533818	0.0310154	0.153497
Proteobacteria	Alphaproteobacteria	Rhodobacterales	Rhodobacteraceae	Leisingera	0.00181655	NA	0.00229982	0.00140471	0.00806327	**
Proteobacteria	Alphaproteobacteria	Rhodobacterales	Rhodobacteraceae	Marinovum	0	0	0.00159114	0.000907807	3.70419e-07	***
Proteobacteria	Alphaproteobacteria	Rhodobacterales	Rhodobacteraceae	Paracoccus	0.0282278	0.0502691	0.0200803	0.0413213	7.04612e-195	***
Proteobacteria	Alphaproteobacteria	Rhodobacterales	Rhodobacteraceae	Rhodovulum	0	NA	NA	0	-
Proteobacteria	Alphaproteobacteria	Rhodovibrionales	Fodinicurvataceae	Fodinicurvata	0.0211996	0	0	0	0	***
Proteobacteria	Alphaproteobacteria	Rhodovibrionales	Kiloniellaceae	Pelagibius	0.0190832	0.021441	0.0149211	0.0102245	2.73343e-05	***
Proteobacteria	Alphaproteobacteria	Sneathiellales	Sneathiellaceae	AT-s3-44	0	NA	NA	NA	-
Proteobacteria	Alphaproteobacteria	Sphingomonadales	Sphingomonadaceae	Altererythrobacter	0.0219119	0.023858	0.0242013	0.0129515	4.22341e-110	***
Proteobacteria	Alphaproteobacteria	Sphingomonadales	Sphingomonadaceae	Ellin6055	NA	0.032353	0.0684458	NA	-
Proteobacteria	Alphaproteobacteria	Sphingomonadales	Sphingomonadaceae	Novosphingobium	0.0393115	0.0422465	0.0292837	0.0399105	1.3811e-49	***
Proteobacteria	Alphaproteobacteria	Sphingomonadales	Sphingomonadaceae	Parasphingopyxis	0	0.00397095	0.000757865	0.00509581	5.9672e-07	***
Proteobacteria	Alphaproteobacteria	Sphingomonadales	Sphingomonadaceae	Porphyrobacter	0	0	0	0.00306399	0.0106481	*
Proteobacteria	Alphaproteobacteria	Sphingomonadales	Sphingomonadaceae	Sphingomonas	0.020668	0.0169967	0.0546743	0.0278684	1.74374e-25	***
Proteobacteria	Alphaproteobacteria	Thalassobaculales	Thalassobaculaceae	Thalassobaculum	0.00431378	0.0060314	0.00797889	NA	0.139297
Proteobacteria	Alphaproteobacteria	Tistrellales	Geminicoccaceae	Candidatus_Alysiosphaera	0	0	NA	NA	-
Proteobacteria	Deltaproteobacteria	Bdellovibrionales	Bacteriovoracaceae	Peredibacter	0.0408045	0.0173156	0.0205967	0.0408402	0.0384143	*
Proteobacteria	Deltaproteobacteria	Bdellovibrionales	Bdellovibrionaceae	Bdellovibrio	NA	0.08298	0.0987591	0.0981098	0.42759
Proteobacteria	Deltaproteobacteria	Desulfovibrionales	Desulfovibrionaceae	Bilophila	NA	0	0	0	-
Proteobacteria	Deltaproteobacteria	Desulfovibrionales	Desulfovibrionaceae	Desulfovibrio	NA	0.00373835	0.00533132	0.00409593	0.392476
Proteobacteria	Deltaproteobacteria	Myxococcales	Haliangiaceae	Haliangium	NA	0	0.00106031	NA	0.0367875	*
Proteobacteria	Deltaproteobacteria	Myxococcales	Phaselicystidaceae	Phaselicystis	NA	NA	0	NA	-
Proteobacteria	Deltaproteobacteria	Myxococcales	Polyangiaceae	Pajaroellobacter	0.00791573	0.016194	0.0233324	0.0198396	0.398026
Proteobacteria	Deltaproteobacteria	Myxococcales	Sandaracinaceae	Sandaracinus	0	0.0242609	0.041996	NA	0.240856
Proteobacteria	Deltaproteobacteria	Syntrophobacterales	Syntrophobacteraceae	Syntrophobacter	NA	0.00207288	NA	NA	-
Proteobacteria	Gammaproteobacteria	Alteromonadales	Marinobacteraceae	Marinobacter	0.0181016	0.0231298	0.0150887	0.0174316	0.206317
Proteobacteria	Gammaproteobacteria	Betaproteobacteriales	Burkholderiaceae	Achromobacter	0.00179695	0.00137965	NA	NA	0.690601
Proteobacteria	Gammaproteobacteria	Betaproteobacteriales	Burkholderiaceae	Advenella	NA	0.0188545	NA	NA	-
Proteobacteria	Gammaproteobacteria	Betaproteobacteriales	Burkholderiaceae	Burkholderia-Caballeronia-Paraburkholderia	0.0349228	0.0280481	0.0371624	0.0368374	0.173614
Proteobacteria	Gammaproteobacteria	Betaproteobacteriales	Burkholderiaceae	Comamonas	NA	NA	0	0	-
Proteobacteria	Gammaproteobacteria	Betaproteobacteriales	Burkholderiaceae	Cupriavidus	0	0	NA	NA	-
Proteobacteria	Gammaproteobacteria	Betaproteobacteriales	Burkholderiaceae	Delftia	NA	0.00536198	NA	NA	-
Proteobacteria	Gammaproteobacteria	Betaproteobacteriales	Burkholderiaceae	Herbaspirillum	0.00269542	NA	NA	NA	-
Proteobacteria	Gammaproteobacteria	Betaproteobacteriales	Burkholderiaceae	Hydrogenophaga	NA	0	NA	0	-
Proteobacteria	Gammaproteobacteria	Betaproteobacteriales	Burkholderiaceae	Lautropia	NA	0.00723064	0.0191334	NA	-
Proteobacteria	Gammaproteobacteria	Betaproteobacteriales	Burkholderiaceae	Massilia	0.0374235	0.0241767	0.0123892	0.0334417	2.52892e-06	***
Proteobacteria	Gammaproteobacteria	Betaproteobacteriales	Burkholderiaceae	Ottowia	0.00904487	NA	0.00179695	0.00677933	0.242499
Proteobacteria	Gammaproteobacteria	Betaproteobacteriales	Burkholderiaceae	Oxalicibacterium	NA	0.0444871	NA	NA	-
Proteobacteria	Gammaproteobacteria	Betaproteobacteriales	Burkholderiaceae	Paenalcaligenes	NA	0	NA	NA	-
Proteobacteria	Gammaproteobacteria	Betaproteobacteriales	Burkholderiaceae	Parasutterella	NA	0.0536568	0.0598641	0.0410917	0.685665
Proteobacteria	Gammaproteobacteria	Betaproteobacteriales	Burkholderiaceae	Pelomonas	0.00277186	0.00137025	0.00204958	0.00369911	3.02044e-151	***
Proteobacteria	Gammaproteobacteria	Betaproteobacteriales	Burkholderiaceae	Piscinibacter	NA	NA	0.0135653	0.0135653	-
Proteobacteria	Gammaproteobacteria	Betaproteobacteriales	Burkholderiaceae	Pseudorhodoferax	NA	0	0.0191354	NA	3.58119e-05	***
Proteobacteria	Gammaproteobacteria	Betaproteobacteriales	Burkholderiaceae	Ralstonia	0.00337804	0.00360554	0	0	0.4869
Proteobacteria	Gammaproteobacteria	Betaproteobacteriales	Burkholderiaceae	Sutterella	0.00270271	0.00996831	0.0112055	0.0114798	0.677686
Proteobacteria	Gammaproteobacteria	Betaproteobacteriales	Methylophilaceae	UBA6140	NA	0	NA	NA	-
Proteobacteria	Gammaproteobacteria	Betaproteobacteriales	Rhodocyclaceae	Azoarcus	0.00155185	0.00257302	0	0.00320003	5.79188e-09	***
Proteobacteria	Gammaproteobacteria	Betaproteobacteriales	Rhodocyclaceae	Methyloversatilis	NA	NA	0	NA	-
Proteobacteria	Gammaproteobacteria	Cellvibrionales	Cellvibrionaceae	Cellvibrio	NA	NA	0.0187663	NA	-
Proteobacteria	Gammaproteobacteria	Cellvibrionales	Halieaceae	Haliea	NA	0.00217986	NA	NA	-
Proteobacteria	Gammaproteobacteria	Cellvibrionales	Halieaceae	Pseudohaliea	NA	0	NA	0.00659813	-
Proteobacteria	Gammaproteobacteria	Cellvibrionales	Microbulbiferaceae	Microbulbifer	0	NA	NA	0.0174756	-
Proteobacteria	Gammaproteobacteria	Competibacterales	Competibacteraceae	Plasticicumulans	NA	0.00354094	NA	NA	-
Proteobacteria	Gammaproteobacteria	Enterobacteriales	Enterobacteriaceae	Atlantibacter	NA	0.00323889	0.00323889	0.00179453	0.404939
Proteobacteria	Gammaproteobacteria	Enterobacteriales	Enterobacteriaceae	Enterobacter	NA	0	0	0	-
Proteobacteria	Gammaproteobacteria	Enterobacteriales	Enterobacteriaceae	Escherichia/Shigella	NA	0.00256729	0.00223017	0.00178852	0.233118
Proteobacteria	Gammaproteobacteria	Enterobacteriales	Enterobacteriaceae	Klebsiella	NA	NA	0.00355797	0.00894165	0.0855553
Proteobacteria	Gammaproteobacteria	Enterobacteriales	Enterobacteriaceae	Lelliottia	NA	0	NA	NA	-
Proteobacteria	Gammaproteobacteria	Enterobacteriales	Enterobacteriaceae	Raoultella	NA	0.00177424	0.0040194	0.00356988	0.508781
Proteobacteria	Gammaproteobacteria	Enterobacteriales	Enterobacteriaceae	Sodalis	0.00428102	NA	NA	NA	-
Proteobacteria	Gammaproteobacteria	Gammaproteobacteria_Incertae_Sedis	Unknown_Family	Acidibacter	0.0326369	0.0415307	0.0312747	NA	0.0219651	*
Proteobacteria	Gammaproteobacteria	Legionellales	Legionellaceae	Legionella	NA	0	NA	NA	-
Proteobacteria	Gammaproteobacteria	Nitrosococcales	Methylophagaceae	Methylophaga	NA	0	NA	0	-
Proteobacteria	Gammaproteobacteria	Oceanospirillales	Alcanivoracaceae	Alcanivorax	0.00406863	NA	0.0090857	0.00639324	0.0563331
Proteobacteria	Gammaproteobacteria	Oceanospirillales	Halomonadaceae	Halomonas	0.0445471	0.0310184	0.050001	0.0205206	6.36301e-197	***
Proteobacteria	Gammaproteobacteria	Oceanospirillales	Halomonadaceae	Kushneria	0.00952254	0.00829275	0.0144196	0.00776177	0	***
Proteobacteria	Gammaproteobacteria	Oceanospirillales	Pseudohongiellaceae	BIyi10	0.0124354	0.0299005	0.0136307	0.0156321	0.00449213	**
Proteobacteria	Gammaproteobacteria	Oceanospirillales	Pseudohongiellaceae	Pseudohongiella	0.0438187	0.0325953	0.0262381	0.0163543	0.512918
Proteobacteria	Gammaproteobacteria	Pseudomonadales	Pseudomonadaceae	Pseudomonas	0.0248329	0.0224906	0.021569	0.0190264	5.0741e-05	***
Proteobacteria	Gammaproteobacteria	Steroidobacterales	Steroidobacteraceae	Steroidobacter	0.0129836	0.0105599	0.012067	0.0106335	1.76069e-170	***
Proteobacteria	Gammaproteobacteria	Steroidobacterales	Woeseiaceae	Woeseia	0.0055106	0.00401344	0.00531804	0.00531568	0.819913
Proteobacteria	Gammaproteobacteria	Xanthomonadales	Rhodanobacteraceae	Dyella	0.0129016	NA	NA	NA	-
Proteobacteria	Gammaproteobacteria	Xanthomonadales	Rhodanobacteraceae	Pseudofulvimonas	0.00933241	0.00904441	0.0283036	0.0143655	1.1827e-56	***
Proteobacteria	Gammaproteobacteria	Xanthomonadales	Xanthomonadaceae	Luteimonas	0.0227971	0.0234457	0.014664	0.0225955	1.83763e-12	***
Proteobacteria	Gammaproteobacteria	Xanthomonadales	Xanthomonadaceae	Lysobacter	NA	0.00264376	NA	NA	-
Proteobacteria	Gammaproteobacteria	Xanthomonadales	Xanthomonadaceae	Pseudoxanthomonas	0.00297872	0.00197866	0.00273665	0.0053464	4.61628e-244	***
Proteobacteria	Gammaproteobacteria	Xanthomonadales	Xanthomonadaceae	SN8	NA	0.0827972	NA	0.00441387	0.18044
Proteobacteria	Gammaproteobacteria	Xanthomonadales	Xanthomonadaceae	Stenotrophomonas	0.00264376	0.00264376	NA	0.00264376	-
Spirochaetes	Spirochaetia	Spirochaetales	Spirochaetaceae	Treponema_2	NA	0.0961229	0.0901762	0.11413	0.41882
Synergistetes	Synergistia	Synergistales	Synergistaceae	Fretibacterium	NA	0.0368734	0.0365219	NA	0.987273
Tenericutes	Mollicutes	Anaeroplasmatales	Anaeroplasmataceae	Anaeroplasma	NA	NA	0.0572468	NA	-
Verrucomicrobia	Verrucomicrobiae	Chthoniobacterales	Xiphinematobacteraceae	Candidatus_Xiphinematobacter	NA	0	NA	NA	-
