# Supplementary material for: Effect of Ionizing Radiation on the Bacterial and Fungal Endophytes of the Halophytic Plant Kalidium schrenkianum
Source: Microorganisms. 2021 May 13;9(5):1050. doi: 10.3390/microorganisms9051050 (PMC8152737; doi:10.3390/microorganisms9051050)
Supplement: Supplementary file 1 [file microorganisms-09-01050-s001.zip › Table S3.xlsx]

## Sheet: Sheet1
Table S3. Average pairwise distances of sequences indicating different genetic diversities for each fungal genus, and the significance of difference tested with one-way ANOVA among radioactive levels. NA values means there was no or only 1 ASV detected at the treatment for the genus, and thus cannot be caculated pairwise distances. If a genus showed NA in all four treatments, the genus is removed…
Phylum	Class	Order	Family	Genus	control	low	medium	high	p value	significance
Ascomycota	Archaeorhizomycetes	Archaeorhizomycetales	Archaeorhizomycetaceae	Archaeorhizomyces	NA	NA	0.108605	0.177667	-
Ascomycota	Dothideomycetes	Capnodiales	Cladosporiaceae	Cladosporium	0.0622667	0.0216741	0.0262339	0.0423356	2.00315e-98	***
Ascomycota	Dothideomycetes	Capnodiales	Mycosphaerellaceae	Cercospora	0	0	0	0	-
Ascomycota	Dothideomycetes	Capnodiales	Mycosphaerellaceae	Mycosphaerella	0.00190266	0.000990963	0.0050483	0.00464255	1.9774e-05	***
Ascomycota	Dothideomycetes	Capnodiales	Mycosphaerellaceae	Ramularia	0.00311896	0.0092453	0.00307222	0.00582156	0.000180121	***
Ascomycota	Dothideomycetes	Pleosporales	Cucurbitariaceae	Pyrenochaetopsis	NA	NA	NA	0.00468936	-
Ascomycota	Dothideomycetes	Pleosporales	Didymellaceae	Boeremia	0	0	NA	0.0070618	-
Ascomycota	Dothideomycetes	Pleosporales	Didymellaceae	Didymella	NA	NA	0.0190499	0.0162213	-
Ascomycota	Dothideomycetes	Pleosporales	Didymellaceae	Epicoccum	NA	NA	NA	0	-
Ascomycota	Dothideomycetes	Pleosporales	Didymosphaeriaceae	Aporospora	0.00684309	0.00793395	0.00736554	0.0152049	0	***
Ascomycota	Dothideomycetes	Pleosporales	Phaeosphaeriaceae	Dematiopleospora	0.00125314	0.0065851	0.0390182	0.00187267	0.178119
Ascomycota	Dothideomycetes	Pleosporales	Phaeosphaeriaceae	Paraphoma	0.0344174	0	NA	0.0360664	0.819481
Ascomycota	Dothideomycetes	Pleosporales	Pleosporaceae	Alternaria	0.0637161	0.0616246	0.0732383	0.0795906	2.3277e-52	***
Ascomycota	Dothideomycetes	Pleosporales	Pleosporaceae	Comoclathris	0.0546556	0.0626943	0.0430115	0.0515562	0.0692884
Ascomycota	Dothideomycetes	Pleosporales	Pleosporaceae	Neocamarosporium	0.0265003	0.0515698	0.0566482	0.0394079	0	***
Ascomycota	Dothideomycetes	Pleosporales	Pleosporaceae	Stemphylium	0.00813048	0	NA	0	0.183503
Ascomycota	Dothideomycetes	Pleosporales	Sporormiaceae	Preussia	0.0101516	0.00912113	0.0255771	0.0383615	0.000350061	***
Ascomycota	Eurotiomycetes	Chaetothyriales	Cyphellophoraceae	Cyphellophora	0	0	0	NA	3.58848e-10	***
Ascomycota	Eurotiomycetes	Chaetothyriales	Herpotrichiellaceae	Veronaea	0	0	0	NA	-
Ascomycota	Eurotiomycetes	Chaetothyriales	Trichomeriaceae	Bradymyces	NA	NA	NA	0.00355557	-
Ascomycota	Eurotiomycetes	Chaetothyriales	Trichomeriaceae	Knufia	NA	NA	0.00183115	0.00451921	0.000799106	***
Ascomycota	Eurotiomycetes	Eurotiales	Aspergillaceae	Aspergillus	0.0717146	0.180855	0.149193	0.142237	1.90317e-31	***
Ascomycota	Eurotiomycetes	Eurotiales	Aspergillaceae	Penicillium	0.0128063	0.0610234	0.0330611	0.0366772	0	***
Ascomycota	Eurotiomycetes	Eurotiales	Trichocomaceae	Talaromyces	NA	NA	NA	0.0120006	-
Ascomycota	Eurotiomycetes	Onygenales	Onygenales_fam_Incertae_sedis	Chrysosporium	0	NA	NA	0.00484454	2.1965e-08	***
Ascomycota	Leotiomycetes	Helotiales	Helotiaceae	Tetracladium	NA	NA	NA	0.00854722	-
Ascomycota	Leotiomycetes	Thelebolales	Pseudeurotiaceae	Pseudogymnoascus	NA	0.0192973	0.0205069	0.020413	0.919744
Ascomycota	Pezizomycetes	Pezizales	Pyronemataceae	Geopora	0.0479994	0.0423724	NA	0	0.23361
Ascomycota	Pezizomycetes	Pezizales	Pyronemataceae	Lasiobolidium	NA	NA	0	NA	-
Ascomycota	Pezizomycetes	Pezizales	Pyronemataceae	Scutellinia	NA	NA	NA	0.0870097	-
Ascomycota	Pezizomycetes	Pezizales	Pyronemataceae	Tricharina	NA	0	0	NA	-
Ascomycota	Saccharomycetes	Saccharomycetales	Saccharomycetaceae	Issatchenkia	NA	NA	NA	0	-
Ascomycota	Saccharomycetes	Saccharomycetales	Saccharomycetales_fam_Incertae_sedis	Candida	0.102495	0.0378221	0.0764586	0.199983	4.97581e-275	***
Ascomycota	Sordariomycetes	Chaetosphaeriales	Chaetosphaeriaceae	Zignoella	0	NA	NA	0	-
Ascomycota	Sordariomycetes	Glomerellales	Plectosphaerellaceae	Acrostalagmus	NA	0.00307933	0.00460833	NA	-
Ascomycota	Sordariomycetes	Glomerellales	Plectosphaerellaceae	Lectera	0.0187097	NA	NA	0.0187097	-
Ascomycota	Sordariomycetes	Glomerellales	Plectosphaerellaceae	Plectosphaerella	0.00943424	NA	NA	0.00626354	-
Ascomycota	Sordariomycetes	Glomerellales	Plectosphaerellaceae	Verticillium	NA	NA	NA	0.00931729	-
Ascomycota	Sordariomycetes	Hypocreales	Bionectriaceae	Clonostachys	0.00396024	0.00415752	0.00695101	0	3.58848e-10	***
Ascomycota	Sordariomycetes	Hypocreales	Clavicipitaceae	Metarhizium	0	NA	NA	0.20782	-
Ascomycota	Sordariomycetes	Hypocreales	Cordycipitaceae	Parengyodontium	NA	NA	NA	0.00257402	-
Ascomycota	Sordariomycetes	Hypocreales	Cordycipitaceae	Simplicillium	NA	0	NA	NA	-
Ascomycota	Sordariomycetes	Hypocreales	Hypocreaceae	Trichoderma	0.0734011	NA	NA	0.094295	0.29131
Ascomycota	Sordariomycetes	Hypocreales	Hypocreales_fam_Incertae_sedis	Acremonium	0.139082	0.0995763	0.15216	0.087535	0.00328531	**
Ascomycota	Sordariomycetes	Hypocreales	Hypocreales_fam_Incertae_sedis	Sarocladium	0.0430551	0	NA	0.0430551	-
Ascomycota	Sordariomycetes	Hypocreales	Nectriaceae	Cosmospora	NA	0	0	0	-
Ascomycota	Sordariomycetes	Hypocreales	Nectriaceae	Fusarium	0.104844	0.107862	0.100743	0.0982418	0.962631
Ascomycota	Sordariomycetes	Hypocreales	Nectriaceae	Gibberella	0.0175429	0.0126884	0.00412436	0.0273424	1.3559e-41	***
Ascomycota	Sordariomycetes	Hypocreales	Nectriaceae	Neonectria	0	0	NA	0	-
Ascomycota	Sordariomycetes	Microascales	Microascaceae	Microascus	0	0.00959384	0.00450318	0.00393806	0.185208
Ascomycota	Sordariomycetes	Microascales	Microascaceae	Pseudallescheria	0.0166682	NA	0.00496904	0.01364	0.0407689	*
Ascomycota	Sordariomycetes	Microascales	Microascaceae	Scedosporium	0.00136804	NA	NA	0.00515956	1.29156e-30	***
Ascomycota	Sordariomycetes	Sordariales	Chaetomiaceae	Botryotrichum	0.00136473	0	0.0047125	0.0018145	0.0244019	*
Ascomycota	Sordariomycetes	Sordariales	Chaetomiaceae	Chaetomium	NA	NA	NA	0.00557893	-
Ascomycota	Sordariomycetes	Sordariales	Chaetomiaceae	Humicola	0.00283089	NA	NA	0.011151	0.00309425	**
Ascomycota	Sordariomycetes	Sordariales	Chaetomiaceae	Zopfiella	0.0127662	0.0106517	0.0121846	0.00789121	9.74914e-30	***
Ascomycota	Sordariomycetes	Sordariales	Lasiosphaeriaceae	Podospora	0.142581	0.0928183	0.0397114	0.00940492	0.000142621	***
Ascomycota	Sordariomycetes	Xylariales	Diatrypaceae	Monosporascus	0.012272	NA	0.022202	0.0433262	0	***
Ascomycota	Sordariomycetes	Xylariales	Microdochiaceae	Microdochium	NA	NA	NA	0.0627973	-
Basidiomycota	Agaricomycetes	Agaricales	Agaricaceae	Tulostoma	NA	NA	NA	0.0639599	-
Basidiomycota	Agaricomycetes	Agaricales	Psathyrellaceae	Coprinopsis	0.00205762	NA	NA	NA	-
Basidiomycota	Agaricomycetes	Agaricales	Schizophyllaceae	Schizophyllum	NA	NA	0	0.00224217	-
Basidiomycota	Agaricomycetes	Agaricales	Tricholomataceae	Resupinatus	NA	NA	0.00216275	NA	-
Basidiomycota	Agaricomycetes	Atheliales	Atheliaceae	Piloderma	NA	NA	0.00375942	0.00430389	-
Basidiomycota	Agaricomycetes	Boletales	Coniophoraceae	Coniophora	0.00707612	0.00780467	0.00525118	NA	5.02008e-65	***
Basidiomycota	Agaricomycetes	Cantharellales	Ceratobasidiaceae	Ceratobasidium	0	0.002773	NA	NA	-
Basidiomycota	Agaricomycetes	Polyporales	Meruliaceae	Bjerkandera	NA	NA	NA	0	-
Basidiomycota	Agaricostilbomycetes	Agaricostilbales	Kondoaceae	Bensingtonia	0.00133334	NA	0	0	0.0191876	*
Basidiomycota	Cystobasidiomycetes	Cystobasidiales	Cystobasidiaceae	Occultifur	NA	NA	NA	0.00525712	-
Basidiomycota	Cystobasidiomycetes	Erythrobasidiales	Erythrobasidiaceae	Erythrobasidium	NA	NA	NA	0.0983495	-
Basidiomycota	Malasseziomycetes	Malasseziales	Malasseziaceae	Malassezia	0.0687	NA	NA	0.114364	7.12671e-05	***
Basidiomycota	Microbotryomycetes	Kriegeriales	Camptobasidiaceae	Glaciozyma	0	NA	0.00282488	0.00212767	0.703711
Basidiomycota	Microbotryomycetes	Sporidiobolales	Sporidiobolaceae	Rhodotorula	NA	NA	NA	0.0436384	-
Basidiomycota	Tremellomycetes	Cystofilobasidiales	Cystofilobasidiales_fam_Incertae_sedis	Mrakiella	NA	NA	0.0125659	NA	-
Basidiomycota	Tremellomycetes	Cystofilobasidiales	Mrakiaceae	Itersonilia	0	NA	NA	NA	-
Basidiomycota	Tremellomycetes	Cystofilobasidiales	Mrakiaceae	Mrakia	0.144244	NA	0.166705	0.136405	0.934783
Basidiomycota	Tremellomycetes	Cystofilobasidiales	Mrakiaceae	Udeniomyces	0.00840804	0.00620149	0.00770977	0.00727328	5.61471e-36	***
Basidiomycota	Tremellomycetes	Cystofilobasidiales	Mrakiaceae	Xanthophyllomyces	NA	NA	NA	0	-
Basidiomycota	Tremellomycetes	Filobasidiales	Filobasidiaceae	Filobasidium	0.0653659	0.0687669	0.0424061	0.0587308	0.00160432	**
Basidiomycota	Tremellomycetes	Filobasidiales	Filobasidiaceae	Naganishia	NA	NA	NA	0.023341	-
Basidiomycota	Tremellomycetes	Filobasidiales	Piskurozymaceae	Solicoccozyma	NA	NA	NA	0	-
Basidiomycota	Tremellomycetes	Tremellales	Bulleribasidiaceae	Dioszegia	0.0462226	NA	NA	0.0534338	-
Basidiomycota	Tremellomycetes	Tremellales	Bulleribasidiaceae	Hannaella	0.02472	0.118612	0.0818563	0.0783316	0.202278
Basidiomycota	Tremellomycetes	Tremellales	Bulleribasidiaceae	Vishniacozyma	0.0765862	0.0888651	0.0924149	0.0816666	0.000539962	***
Basidiomycota	Tremellomycetes	Tremellales	Cryptococcaceae	Cryptococcus	NA	NA	NA	0.241177	-
Basidiomycota	Tremellomycetes	Tremellales	Trimorphomycetaceae	Saitozyma	0	NA	NA	0.0101552	-
Basidiomycota	Tremellomycetes	Trichosporonales	Trichosporonaceae	Cutaneotrichosporon	NA	NA	NA	0.0347931	-
Basidiomycota	Tremellomycetes	Trichosporonales	Trichosporonaceae	Trichosporon	NA	NA	NA	0.00955491	-
Basidiomycota	Wallemiomycetes	Wallemiales	Wallemiaceae	Wallemia	0	NA	0	0.00720563	-
Mortierellomycota	Mortierellomycetes	Mortierellales	Mortierellaceae	Mortierella	0.166467	NA	0.181596	0.143681	0.244833

## Sheet: pvalue.allF.Ge
pvalue.allF.Ge	p.value	tax
1	0	Neocamarosporium
2	0.178119	Dematiopleospora
3	0.00328531	Acremonium
4	2.3277e-52	Alternaria
5	5.02008e-65	Coniophora
6	2.00315e-98	Cladosporium
7	0.000142621	Podospora
8	1.3559e-41	Gibberella
9	5.61471e-36	Udeniomyces
10	0	Penicillium
11	4.97581e-275	Candida
12	0	Aporospora
13	0.00160432	Filobasidium
14	0.000350061	Preussia
15	9.74914e-30	Zopfiella
16	0.000539962	Vishniacozyma
17	No value	Saitozyma
18	0.0692884	Comoclathris
19	1.90317e-31	Aspergillus
20	3.58848e-10	Clonostachys
21	3.58848e-10	Cyphellophora
22	No value	Ceratobasidium
23	No value	Veronaea
24	1.9774e-05	Mycosphaerella
25	No value	Boeremia
26	0.183503	Stemphylium
27	0.000180121	Ramularia
28	0.962631	Fusarium
29	0.244833	Mortierella
30	No value	Coprinellus
31	No value	Peziza
32	No value	Lasiobolidium
33	No value	Camarosporium
34	No value	Dioszegia
35	No value	Trichophaeopsis
36	No value	Cosmospora
37	No value	Bulleromyces
38	0.0191876	Bensingtonia
39	No value	Plectosphaerella
40	No value	Lecanicillium
41	0	Monosporascus
42	0.202278	Hannaella
43	0.0244019	Botryotrichum
44	No value	Ascochyta
45	0.934783	Mrakia
46	No value	Tetracladium
47	0.185208	Microascus
48	No value	Lectera
49	No value	Cercospora
50	No value	Itersonilia
51	0.0407689	Pseudallescheria
52	No value	Coniochaeta
53	No value	Mrakiella
54	0.703711	Glaciozyma
55	No value	Scutellinia
56	0.29131	Trichoderma
57	No value	Sarocladium
58	2.1965e-08	Chrysosporium
59	0.819481	Paraphoma
60	No value	Cryptococcus
61	0.00309425	Humicola
62	No value	Verticillium
63	No value	Wallemia
64	No value	Talaromyces
65	No value	Rhodotorula
66	No value	Coprinopsis
67	No value	Agaricus
68	No value	Acrostalagmus
69	No value	Leucosphaerina
70	No value	Metarhizium
71	No value	Leptosphaeria
72	0.23361	Geopora
73	No value	Hebeloma
74	NaN	Neonectria
75	No value	Phaeoacremonium
76	7.12671e-05	Malassezia
77	1.29156e-30	Scedosporium
78	0.000799106	Knufia
79	No value	Effuseotrichosporon
80	No value	Cutaneotrichosporon
81	No value	Microdochium
82	No value	Bradymyces
83	No value	Zignoella
84	No value	Didymella
85	No value	Occultifur
86	No value	Holtermanniella
87	No value	Trichosporon
88	No value	Naganishia
89	0.919744	Pseudogymnoascus
90	No value	Issatchenkia
91	No value	Pichia
92	No value	Piloderma
93	No value	Sporobolomyces
94	No value	Taphrina
95	No value	Tulostoma
96	No value	Vanrija
97	No value	Schizophyllum
98	No value	Aureobasidium
99	No value	Acrocalymma
100	No value	Setophoma
101	No value	Hypoxylon
102	No value	Xeromyces
103	No value	Triangularia
104	No value	Subulicystidium
105	No value	Herpotrichia
106	No value	Archaeorhizomyces
107	No value	Chaetomium
108	No value	Ciboria
109	No value	Ganoderma
110	No value	Pyrenochaetopsis
111	No value	Pleurotus
112	No value	Roussoella
113	No value	Tausonia
114	No value	Solicoccozyma
115	No value	Bjerkandera
116	No value	Epicoccum
117	No value	Xanthophyllomyces
118	No value	Trametes
119	No value	Parengyodontium
120	No value	Stachybotrys
121	No value	Dactylonectria
122	No value	Stagonosporopsis
123	No value	Papiliotrema
124	No value	Lophiostoma
125	No value	Inocybe
126	No value	Nectria
127	No value	Erythrobasidium
128	No value	Cladophialophora
129	No value	Myrmecridium
130	No value	Fontanospora
131	No value	Resupinatus
132	No value	Tricharina
133	No value	Thermomyces
134	No value	Scopulariopsis
135	No value	Dominikia
136	No value	Phialemoniopsis
137	No value	Simplicillium
138	No value	Vermiconia
139	No value	Thyrostroma

## Sheet: dis.ali.sum.ls.allF.Ge.C
dis.ali.sum.ls.allF.Ge.C	Min.	1st Qu.	Median	Mean	3rd Qu.	Max.	fact	taxa
1	0	0	0.0163949	0.0265003	0.050239	0.146691	dist.align.ls.allF.Ge.C	Neocamarosporium
2	0	0	0	0.00125314	0.00375942	0.00375942	dist.align.ls.allF.Ge.C	Dematiopleospora
3	0	0.147882	0.159119	0.139082	0.17534	0.216414	dist.align.ls.allF.Ge.C	Acremonium
4	0	0.00591723	0.0178851	0.0637161	0.142071	0.17884	dist.align.ls.allF.Ge.C	Alternaria
5	0	0	0.00934607	0.00707612	0.0140854	0.0140854	dist.align.ls.allF.Ge.C	Coniophora
6	0	0.00666677	0.0270667	0.0622667	0.122067	0.15503	dist.align.ls.allF.Ge.C	Cladosporium
7	0	0.0101014	0.183696	0.142581	0.213865	0.232861	dist.align.ls.allF.Ge.C	Podospora
8	0	0.00492615	0.00990131	0.0175429	0.0198771	0.0828527	dist.align.ls.allF.Ge.C	Gibberella
9	0	0	0.00409838	0.00840804	0.00823064	0.0466942	dist.align.ls.allF.Ge.C	Udeniomyces
10	0	0	0.00467293	0.0128063	0.00938995	0.143362	dist.align.ls.allF.Ge.C	Penicillium
11	0	0.00699312	0.0283225	0.102495	0.197636	0.52658	dist.align.ls.allF.Ge.C	Candida
12	0	0	0.0117306	0.00684309	0.0117652	0.0361603	dist.align.ls.allF.Ge.C	Aporospora
13	0	0.00502517	0.0908803	0.0653659	0.10746	0.174029	dist.align.ls.allF.Ge.C	Filobasidium
14	0	0	0	0.0101516	0.0144413	0.0646653	dist.align.ls.allF.Ge.C	Preussia
15	0	0.00531213	0.0106598	0.0127662	0.021625	0.0551915	dist.align.ls.allF.Ge.C	Zopfiella
16	0	0.0245721	0.0837751	0.0765862	0.118425	0.249596	dist.align.ls.allF.Ge.C	Vishniacozyma
17	0	0	0	0	0	0	dist.align.ls.allF.Ge.C	Saitozyma
18	0	0.00806469	0.0285568	0.0546556	0.0895853	0.141268	dist.align.ls.allF.Ge.C	Comoclathris
19	0	0	0.0209455	0.0717146	0.179081	0.212775	dist.align.ls.allF.Ge.C	Aspergillus
20	0	0	0	0.00396024	0.00441991	0.0178736	dist.align.ls.allF.Ge.C	Clonostachys
21	0	0	0	0	0	0	dist.align.ls.allF.Ge.C	Cyphellophora
22	0	0	0	0	0	0	dist.align.ls.allF.Ge.C	Ceratobasidium
23	0	0	0	0	0	0	dist.align.ls.allF.Ge.C	Veronaea
24	0	0	0	0.00190266	0.00443954	0.00443954	dist.align.ls.allF.Ge.C	Mycosphaerella
25	0	0	0	0	0	0	dist.align.ls.allF.Ge.C	Boeremia
26	0	0.00609786	0.0121957	0.00813048	0.0121957	0.0121957	dist.align.ls.allF.Ge.C	Stemphylium
27	0	0	0.00467293	0.00311896	0.00467293	0.00938995	dist.align.ls.allF.Ge.C	Ramularia
28	0	0.0148551	0.166728	0.104844	0.166899	0.172314	dist.align.ls.allF.Ge.C	Fusarium
29	0	0.0621889	0.17564	0.166467	0.245566	0.307207	dist.align.ls.allF.Ge.C	Mortierella
30	NA	NA	NA	NA	NA	NA	dist.align.ls.allF.Ge.C	Coprinellus
31	NA	NA	NA	NA	NA	NA	dist.align.ls.allF.Ge.C	Peziza
32	NA	NA	NA	NA	NA	NA	dist.align.ls.allF.Ge.C	Lasiobolidium
33	NA	NA	NA	NA	NA	NA	dist.align.ls.allF.Ge.C	Camarosporium
34	0.0462226	0.0462226	0.0462226	0.0462226	0.0462226	0.0462226	dist.align.ls.allF.Ge.C	Dioszegia
35	NA	NA	NA	NA	NA	NA	dist.align.ls.allF.Ge.C	Trichophaeopsis
36	NA	NA	NA	NA	NA	NA	dist.align.ls.allF.Ge.C	Cosmospora
37	NA	NA	NA	NA	NA	NA	dist.align.ls.allF.Ge.C	Bulleromyces
38	0	0	0	0.00133334	0.00400002	0.00400002	dist.align.ls.allF.Ge.C	Bensingtonia
39	0.00943424	0.00943424	0.00943424	0.00943424	0.00943424	0.00943424	dist.align.ls.allF.Ge.C	Plectosphaerella
40	NA	NA	NA	NA	NA	NA	dist.align.ls.allF.Ge.C	Lecanicillium
41	0	0.00495054	0.00991957	0.012272	0.0149447	0.0727535	dist.align.ls.allF.Ge.C	Monosporascus
42	0	0.0184909	0.0369818	0.02472	0.03708	0.0371782	dist.align.ls.allF.Ge.C	Hannaella
43	0	0	0	0.00136473	0.00409418	0.00409418	dist.align.ls.allF.Ge.C	Botryotrichum
44	NA	NA	NA	NA	NA	NA	dist.align.ls.allF.Ge.C	Ascochyta
45	0	0	0.00473937	0.144244	0.427071	0.436417	dist.align.ls.allF.Ge.C	Mrakia
46	NA	NA	NA	NA	NA	NA	dist.align.ls.allF.Ge.C	Tetracladium
47	0	0	0	0	0	0	dist.align.ls.allF.Ge.C	Microascus
48	0.0187097	0.0187097	0.0187097	0.0187097	0.0187097	0.0187097	dist.align.ls.allF.Ge.C	Lectera
49	0	0	0	0	0	0	dist.align.ls.allF.Ge.C	Cercospora
50	0	0	0	0	0	0	dist.align.ls.allF.Ge.C	Itersonilia
51	0	0.0125012	0.0250023	0.0166682	0.0250023	0.0250023	dist.align.ls.allF.Ge.C	Pseudallescheria
52	NA	NA	NA	NA	NA	NA	dist.align.ls.allF.Ge.C	Coniochaeta
53	NA	NA	NA	NA	NA	NA	dist.align.ls.allF.Ge.C	Mrakiella
54	0	0	0	0	0	0	dist.align.ls.allF.Ge.C	Glaciozyma
55	NA	NA	NA	NA	NA	NA	dist.align.ls.allF.Ge.C	Scutellinia
56	0	0	0	0.0734011	0.154142	0.154142	dist.align.ls.allF.Ge.C	Trichoderma
57	0.0430551	0.0430551	0.0430551	0.0430551	0.0430551	0.0430551	dist.align.ls.allF.Ge.C	Sarocladium
58	0	0	0	0	0	0	dist.align.ls.allF.Ge.C	Chrysosporium
59	0	0.0253327	0.0383631	0.0344174	0.0471702	0.0604912	dist.align.ls.allF.Ge.C	Paraphoma
60	NA	NA	NA	NA	NA	NA	dist.align.ls.allF.Ge.C	Cryptococcus
61	0	0.00211866	0.00423731	0.00283089	0.00424633	0.00425534	dist.align.ls.allF.Ge.C	Humicola
62	NA	NA	NA	NA	NA	NA	dist.align.ls.allF.Ge.C	Verticillium
63	0	0	0	0	0	0	dist.align.ls.allF.Ge.C	Wallemia
64	NA	NA	NA	NA	NA	NA	dist.align.ls.allF.Ge.C	Talaromyces
65	NA	NA	NA	NA	NA	NA	dist.align.ls.allF.Ge.C	Rhodotorula
66	0	0.000771607	0.00308643	0.00205762	0.00308643	0.00308643	dist.align.ls.allF.Ge.C	Coprinopsis
67	NA	NA	NA	NA	NA	NA	dist.align.ls.allF.Ge.C	Agaricus
68	NA	NA	NA	NA	NA	NA	dist.align.ls.allF.Ge.C	Acrostalagmus
69	NA	NA	NA	NA	NA	NA	dist.align.ls.allF.Ge.C	Leucosphaerina
70	0	0	0	0	0	0	dist.align.ls.allF.Ge.C	Metarhizium
71	NA	NA	NA	NA	NA	NA	dist.align.ls.allF.Ge.C	Leptosphaeria
72	0	0.00358424	0.00719437	0.0479994	0.13276	0.137127	dist.align.ls.allF.Ge.C	Geopora
73	NA	NA	NA	NA	NA	NA	dist.align.ls.allF.Ge.C	Hebeloma
74	0	0	0	0	0	0	dist.align.ls.allF.Ge.C	Neonectria
75	NA	NA	NA	NA	NA	NA	dist.align.ls.allF.Ge.C	Phaeoacremonium
76	0	0	0.00358424	0.0687	0.196872	0.201799	dist.align.ls.allF.Ge.C	Malassezia
77	0	0	0	0.00136804	0.00512825	0.0103096	dist.align.ls.allF.Ge.C	Scedosporium
78	NA	NA	NA	NA	NA	NA	dist.align.ls.allF.Ge.C	Knufia
79	NA	NA	NA	NA	NA	NA	dist.align.ls.allF.Ge.C	Effuseotrichosporon
80	NA	NA	NA	NA	NA	NA	dist.align.ls.allF.Ge.C	Cutaneotrichosporon
81	NA	NA	NA	NA	NA	NA	dist.align.ls.allF.Ge.C	Microdochium
82	NA	NA	NA	NA	NA	NA	dist.align.ls.allF.Ge.C	Bradymyces
83	0	0	0	0	0	0	dist.align.ls.allF.Ge.C	Zignoella
84	NA	NA	NA	NA	NA	NA	dist.align.ls.allF.Ge.C	Didymella
85	NA	NA	NA	NA	NA	NA	dist.align.ls.allF.Ge.C	Occultifur
86	NA	NA	NA	NA	NA	NA	dist.align.ls.allF.Ge.C	Holtermanniella
87	NA	NA	NA	NA	NA	NA	dist.align.ls.allF.Ge.C	Trichosporon
88	NA	NA	NA	NA	NA	NA	dist.align.ls.allF.Ge.C	Naganishia
89	NA	NA	NA	NA	NA	NA	dist.align.ls.allF.Ge.C	Pseudogymnoascus
90	NA	NA	NA	NA	NA	NA	dist.align.ls.allF.Ge.C	Issatchenkia
91	NA	NA	NA	NA	NA	NA	dist.align.ls.allF.Ge.C	Pichia
92	NA	NA	NA	NA	NA	NA	dist.align.ls.allF.Ge.C	Piloderma
93	NA	NA	NA	NA	NA	NA	dist.align.ls.allF.Ge.C	Sporobolomyces
94	NA	NA	NA	NA	NA	NA	dist.align.ls.allF.Ge.C	Taphrina
95	NA	NA	NA	NA	NA	NA	dist.align.ls.allF.Ge.C	Tulostoma
96	NA	NA	NA	NA	NA	NA	dist.align.ls.allF.Ge.C	Vanrija
97	NA	NA	NA	NA	NA	NA	dist.align.ls.allF.Ge.C	Schizophyllum
98	NA	NA	NA	NA	NA	NA	dist.align.ls.allF.Ge.C	Aureobasidium
99	NA	NA	NA	NA	NA	NA	dist.align.ls.allF.Ge.C	Acrocalymma
100	NA	NA	NA	NA	NA	NA	dist.align.ls.allF.Ge.C	Setophoma
101	NA	NA	NA	NA	NA	NA	dist.align.ls.allF.Ge.C	Hypoxylon
102	NA	NA	NA	NA	NA	NA	dist.align.ls.allF.Ge.C	Xeromyces
103	NA	NA	NA	NA	NA	NA	dist.align.ls.allF.Ge.C	Triangularia
104	NA	NA	NA	NA	NA	NA	dist.align.ls.allF.Ge.C	Subulicystidium
105	NA	NA	NA	NA	NA	NA	dist.align.ls.allF.Ge.C	Herpotrichia
106	NA	NA	NA	NA	NA	NA	dist.align.ls.allF.Ge.C	Archaeorhizomyces
107	NA	NA	NA	NA	NA	NA	dist.align.ls.allF.Ge.C	Chaetomium
108	NA	NA	NA	NA	NA	NA	dist.align.ls.allF.Ge.C	Ciboria
109	NA	NA	NA	NA	NA	NA	dist.align.ls.allF.Ge.C	Ganoderma
110	NA	NA	NA	NA	NA	NA	dist.align.ls.allF.Ge.C	Pyrenochaetopsis
111	NA	NA	NA	NA	NA	NA	dist.align.ls.allF.Ge.C	Pleurotus
112	NA	NA	NA	NA	NA	NA	dist.align.ls.allF.Ge.C	Roussoella
113	NA	NA	NA	NA	NA	NA	dist.align.ls.allF.Ge.C	Tausonia
114	NA	NA	NA	NA	NA	NA	dist.align.ls.allF.Ge.C	Solicoccozyma
115	NA	NA	NA	NA	NA	NA	dist.align.ls.allF.Ge.C	Bjerkandera
116	NA	NA	NA	NA	NA	NA	dist.align.ls.allF.Ge.C	Epicoccum
117	NA	NA	NA	NA	NA	NA	dist.align.ls.allF.Ge.C	Xanthophyllomyces
118	NA	NA	NA	NA	NA	NA	dist.align.ls.allF.Ge.C	Trametes
119	NA	NA	NA	NA	NA	NA	dist.align.ls.allF.Ge.C	Parengyodontium
120	NA	NA	NA	NA	NA	NA	dist.align.ls.allF.Ge.C	Stachybotrys
121	NA	NA	NA	NA	NA	NA	dist.align.ls.allF.Ge.C	Dactylonectria
122	NA	NA	NA	NA	NA	NA	dist.align.ls.allF.Ge.C	Stagonosporopsis
123	NA	NA	NA	NA	NA	NA	dist.align.ls.allF.Ge.C	Papiliotrema
124	NA	NA	NA	NA	NA	NA	dist.align.ls.allF.Ge.C	Lophiostoma
125	NA	NA	NA	NA	NA	NA	dist.align.ls.allF.Ge.C	Inocybe
126	NA	NA	NA	NA	NA	NA	dist.align.ls.allF.Ge.C	Nectria
127	NA	NA	NA	NA	NA	NA	dist.align.ls.allF.Ge.C	Erythrobasidium
128	NA	NA	NA	NA	NA	NA	dist.align.ls.allF.Ge.C	Cladophialophora
129	NA	NA	NA	NA	NA	NA	dist.align.ls.allF.Ge.C	Myrmecridium
130	NA	NA	NA	NA	NA	NA	dist.align.ls.allF.Ge.C	Fontanospora
131	NA	NA	NA	NA	NA	NA	dist.align.ls.allF.Ge.C	Resupinatus
132	NA	NA	NA	NA	NA	NA	dist.align.ls.allF.Ge.C	Tricharina
133	NA	NA	NA	NA	NA	NA	dist.align.ls.allF.Ge.C	Thermomyces
134	NA	NA	NA	NA	NA	NA	dist.align.ls.allF.Ge.C	Scopulariopsis
135	NA	NA	NA	NA	NA	NA	dist.align.ls.allF.Ge.C	Dominikia
136	NA	NA	NA	NA	NA	NA	dist.align.ls.allF.Ge.C	Phialemoniopsis
137	NA	NA	NA	NA	NA	NA	dist.align.ls.allF.Ge.C	Simplicillium
138	NA	NA	NA	NA	NA	NA	dist.align.ls.allF.Ge.C	Vermiconia
139	NA	NA	NA	NA	NA	NA	dist.align.ls.allF.Ge.C	Thyrostroma

## Sheet: dis.ali.sum.ls.allF.Ge.H
dis.ali.sum.ls.allF.Ge.H	Min.	1st Qu.	Median	Mean	3rd Qu.	Max.	fact	taxa
1	0	0	0.0174687	0.0394079	0.0920747	0.304146	dist.align.ls.allF.Ge.H	Neocamarosporium
2	0	0	0.00187267	0.00187267	0.00374534	0.00374534	dist.align.ls.allF.Ge.H	Dematiopleospora
3	0	0.00826465	0.105436	0.087535	0.134358	0.276179	dist.align.ls.allF.Ge.H	Acremonium
4	0	0.00497517	0.0355354	0.0795906	0.159368	0.184528	dist.align.ls.allF.Ge.H	Alternaria
5	NA	NA	NA	NA	NA	NA	dist.align.ls.allF.Ge.H	Coniophora
6	0	0.00473937	0.039061	0.0423356	0.0796017	0.112174	dist.align.ls.allF.Ge.H	Cladosporium
7	0.00467293	0.00585219	0.00938995	0.00940492	0.0129614	0.0141519	dist.align.ls.allF.Ge.H	Podospora
8	0	0	0.0482502	0.0273424	0.0482814	0.0583009	dist.align.ls.allF.Ge.H	Gibberella
9	0	0.00413225	0.00413225	0.00727328	0.00829895	0.046958	dist.align.ls.allF.Ge.H	Udeniomyces
10	0	0.0055479	0.0111345	0.0366772	0.0940696	0.126329	dist.align.ls.allF.Ge.H	Penicillium
11	0	0.0250023	0.263832	0.199983	0.287845	0.479827	dist.align.ls.allF.Ge.H	Candida
12	0	0.00769246	0.0154298	0.0152049	0.0232577	0.0891511	dist.align.ls.allF.Ge.H	Aporospora
13	0	0.00996902	0.0200992	0.0587308	0.123965	0.136401	dist.align.ls.allF.Ge.H	Filobasidium
14	0.0046243	0.0286819	0.0527394	0.0383615	0.0552301	0.0577208	dist.align.ls.allF.Ge.H	Preussia
15	0	0	0.00625008	0.00789121	0.0125793	0.0385096	dist.align.ls.allF.Ge.H	Zopfiella
16	0	0.0121957	0.0829494	0.0816666	0.139931	0.232736	dist.align.ls.allF.Ge.H	Vishniacozyma
17	0	0.00688346	0.0110502	0.0101552	0.0152637	0.0166682	dist.align.ls.allF.Ge.H	Saitozyma
18	0	0	0.0200143	0.0515562	0.144664	0.164319	dist.align.ls.allF.Ge.H	Comoclathris
19	0	0.0175708	0.221209	0.142237	0.237604	0.303125	dist.align.ls.allF.Ge.H	Aspergillus
20	0	0	0	0	0	0	dist.align.ls.allF.Ge.H	Clonostachys
21	NA	NA	NA	NA	NA	NA	dist.align.ls.allF.Ge.H	Cyphellophora
22	NA	NA	NA	NA	NA	NA	dist.align.ls.allF.Ge.H	Ceratobasidium
23	NA	NA	NA	NA	NA	NA	dist.align.ls.allF.Ge.H	Veronaea
24	0	0	0	0.00464255	0.0092755	0.0139704	dist.align.ls.allF.Ge.H	Mycosphaerella
25	0	0.00469487	0.00705062	0.0070618	0.00940638	0.0141683	dist.align.ls.allF.Ge.H	Boeremia
26	0	0	0	0	0	0	dist.align.ls.allF.Ge.H	Stemphylium
27	0	0	0.00471702	0.00582156	0.00945083	0.0142356	dist.align.ls.allF.Ge.H	Ramularia
28	0	0.0334945	0.0998349	0.0982418	0.178542	0.190518	dist.align.ls.allF.Ge.H	Fusarium
29	0	0.0107242	0.0613804	0.143681	0.282868	0.409775	dist.align.ls.allF.Ge.H	Mortierella
30	NA	NA	NA	NA	NA	NA	dist.align.ls.allF.Ge.H	Coprinellus
31	NA	NA	NA	NA	NA	NA	dist.align.ls.allF.Ge.H	Peziza
32	NA	NA	NA	NA	NA	NA	dist.align.ls.allF.Ge.H	Lasiobolidium
33	NA	NA	NA	NA	NA	NA	dist.align.ls.allF.Ge.H	Camarosporium
34	0	0.00561804	0.052071	0.0534338	0.0955212	0.12099	dist.align.ls.allF.Ge.H	Dioszegia
35	NA	NA	NA	NA	NA	NA	dist.align.ls.allF.Ge.H	Trichophaeopsis
36	0	0	0	0	0	0	dist.align.ls.allF.Ge.H	Cosmospora
37	NA	NA	NA	NA	NA	NA	dist.align.ls.allF.Ge.H	Bulleromyces
38	0	0	0	0	0	0	dist.align.ls.allF.Ge.H	Bensingtonia
39	0.00468936	0.00469211	0.00469487	0.00626354	0.00705062	0.00940638	dist.align.ls.allF.Ge.H	Plectosphaerella
40	NA	NA	NA	NA	NA	NA	dist.align.ls.allF.Ge.H	Lecanicillium
41	0	0	0.0200027	0.0433262	0.0830011	0.152764	dist.align.ls.allF.Ge.H	Monosporascus
42	0	0.038104	0.0828744	0.0783316	0.133647	0.146199	dist.align.ls.allF.Ge.H	Hannaella
43	0	0	0	0.0018145	0.00412799	0.00412799	dist.align.ls.allF.Ge.H	Botryotrichum
44	NA	NA	NA	NA	NA	NA	dist.align.ls.allF.Ge.H	Ascochyta
45	0	0	0	0.136405	0.139156	0.539111	dist.align.ls.allF.Ge.H	Mrakia
46	0	0.00641041	0.0128208	0.00854722	0.0128208	0.0128208	dist.align.ls.allF.Ge.H	Tetracladium
47	0	0	0.00403228	0.00393806	0.00403228	0.0245048	dist.align.ls.allF.Ge.H	Microascus
48	0.0187097	0.0187097	0.0187097	0.0187097	0.0187097	0.0187097	dist.align.ls.allF.Ge.H	Lectera
49	0	0	0	0	0	0	dist.align.ls.allF.Ge.H	Cercospora
50	NA	NA	NA	NA	NA	NA	dist.align.ls.allF.Ge.H	Itersonilia
51	0	0.00828173	0.0125007	0.01364	0.0229928	0.0293759	dist.align.ls.allF.Ge.H	Pseudallescheria
52	NA	NA	NA	NA	NA	NA	dist.align.ls.allF.Ge.H	Coniochaeta
53	NA	NA	NA	NA	NA	NA	dist.align.ls.allF.Ge.H	Mrakiella
54	0	0	0.00212767	0.00212767	0.00425534	0.00425534	dist.align.ls.allF.Ge.H	Glaciozyma
55	0.0870097	0.0870097	0.0870097	0.0870097	0.0870097	0.0870097	dist.align.ls.allF.Ge.H	Scutellinia
56	0	0.00392159	0.0917341	0.094295	0.191252	0.201516	dist.align.ls.allF.Ge.H	Trichoderma
57	0.0430551	0.0430551	0.0430551	0.0430551	0.0430551	0.0430551	dist.align.ls.allF.Ge.H	Sarocladium
58	0	0.00296444	0.00395259	0.00484454	0.00791696	0.0159493	dist.align.ls.allF.Ge.H	Chrysosporium
59	0	0.016699	0.0424247	0.0360664	0.0512134	0.0644772	dist.align.ls.allF.Ge.H	Paraphoma
60	0.241177	0.241177	0.241177	0.241177	0.241177	0.241177	dist.align.ls.allF.Ge.H	Cryptococcus
61	0	0	0.00431037	0.011151	0.00865236	0.0534192	dist.align.ls.allF.Ge.H	Humicola
62	0.00462966	0.00696613	0.00930259	0.00931729	0.0116611	0.0140196	dist.align.ls.allF.Ge.H	Verticillium
63	0	0	0.010782	0.00720563	0.0108112	0.0217114	dist.align.ls.allF.Ge.H	Wallemia
64	0.0120006	0.0120006	0.0120006	0.0120006	0.0120006	0.0120006	dist.align.ls.allF.Ge.H	Talaromyces
65	0	0	0	0.0436384	0.121485	0.194629	dist.align.ls.allF.Ge.H	Rhodotorula
66	NA	NA	NA	NA	NA	NA	dist.align.ls.allF.Ge.H	Coprinopsis
67	NA	NA	NA	NA	NA	NA	dist.align.ls.allF.Ge.H	Agaricus
68	NA	NA	NA	NA	NA	NA	dist.align.ls.allF.Ge.H	Acrostalagmus
69	NA	NA	NA	NA	NA	NA	dist.align.ls.allF.Ge.H	Leucosphaerina
70	0	0.0953794	0.277551	0.20782	0.315824	0.328582	dist.align.ls.allF.Ge.H	Metarhizium
71	NA	NA	NA	NA	NA	NA	dist.align.ls.allF.Ge.H	Leptosphaeria
72	0	0	0	0	0	0	dist.align.ls.allF.Ge.H	Geopora
73	NA	NA	NA	NA	NA	NA	dist.align.ls.allF.Ge.H	Hebeloma
74	0	0	0	0	0	0	dist.align.ls.allF.Ge.H	Neonectria
75	NA	NA	NA	NA	NA	NA	dist.align.ls.allF.Ge.H	Phaeoacremonium
76	0	0.00383144	0.168295	0.114364	0.178499	0.27639	dist.align.ls.allF.Ge.H	Malassezia
77	0	0	0.00577206	0.00515956	0.00578041	0.0233599	dist.align.ls.allF.Ge.H	Scedosporium
78	0	0	0.00554194	0.00451921	0.00739383	0.0111113	dist.align.ls.allF.Ge.H	Knufia
79	NA	NA	NA	NA	NA	NA	dist.align.ls.allF.Ge.H	Effuseotrichosporon
80	0	0.00543484	0.0337147	0.0347931	0.066459	0.0679471	dist.align.ls.allF.Ge.H	Cutaneotrichosporon
81	0.00467293	0.0469434	0.089214	0.0627973	0.0918595	0.094505	dist.align.ls.allF.Ge.H	Microdochium
82	0.00355557	0.00355557	0.00355557	0.00355557	0.00355557	0.00355557	dist.align.ls.allF.Ge.H	Bradymyces
83	0	0	0	0	0	0	dist.align.ls.allF.Ge.H	Zignoella
84	0.00469487	0.00943424	0.0166344	0.0162213	0.0227085	0.0288542	dist.align.ls.allF.Ge.H	Didymella
85	0	0.00492008	0.00492615	0.00525712	0.00987062	0.014852	dist.align.ls.allF.Ge.H	Occultifur
86	NA	NA	NA	NA	NA	NA	dist.align.ls.allF.Ge.H	Holtermanniella
87	0	0.00510209	0.0102568	0.00955491	0.0154652	0.0207284	dist.align.ls.allF.Ge.H	Trichosporon
88	0	0.00658625	0.0358594	0.023341	0.0382839	0.0406203	dist.align.ls.allF.Ge.H	Naganishia
89	0	0.0163949	0.0205069	0.020413	0.0289459	0.0331189	dist.align.ls.allF.Ge.H	Pseudogymnoascus
90	0	0	0	0	0	0	dist.align.ls.allF.Ge.H	Issatchenkia
91	NA	NA	NA	NA	NA	NA	dist.align.ls.allF.Ge.H	Pichia
92	0	0.0037879	0.0037879	0.00430389	0.00760471	0.0114509	dist.align.ls.allF.Ge.H	Piloderma
93	NA	NA	NA	NA	NA	NA	dist.align.ls.allF.Ge.H	Sporobolomyces
94	NA	NA	NA	NA	NA	NA	dist.align.ls.allF.Ge.H	Taphrina
95	0	0.00709232	0.065142	0.0639599	0.123192	0.123192	dist.align.ls.allF.Ge.H	Tulostoma
96	NA	NA	NA	NA	NA	NA	dist.align.ls.allF.Ge.H	Vanrija
97	0	0	0.00224217	0.00224217	0.00448433	0.00448433	dist.align.ls.allF.Ge.H	Schizophyllum
98	NA	NA	NA	NA	NA	NA	dist.align.ls.allF.Ge.H	Aureobasidium
99	NA	NA	NA	NA	NA	NA	dist.align.ls.allF.Ge.H	Acrocalymma
100	NA	NA	NA	NA	NA	NA	dist.align.ls.allF.Ge.H	Setophoma
101	NA	NA	NA	NA	NA	NA	dist.align.ls.allF.Ge.H	Hypoxylon
102	NA	NA	NA	NA	NA	NA	dist.align.ls.allF.Ge.H	Xeromyces
103	NA	NA	NA	NA	NA	NA	dist.align.ls.allF.Ge.H	Triangularia
104	NA	NA	NA	NA	NA	NA	dist.align.ls.allF.Ge.H	Subulicystidium
105	NA	NA	NA	NA	NA	NA	dist.align.ls.allF.Ge.H	Herpotrichia
106	0	0.160889	0.209838	0.177667	0.223837	0.225503	dist.align.ls.allF.Ge.H	Archaeorhizomyces
107	0	0.0041842	0.0083684	0.00557893	0.0083684	0.0083684	dist.align.ls.allF.Ge.H	Chaetomium
108	NA	NA	NA	NA	NA	NA	dist.align.ls.allF.Ge.H	Ciboria
109	NA	NA	NA	NA	NA	NA	dist.align.ls.allF.Ge.H	Ganoderma
110	0.00468936	0.00468936	0.00468936	0.00468936	0.00468936	0.00468936	dist.align.ls.allF.Ge.H	Pyrenochaetopsis
111	NA	NA	NA	NA	NA	NA	dist.align.ls.allF.Ge.H	Pleurotus
112	NA	NA	NA	NA	NA	NA	dist.align.ls.allF.Ge.H	Roussoella
113	NA	NA	NA	NA	NA	NA	dist.align.ls.allF.Ge.H	Tausonia
114	0	0	0	0	0	0	dist.align.ls.allF.Ge.H	Solicoccozyma
115	0	0	0	0	0	0	dist.align.ls.allF.Ge.H	Bjerkandera
116	0	0	0	0	0	0	dist.align.ls.allF.Ge.H	Epicoccum
117	0	0	0	0	0	0	dist.align.ls.allF.Ge.H	Xanthophyllomyces
118	NA	NA	NA	NA	NA	NA	dist.align.ls.allF.Ge.H	Trametes
119	0	0.00193051	0.00386102	0.00257402	0.00386102	0.00386102	dist.align.ls.allF.Ge.H	Parengyodontium
120	NA	NA	NA	NA	NA	NA	dist.align.ls.allF.Ge.H	Stachybotrys
121	NA	NA	NA	NA	NA	NA	dist.align.ls.allF.Ge.H	Dactylonectria
122	NA	NA	NA	NA	NA	NA	dist.align.ls.allF.Ge.H	Stagonosporopsis
123	NA	NA	NA	NA	NA	NA	dist.align.ls.allF.Ge.H	Papiliotrema
124	NA	NA	NA	NA	NA	NA	dist.align.ls.allF.Ge.H	Lophiostoma
125	NA	NA	NA	NA	NA	NA	dist.align.ls.allF.Ge.H	Inocybe
126	NA	NA	NA	NA	NA	NA	dist.align.ls.allF.Ge.H	Nectria
127	0.0983495	0.0983495	0.0983495	0.0983495	0.0983495	0.0983495	dist.align.ls.allF.Ge.H	Erythrobasidium
128	NA	NA	NA	NA	NA	NA	dist.align.ls.allF.Ge.H	Cladophialophora
129	NA	NA	NA	NA	NA	NA	dist.align.ls.allF.Ge.H	Myrmecridium
130	NA	NA	NA	NA	NA	NA	dist.align.ls.allF.Ge.H	Fontanospora
131	NA	NA	NA	NA	NA	NA	dist.align.ls.allF.Ge.H	Resupinatus
132	NA	NA	NA	NA	NA	NA	dist.align.ls.allF.Ge.H	Tricharina
133	NA	NA	NA	NA	NA	NA	dist.align.ls.allF.Ge.H	Thermomyces
134	NA	NA	NA	NA	NA	NA	dist.align.ls.allF.Ge.H	Scopulariopsis
135	NA	NA	NA	NA	NA	NA	dist.align.ls.allF.Ge.H	Dominikia
136	NA	NA	NA	NA	NA	NA	dist.align.ls.allF.Ge.H	Phialemoniopsis
137	NA	NA	NA	NA	NA	NA	dist.align.ls.allF.Ge.H	Simplicillium
138	NA	NA	NA	NA	NA	NA	dist.align.ls.allF.Ge.H	Vermiconia
139	NA	NA	NA	NA	NA	NA	dist.align.ls.allF.Ge.H	Thyrostroma

## Sheet: dis.ali.sum.ls.allF.Ge.L
dis.ali.sum.ls.allF.Ge.L	Min.	1st Qu.	Median	Mean	3rd Qu.	Max.	fact	taxa
1	0	0.017859	0.0363797	0.0515698	0.0948546	0.225312	dist.align.ls.allF.Ge.L	Neocamarosporium
2	0	0	0.00373136	0.0065851	0.0103283	0.022687	dist.align.ls.allF.Ge.L	Dematiopleospora
3	0	0	0.168634	0.0995763	0.168634	0.20267	dist.align.ls.allF.Ge.L	Acremonium
4	0	0.0053764	0.0108112	0.0616246	0.153782	0.20406	dist.align.ls.allF.Ge.L	Alternaria
5	0	0.00483096	0.00970904	0.00780467	0.00970904	0.0297117	dist.align.ls.allF.Ge.L	Coniophora
6	0	0.00518139	0.00518139	0.0216741	0.0157081	0.111952	dist.align.ls.allF.Ge.L	Cladosporium
7	0	0	0.0105473	0.0928183	0.214532	0.2298	dist.align.ls.allF.Ge.L	Podospora
8	0	0.00497517	0.00996902	0.0126884	0.0150005	0.0727238	dist.align.ls.allF.Ge.L	Gibberella
9	0	0	0.0041494	0.00620149	0.0041494	0.0471595	dist.align.ls.allF.Ge.L	Udeniomyces
10	0	0.0121491	0.0828044	0.0610234	0.0963209	0.168116	dist.align.ls.allF.Ge.L	Penicillium
11	0	0	0.00714298	0.0378221	0.021624	0.469567	dist.align.ls.allF.Ge.L	Candida
12	0	0	0.00689666	0.00793395	0.0138293	0.0424208	dist.align.ls.allF.Ge.L	Aporospora
13	0	0.00497517	0.0899171	0.0687669	0.112782	0.129761	dist.align.ls.allF.Ge.L	Filobasidium
14	0	0	0	0.00912113	0.0147974	0.0663158	dist.align.ls.allF.Ge.L	Preussia
15	0	0.00515468	0.0103294	0.0106517	0.0155651	0.0262038	dist.align.ls.allF.Ge.L	Zopfiella
16	0	0.0149265	0.122639	0.0888651	0.146553	0.21681	dist.align.ls.allF.Ge.L	Vishniacozyma
17	NA	NA	NA	NA	NA	NA	dist.align.ls.allF.Ge.L	Saitozyma
18	0	0.0078433	0.0550867	0.0626943	0.118215	0.141631	dist.align.ls.allF.Ge.L	Comoclathris
19	0	0.106354	0.113133	0.180855	0.307323	0.382677	dist.align.ls.allF.Ge.L	Aspergillus
20	0	0	0.00542745	0.00415752	0.00543484	0.0275677	dist.align.ls.allF.Ge.L	Clonostachys
21	0	0	0	0	0	0	dist.align.ls.allF.Ge.L	Cyphellophora
22	0	0	0	0.002773	0.0069325	0.0069325	dist.align.ls.allF.Ge.L	Ceratobasidium
23	0	0	0	0	0	0	dist.align.ls.allF.Ge.L	Veronaea
24	0	0	0	0.000990963	0	0.00445933	dist.align.ls.allF.Ge.L	Mycosphaerella
25	0	0	0	0	0	0	dist.align.ls.allF.Ge.L	Boeremia
26	0	0	0	0	0	0	dist.align.ls.allF.Ge.L	Stemphylium
27	0.00921685	0.00923819	0.00925952	0.0092453	0.00925952	0.00925952	dist.align.ls.allF.Ge.L	Ramularia
28	0.107862	0.107862	0.107862	0.107862	0.107862	0.107862	dist.align.ls.allF.Ge.L	Fusarium
29	NA	NA	NA	NA	NA	NA	dist.align.ls.allF.Ge.L	Mortierella
30	NA	NA	NA	NA	NA	NA	dist.align.ls.allF.Ge.L	Coprinellus
31	NA	NA	NA	NA	NA	NA	dist.align.ls.allF.Ge.L	Peziza
32	NA	NA	NA	NA	NA	NA	dist.align.ls.allF.Ge.L	Lasiobolidium
33	NA	NA	NA	NA	NA	NA	dist.align.ls.allF.Ge.L	Camarosporium
34	NA	NA	NA	NA	NA	NA	dist.align.ls.allF.Ge.L	Dioszegia
35	NA	NA	NA	NA	NA	NA	dist.align.ls.allF.Ge.L	Trichophaeopsis
36	0	0	0	0	0	0	dist.align.ls.allF.Ge.L	Cosmospora
37	NA	NA	NA	NA	NA	NA	dist.align.ls.allF.Ge.L	Bulleromyces
38	NA	NA	NA	NA	NA	NA	dist.align.ls.allF.Ge.L	Bensingtonia
39	NA	NA	NA	NA	NA	NA	dist.align.ls.allF.Ge.L	Plectosphaerella
40	NA	NA	NA	NA	NA	NA	dist.align.ls.allF.Ge.L	Lecanicillium
41	NA	NA	NA	NA	NA	NA	dist.align.ls.allF.Ge.L	Monosporascus
42	0.118612	0.118612	0.118612	0.118612	0.118612	0.118612	dist.align.ls.allF.Ge.L	Hannaella
43	0	0	0	0	0	0	dist.align.ls.allF.Ge.L	Botryotrichum
44	NA	NA	NA	NA	NA	NA	dist.align.ls.allF.Ge.L	Ascochyta
45	NA	NA	NA	NA	NA	NA	dist.align.ls.allF.Ge.L	Mrakia
46	NA	NA	NA	NA	NA	NA	dist.align.ls.allF.Ge.L	Tetracladium
47	0	0	0.00959384	0.00959384	0.0191877	0.0191877	dist.align.ls.allF.Ge.L	Microascus
48	NA	NA	NA	NA	NA	NA	dist.align.ls.allF.Ge.L	Lectera
49	0	0	0	0	0	0	dist.align.ls.allF.Ge.L	Cercospora
50	NA	NA	NA	NA	NA	NA	dist.align.ls.allF.Ge.L	Itersonilia
51	NA	NA	NA	NA	NA	NA	dist.align.ls.allF.Ge.L	Pseudallescheria
52	NA	NA	NA	NA	NA	NA	dist.align.ls.allF.Ge.L	Coniochaeta
53	NA	NA	NA	NA	NA	NA	dist.align.ls.allF.Ge.L	Mrakiella
54	NA	NA	NA	NA	NA	NA	dist.align.ls.allF.Ge.L	Glaciozyma
55	NA	NA	NA	NA	NA	NA	dist.align.ls.allF.Ge.L	Scutellinia
56	NA	NA	NA	NA	NA	NA	dist.align.ls.allF.Ge.L	Trichoderma
57	0	0	0	0	0	0	dist.align.ls.allF.Ge.L	Sarocladium
58	NA	NA	NA	NA	NA	NA	dist.align.ls.allF.Ge.L	Chrysosporium
59	0	0	0	0	0	0	dist.align.ls.allF.Ge.L	Paraphoma
60	NA	NA	NA	NA	NA	NA	dist.align.ls.allF.Ge.L	Cryptococcus
61	NA	NA	NA	NA	NA	NA	dist.align.ls.allF.Ge.L	Humicola
62	NA	NA	NA	NA	NA	NA	dist.align.ls.allF.Ge.L	Verticillium
63	NA	NA	NA	NA	NA	NA	dist.align.ls.allF.Ge.L	Wallemia
64	NA	NA	NA	NA	NA	NA	dist.align.ls.allF.Ge.L	Talaromyces
65	NA	NA	NA	NA	NA	NA	dist.align.ls.allF.Ge.L	Rhodotorula
66	NA	NA	NA	NA	NA	NA	dist.align.ls.allF.Ge.L	Coprinopsis
67	NA	NA	NA	NA	NA	NA	dist.align.ls.allF.Ge.L	Agaricus
68	0	0.00230416	0.00460833	0.00307933	0.004619	0.00462966	dist.align.ls.allF.Ge.L	Acrostalagmus
69	NA	NA	NA	NA	NA	NA	dist.align.ls.allF.Ge.L	Leucosphaerina
70	NA	NA	NA	NA	NA	NA	dist.align.ls.allF.Ge.L	Metarhizium
71	NA	NA	NA	NA	NA	NA	dist.align.ls.allF.Ge.L	Leptosphaeria
72	0	0.00358424	0.00358424	0.0423724	0.137127	0.141533	dist.align.ls.allF.Ge.L	Geopora
73	NA	NA	NA	NA	NA	NA	dist.align.ls.allF.Ge.L	Hebeloma
74	0	0	0	0	0	0	dist.align.ls.allF.Ge.L	Neonectria
75	NA	NA	NA	NA	NA	NA	dist.align.ls.allF.Ge.L	Phaeoacremonium
76	NA	NA	NA	NA	NA	NA	dist.align.ls.allF.Ge.L	Malassezia
77	NA	NA	NA	NA	NA	NA	dist.align.ls.allF.Ge.L	Scedosporium
78	NA	NA	NA	NA	NA	NA	dist.align.ls.allF.Ge.L	Knufia
79	NA	NA	NA	NA	NA	NA	dist.align.ls.allF.Ge.L	Effuseotrichosporon
80	NA	NA	NA	NA	NA	NA	dist.align.ls.allF.Ge.L	Cutaneotrichosporon
81	NA	NA	NA	NA	NA	NA	dist.align.ls.allF.Ge.L	Microdochium
82	NA	NA	NA	NA	NA	NA	dist.align.ls.allF.Ge.L	Bradymyces
83	NA	NA	NA	NA	NA	NA	dist.align.ls.allF.Ge.L	Zignoella
84	NA	NA	NA	NA	NA	NA	dist.align.ls.allF.Ge.L	Didymella
85	NA	NA	NA	NA	NA	NA	dist.align.ls.allF.Ge.L	Occultifur
86	NA	NA	NA	NA	NA	NA	dist.align.ls.allF.Ge.L	Holtermanniella
87	NA	NA	NA	NA	NA	NA	dist.align.ls.allF.Ge.L	Trichosporon
88	NA	NA	NA	NA	NA	NA	dist.align.ls.allF.Ge.L	Naganishia
89	0	0.014473	0.0289459	0.0192973	0.0289459	0.0289459	dist.align.ls.allF.Ge.L	Pseudogymnoascus
90	NA	NA	NA	NA	NA	NA	dist.align.ls.allF.Ge.L	Issatchenkia
91	NA	NA	NA	NA	NA	NA	dist.align.ls.allF.Ge.L	Pichia
92	NA	NA	NA	NA	NA	NA	dist.align.ls.allF.Ge.L	Piloderma
93	NA	NA	NA	NA	NA	NA	dist.align.ls.allF.Ge.L	Sporobolomyces
94	NA	NA	NA	NA	NA	NA	dist.align.ls.allF.Ge.L	Taphrina
95	NA	NA	NA	NA	NA	NA	dist.align.ls.allF.Ge.L	Tulostoma
96	NA	NA	NA	NA	NA	NA	dist.align.ls.allF.Ge.L	Vanrija
97	NA	NA	NA	NA	NA	NA	dist.align.ls.allF.Ge.L	Schizophyllum
98	NA	NA	NA	NA	NA	NA	dist.align.ls.allF.Ge.L	Aureobasidium
99	NA	NA	NA	NA	NA	NA	dist.align.ls.allF.Ge.L	Acrocalymma
100	NA	NA	NA	NA	NA	NA	dist.align.ls.allF.Ge.L	Setophoma
101	NA	NA	NA	NA	NA	NA	dist.align.ls.allF.Ge.L	Hypoxylon
102	NA	NA	NA	NA	NA	NA	dist.align.ls.allF.Ge.L	Xeromyces
103	NA	NA	NA	NA	NA	NA	dist.align.ls.allF.Ge.L	Triangularia
104	NA	NA	NA	NA	NA	NA	dist.align.ls.allF.Ge.L	Subulicystidium
105	NA	NA	NA	NA	NA	NA	dist.align.ls.allF.Ge.L	Herpotrichia
106	NA	NA	NA	NA	NA	NA	dist.align.ls.allF.Ge.L	Archaeorhizomyces
107	NA	NA	NA	NA	NA	NA	dist.align.ls.allF.Ge.L	Chaetomium
108	NA	NA	NA	NA	NA	NA	dist.align.ls.allF.Ge.L	Ciboria
109	NA	NA	NA	NA	NA	NA	dist.align.ls.allF.Ge.L	Ganoderma
110	NA	NA	NA	NA	NA	NA	dist.align.ls.allF.Ge.L	Pyrenochaetopsis
111	NA	NA	NA	NA	NA	NA	dist.align.ls.allF.Ge.L	Pleurotus
112	NA	NA	NA	NA	NA	NA	dist.align.ls.allF.Ge.L	Roussoella
113	NA	NA	NA	NA	NA	NA	dist.align.ls.allF.Ge.L	Tausonia
114	NA	NA	NA	NA	NA	NA	dist.align.ls.allF.Ge.L	Solicoccozyma
115	NA	NA	NA	NA	NA	NA	dist.align.ls.allF.Ge.L	Bjerkandera
116	NA	NA	NA	NA	NA	NA	dist.align.ls.allF.Ge.L	Epicoccum
117	NA	NA	NA	NA	NA	NA	dist.align.ls.allF.Ge.L	Xanthophyllomyces
118	NA	NA	NA	NA	NA	NA	dist.align.ls.allF.Ge.L	Trametes
119	NA	NA	NA	NA	NA	NA	dist.align.ls.allF.Ge.L	Parengyodontium
120	NA	NA	NA	NA	NA	NA	dist.align.ls.allF.Ge.L	Stachybotrys
121	NA	NA	NA	NA	NA	NA	dist.align.ls.allF.Ge.L	Dactylonectria
122	NA	NA	NA	NA	NA	NA	dist.align.ls.allF.Ge.L	Stagonosporopsis
123	NA	NA	NA	NA	NA	NA	dist.align.ls.allF.Ge.L	Papiliotrema
124	NA	NA	NA	NA	NA	NA	dist.align.ls.allF.Ge.L	Lophiostoma
125	NA	NA	NA	NA	NA	NA	dist.align.ls.allF.Ge.L	Inocybe
126	NA	NA	NA	NA	NA	NA	dist.align.ls.allF.Ge.L	Nectria
127	NA	NA	NA	NA	NA	NA	dist.align.ls.allF.Ge.L	Erythrobasidium
128	NA	NA	NA	NA	NA	NA	dist.align.ls.allF.Ge.L	Cladophialophora
129	NA	NA	NA	NA	NA	NA	dist.align.ls.allF.Ge.L	Myrmecridium
130	NA	NA	NA	NA	NA	NA	dist.align.ls.allF.Ge.L	Fontanospora
131	NA	NA	NA	NA	NA	NA	dist.align.ls.allF.Ge.L	Resupinatus
132	0	0	0	0	0	0	dist.align.ls.allF.Ge.L	Tricharina
133	NA	NA	NA	NA	NA	NA	dist.align.ls.allF.Ge.L	Thermomyces
134	NA	NA	NA	NA	NA	NA	dist.align.ls.allF.Ge.L	Scopulariopsis
135	NA	NA	NA	NA	NA	NA	dist.align.ls.allF.Ge.L	Dominikia
136	NA	NA	NA	NA	NA	NA	dist.align.ls.allF.Ge.L	Phialemoniopsis
137	0	0	0	0	0	0	dist.align.ls.allF.Ge.L	Simplicillium
138	NA	NA	NA	NA	NA	NA	dist.align.ls.allF.Ge.L	Vermiconia
139	NA	NA	NA	NA	NA	NA	dist.align.ls.allF.Ge.L	Thyrostroma

## Sheet: dis.ali.sum.ls.allF.Ge.M
dis.ali.sum.ls.allF.Ge.M	Min.	1st Qu.	Median	Mean	3rd Qu.	Max.	fact	taxa
1	0	0.0359631	0.0548333	0.0566482	0.0938053	0.316464	dist.align.ls.allF.Ge.M	Neocamarosporium
2	0	0.00371749	0.0389405	0.0390182	0.0741634	0.0783476	dist.align.ls.allF.Ge.M	Dematiopleospora
3	0	0.11412	0.228241	0.15216	0.228241	0.228241	dist.align.ls.allF.Ge.M	Acremonium
4	0	0.00523565	0.0105267	0.0732383	0.175722	0.210236	dist.align.ls.allF.Ge.M	Alternaria
5	0	0	0.00462966	0.00525118	0.00930259	0.0140196	dist.align.ls.allF.Ge.M	Coniophora
6	0	0	0.00675686	0.0262339	0.0136063	0.133403	dist.align.ls.allF.Ge.M	Cladosporium
7	0	0	0.0103631	0.0397114	0.0156263	0.259219	dist.align.ls.allF.Ge.M	Podospora
8	0	0	0.00456103	0.00412436	0.00456103	0.0230861	dist.align.ls.allF.Ge.M	Gibberella
9	0	0.00409838	0.00409838	0.00770977	0.00823064	0.0513396	dist.align.ls.allF.Ge.M	Udeniomyces
10	0	0.00428727	0.00429187	0.0330611	0.0811772	0.110363	dist.align.ls.allF.Ge.M	Penicillium
11	0	0	0.0136063	0.0764586	0.164794	0.182187	dist.align.ls.allF.Ge.M	Candida
12	0	0	0.00671151	0.00736554	0.00671151	0.0631549	dist.align.ls.allF.Ge.M	Aporospora
13	0	0	0.00991957	0.0424061	0.111533	0.123109	dist.align.ls.allF.Ge.M	Filobasidium
14	0	0	0.00958673	0.0255771	0.0242037	0.101914	dist.align.ls.allF.Ge.M	Preussia
15	0	0.00542745	0.010892	0.0121846	0.016485	0.0505212	dist.align.ls.allF.Ge.M	Zopfiella
16	0	0.0177791	0.100032	0.0924149	0.150217	0.248842	dist.align.ls.allF.Ge.M	Vishniacozyma
17	NA	NA	NA	NA	NA	NA	dist.align.ls.allF.Ge.M	Saitozyma
18	0	0	0.0163402	0.0430115	0.118675	0.138336	dist.align.ls.allF.Ge.M	Comoclathris
19	0	0.133527	0.171348	0.149193	0.195743	0.237487	dist.align.ls.allF.Ge.M	Aspergillus
20	0	0.00443954	0.00443954	0.00695101	0.00890385	0.0224844	dist.align.ls.allF.Ge.M	Clonostachys
21	0	0	0	0	0	0	dist.align.ls.allF.Ge.M	Cyphellophora
22	NA	NA	NA	NA	NA	NA	dist.align.ls.allF.Ge.M	Ceratobasidium
23	0	0	0	0	0	0	dist.align.ls.allF.Ge.M	Veronaea
24	0	0	0.00462966	0.0050483	0.0092755	0.0139704	dist.align.ls.allF.Ge.M	Mycosphaerella
25	NA	NA	NA	NA	NA	NA	dist.align.ls.allF.Ge.M	Boeremia
26	NA	NA	NA	NA	NA	NA	dist.align.ls.allF.Ge.M	Stemphylium
27	0	0.00230416	0.00460833	0.00307222	0.00460833	0.00460833	dist.align.ls.allF.Ge.M	Ramularia
28	0	0.0184927	0.162589	0.100743	0.168239	0.179912	dist.align.ls.allF.Ge.M	Fusarium
29	0	0.0620597	0.197389	0.181596	0.227775	0.487896	dist.align.ls.allF.Ge.M	Mortierella
30	NA	NA	NA	NA	NA	NA	dist.align.ls.allF.Ge.M	Coprinellus
31	NA	NA	NA	NA	NA	NA	dist.align.ls.allF.Ge.M	Peziza
32	0	0	0	0	0	0	dist.align.ls.allF.Ge.M	Lasiobolidium
33	NA	NA	NA	NA	NA	NA	dist.align.ls.allF.Ge.M	Camarosporium
34	NA	NA	NA	NA	NA	NA	dist.align.ls.allF.Ge.M	Dioszegia
35	NA	NA	NA	NA	NA	NA	dist.align.ls.allF.Ge.M	Trichophaeopsis
36	0	0	0	0	0	0	dist.align.ls.allF.Ge.M	Cosmospora
37	NA	NA	NA	NA	NA	NA	dist.align.ls.allF.Ge.M	Bulleromyces
38	0	0	0	0	0	0	dist.align.ls.allF.Ge.M	Bensingtonia
39	NA	NA	NA	NA	NA	NA	dist.align.ls.allF.Ge.M	Plectosphaerella
40	NA	NA	NA	NA	NA	NA	dist.align.ls.allF.Ge.M	Lecanicillium
41	0	0.00446432	0.0180348	0.022202	0.0411719	0.0651493	dist.align.ls.allF.Ge.M	Monosporascus
42	0.00514804	0.061108	0.117068	0.0818563	0.12021	0.123353	dist.align.ls.allF.Ge.M	Hannaella
43	0	0	0.00411102	0.0047125	0.00824327	0.012397	dist.align.ls.allF.Ge.M	Botryotrichum
44	NA	NA	NA	NA	NA	NA	dist.align.ls.allF.Ge.M	Ascochyta
45	0	0.00238102	0.0095241	0.166705	0.405234	0.42278	dist.align.ls.allF.Ge.M	Mrakia
46	NA	NA	NA	NA	NA	NA	dist.align.ls.allF.Ge.M	Tetracladium
47	0	0	0.00384247	0.00450318	0.00772216	0.0115946	dist.align.ls.allF.Ge.M	Microascus
48	NA	NA	NA	NA	NA	NA	dist.align.ls.allF.Ge.M	Lectera
49	0	0	0	0	0	0	dist.align.ls.allF.Ge.M	Cercospora
50	NA	NA	NA	NA	NA	NA	dist.align.ls.allF.Ge.M	Itersonilia
51	0	0	0.00828173	0.00496904	0.00828173	0.00828173	dist.align.ls.allF.Ge.M	Pseudallescheria
52	NA	NA	NA	NA	NA	NA	dist.align.ls.allF.Ge.M	Coniochaeta
53	0.0125659	0.0125659	0.0125659	0.0125659	0.0125659	0.0125659	dist.align.ls.allF.Ge.M	Mrakiella
54	0	0.00211866	0.00423731	0.00282488	0.00423731	0.00423731	dist.align.ls.allF.Ge.M	Glaciozyma
55	NA	NA	NA	NA	NA	NA	dist.align.ls.allF.Ge.M	Scutellinia
56	NA	NA	NA	NA	NA	NA	dist.align.ls.allF.Ge.M	Trichoderma
57	NA	NA	NA	NA	NA	NA	dist.align.ls.allF.Ge.M	Sarocladium
58	NA	NA	NA	NA	NA	NA	dist.align.ls.allF.Ge.M	Chrysosporium
59	NA	NA	NA	NA	NA	NA	dist.align.ls.allF.Ge.M	Paraphoma
60	NA	NA	NA	NA	NA	NA	dist.align.ls.allF.Ge.M	Cryptococcus
61	NA	NA	NA	NA	NA	NA	dist.align.ls.allF.Ge.M	Humicola
62	NA	NA	NA	NA	NA	NA	dist.align.ls.allF.Ge.M	Verticillium
63	0	0	0	0	0	0	dist.align.ls.allF.Ge.M	Wallemia
64	NA	NA	NA	NA	NA	NA	dist.align.ls.allF.Ge.M	Talaromyces
65	NA	NA	NA	NA	NA	NA	dist.align.ls.allF.Ge.M	Rhodotorula
66	NA	NA	NA	NA	NA	NA	dist.align.ls.allF.Ge.M	Coprinopsis
67	NA	NA	NA	NA	NA	NA	dist.align.ls.allF.Ge.M	Agaricus
68	0.00460833	0.00460833	0.00460833	0.00460833	0.00460833	0.00460833	dist.align.ls.allF.Ge.M	Acrostalagmus
69	NA	NA	NA	NA	NA	NA	dist.align.ls.allF.Ge.M	Leucosphaerina
70	NA	NA	NA	NA	NA	NA	dist.align.ls.allF.Ge.M	Metarhizium
71	NA	NA	NA	NA	NA	NA	dist.align.ls.allF.Ge.M	Leptosphaeria
72	NA	NA	NA	NA	NA	NA	dist.align.ls.allF.Ge.M	Geopora
73	NA	NA	NA	NA	NA	NA	dist.align.ls.allF.Ge.M	Hebeloma
74	NA	NA	NA	NA	NA	NA	dist.align.ls.allF.Ge.M	Neonectria
75	NA	NA	NA	NA	NA	NA	dist.align.ls.allF.Ge.M	Phaeoacremonium
76	NA	NA	NA	NA	NA	NA	dist.align.ls.allF.Ge.M	Malassezia
77	NA	NA	NA	NA	NA	NA	dist.align.ls.allF.Ge.M	Scedosporium
78	0	0	0	0.00183115	0.0036605	0.00733615	dist.align.ls.allF.Ge.M	Knufia
79	NA	NA	NA	NA	NA	NA	dist.align.ls.allF.Ge.M	Effuseotrichosporon
80	NA	NA	NA	NA	NA	NA	dist.align.ls.allF.Ge.M	Cutaneotrichosporon
81	NA	NA	NA	NA	NA	NA	dist.align.ls.allF.Ge.M	Microdochium
82	NA	NA	NA	NA	NA	NA	dist.align.ls.allF.Ge.M	Bradymyces
83	NA	NA	NA	NA	NA	NA	dist.align.ls.allF.Ge.M	Zignoella
84	0.0190499	0.0190499	0.0190499	0.0190499	0.0190499	0.0190499	dist.align.ls.allF.Ge.M	Didymella
85	NA	NA	NA	NA	NA	NA	dist.align.ls.allF.Ge.M	Occultifur
86	NA	NA	NA	NA	NA	NA	dist.align.ls.allF.Ge.M	Holtermanniella
87	NA	NA	NA	NA	NA	NA	dist.align.ls.allF.Ge.M	Trichosporon
88	NA	NA	NA	NA	NA	NA	dist.align.ls.allF.Ge.M	Naganishia
89	0.0205069	0.0205069	0.0205069	0.0205069	0.0205069	0.0205069	dist.align.ls.allF.Ge.M	Pseudogymnoascus
90	NA	NA	NA	NA	NA	NA	dist.align.ls.allF.Ge.M	Issatchenkia
91	NA	NA	NA	NA	NA	NA	dist.align.ls.allF.Ge.M	Pichia
92	0.00375942	0.00375942	0.00375942	0.00375942	0.00375942	0.00375942	dist.align.ls.allF.Ge.M	Piloderma
93	NA	NA	NA	NA	NA	NA	dist.align.ls.allF.Ge.M	Sporobolomyces
94	NA	NA	NA	NA	NA	NA	dist.align.ls.allF.Ge.M	Taphrina
95	NA	NA	NA	NA	NA	NA	dist.align.ls.allF.Ge.M	Tulostoma
96	NA	NA	NA	NA	NA	NA	dist.align.ls.allF.Ge.M	Vanrija
97	0	0	0	0	0	0	dist.align.ls.allF.Ge.M	Schizophyllum
98	NA	NA	NA	NA	NA	NA	dist.align.ls.allF.Ge.M	Aureobasidium
99	NA	NA	NA	NA	NA	NA	dist.align.ls.allF.Ge.M	Acrocalymma
100	NA	NA	NA	NA	NA	NA	dist.align.ls.allF.Ge.M	Setophoma
101	NA	NA	NA	NA	NA	NA	dist.align.ls.allF.Ge.M	Hypoxylon
102	NA	NA	NA	NA	NA	NA	dist.align.ls.allF.Ge.M	Xeromyces
103	NA	NA	NA	NA	NA	NA	dist.align.ls.allF.Ge.M	Triangularia
104	NA	NA	NA	NA	NA	NA	dist.align.ls.allF.Ge.M	Subulicystidium
105	NA	NA	NA	NA	NA	NA	dist.align.ls.allF.Ge.M	Herpotrichia
106	0.108605	0.108605	0.108605	0.108605	0.108605	0.108605	dist.align.ls.allF.Ge.M	Archaeorhizomyces
107	NA	NA	NA	NA	NA	NA	dist.align.ls.allF.Ge.M	Chaetomium
108	NA	NA	NA	NA	NA	NA	dist.align.ls.allF.Ge.M	Ciboria
109	NA	NA	NA	NA	NA	NA	dist.align.ls.allF.Ge.M	Ganoderma
110	NA	NA	NA	NA	NA	NA	dist.align.ls.allF.Ge.M	Pyrenochaetopsis
111	NA	NA	NA	NA	NA	NA	dist.align.ls.allF.Ge.M	Pleurotus
112	NA	NA	NA	NA	NA	NA	dist.align.ls.allF.Ge.M	Roussoella
113	NA	NA	NA	NA	NA	NA	dist.align.ls.allF.Ge.M	Tausonia
114	NA	NA	NA	NA	NA	NA	dist.align.ls.allF.Ge.M	Solicoccozyma
115	NA	NA	NA	NA	NA	NA	dist.align.ls.allF.Ge.M	Bjerkandera
116	NA	NA	NA	NA	NA	NA	dist.align.ls.allF.Ge.M	Epicoccum
117	NA	NA	NA	NA	NA	NA	dist.align.ls.allF.Ge.M	Xanthophyllomyces
118	NA	NA	NA	NA	NA	NA	dist.align.ls.allF.Ge.M	Trametes
119	NA	NA	NA	NA	NA	NA	dist.align.ls.allF.Ge.M	Parengyodontium
120	NA	NA	NA	NA	NA	NA	dist.align.ls.allF.Ge.M	Stachybotrys
121	NA	NA	NA	NA	NA	NA	dist.align.ls.allF.Ge.M	Dactylonectria
122	NA	NA	NA	NA	NA	NA	dist.align.ls.allF.Ge.M	Stagonosporopsis
123	NA	NA	NA	NA	NA	NA	dist.align.ls.allF.Ge.M	Papiliotrema
124	NA	NA	NA	NA	NA	NA	dist.align.ls.allF.Ge.M	Lophiostoma
125	NA	NA	NA	NA	NA	NA	dist.align.ls.allF.Ge.M	Inocybe
126	NA	NA	NA	NA	NA	NA	dist.align.ls.allF.Ge.M	Nectria
127	NA	NA	NA	NA	NA	NA	dist.align.ls.allF.Ge.M	Erythrobasidium
128	NA	NA	NA	NA	NA	NA	dist.align.ls.allF.Ge.M	Cladophialophora
129	NA	NA	NA	NA	NA	NA	dist.align.ls.allF.Ge.M	Myrmecridium
130	NA	NA	NA	NA	NA	NA	dist.align.ls.allF.Ge.M	Fontanospora
131	0	0.000811032	0.00324413	0.00216275	0.00324413	0.00324413	dist.align.ls.allF.Ge.M	Resupinatus
132	0	0	0	0	0	0	dist.align.ls.allF.Ge.M	Tricharina
133	NA	NA	NA	NA	NA	NA	dist.align.ls.allF.Ge.M	Thermomyces
134	NA	NA	NA	NA	NA	NA	dist.align.ls.allF.Ge.M	Scopulariopsis
135	NA	NA	NA	NA	NA	NA	dist.align.ls.allF.Ge.M	Dominikia
136	NA	NA	NA	NA	NA	NA	dist.align.ls.allF.Ge.M	Phialemoniopsis
137	NA	NA	NA	NA	NA	NA	dist.align.ls.allF.Ge.M	Simplicillium
138	NA	NA	NA	NA	NA	NA	dist.align.ls.allF.Ge.M	Vermiconia
139	NA	NA	NA	NA	NA	NA	dist.align.ls.allF.Ge.M	Thyrostroma
