# Supplementary material for: Effect of Ionizing Radiation on the Bacterial and Fungal Endophytes of the Halophytic Plant Kalidium schrenkianum
Source: Microorganisms. 2021 May 13;9(5):1050. doi: 10.3390/microorganisms9051050 (PMC8152737; doi:10.3390/microorganisms9051050)
Supplement: Supplementary file 1 [file microorganisms-09-01050-s001.zip › Table S4.xlsx]

## Sheet: Sheet1
Table S4. One-way ANOVA results shows different genetic diversity at genus level among treatments for both bateria and fungi.
Means, standard errors (std), and number of pairwise (n) of genetic differences at genus level in bacterial community.
Treatments	control	low	medium	high
mean	0.015	0.023	0.02	0.021
standard error	0.021	0.031	0.027	0.028
n	341063	228229	421542	333239
One-way ANOVA results
	Df	Sum square	Mean square	F value	P value
treat	3	11.7	3.884	5396	<2e-16
Residuals	1383157	995.6	0.001
Means, standard errors (std), and number of pairwise (n) of genetic differences at genus level in fungal community.
Treatments	control	low	medium	high
mean	0.024	0.051	0.055	0.039
std	0.026	0.042	0.038	0.049
n	4603128	4773027	3735344	3888282
One-way ANOVA results
	Df	Sum square	Mean square	F value	P value
treat	3	2520	840	541812	<2e-16
Residuals	17000000	26356	0
